# Supplementary material for: Crystal structure of 7-hy­droxy-8-[(4-methyl­piperazin-1-yl)meth­yl]-2H-chromen-2-one
Source: Acta Crystallogr E Crystallogr Commun. 2016 Nov 4;72(Pt 12):1751–3. doi: 10.1107/S2056989016017217 (PMC5137600; doi:10.1107/S2056989016017217)
Supplement: Supplementary file 1 [file e-72-01751-sup1.cif]

##############################################################################
#                                                                            #
# This CIF contains the data in a paper accepted for publication in          #
# Acta Crystallographica Section E. It conforms to the requirements of       #
# Notes for Authors for Acta Crystallographica Section E, and has been       #
# peer reviewed under the auspices of the IUCr Commission on Journals.       #
#                                                                            #
# Full details of the Crystallographic Information File format               #
# are given in the paper "The Crystallographic Information File (CIF):       #
# a New Standard Archive File for Crystallography" by S. R. Hall, F. H.      #
# Allen and I. D. Brown [Acta Cryst. (1991), A47, 655-685].                  #
#                                                                            #
# The current version of the core CIF dictionary is obtainable from          #
# ftp://ftp.iucr.org/pub/cif_core.dic.                                       #
#                                                                            #
# Software is freely available for graphical display of the structure(s)     #
# in this CIF. For information consult the CIF software page                 #
# http://www.iucr.org/resources/cif/software.                                #
#                                                                            #
# This file may be used for bona fide research purposes within the           #
# scientific community so long as proper attribution is given to the journal # 
# article from which it was obtained.                                        #
#                                                                            #
##############################################################################
data_global
_audit_creation_method     'by CrystalStructure 4.2.2'
_journal_date_recd_electronic     2016-10-14
_journal_date_accepted     2016-10-26
_journal_name_full     'Acta Crystallographica, Section E'
_journal_year     2016
_journal_volume     72
_journal_issue     12
_journal_page_first     1751
_journal_page_last     1753
_journal_paper_category     GO
_journal_paper_doi     10.1107/S2056989016017217
_journal_coeditor_code     IS5461
_publ_contact_author_name
;
Koji Kubono
;
_publ_contact_author_address
;
Division of Natural Sciences
Osaka Kyoiku University
Kashiwara, Osaka 582-8582
Japan
;
_publ_contact_author_email     kubono@cc.osaka-kyoiku.ac.jp
_publ_contact_author_fax     '(+81)72-978-3652'
_publ_contact_author_phone     '(+81)72-978-3653'
_publ_section_title
;
Crystal structure of
7-hydroxy-8-[(4-methylpiperazin-1-yl)methyl]-2<i>H</i>-chromen-2-one
;
loop_
    _publ_author_name
    _publ_author_address
    'Kubono, Koji'
;
Division of Natural Sciences
Osaka Kyoiku University
Kashiwara, Osaka 582-8582
Japan
;
    'Kise, Ryuma'
;
Division of Natural Sciences
Osaka Kyoiku University
Kashiwara, Osaka 582-8582
Japan
;
    'Kashiwagi, Yukiyasu'
;
Osaka Municipal Technical Research Institute
Osaka 536-8553
Japan
;
    'Tani, Keita'
;
Division of Natural Sciences
Osaka Kyoiku University
Kashiwara, Osaka 582-8582
Japan
;
    'Yokoi, Kunihiko'
;
Division of Natural Sciences
Osaka Kyoiku University
Kashiwara, Osaka 582-8582
Japan
;
_publ_section_synopsis
;
There is an intramolecular O---H...N hydrogen bond forming an <i>S</i>(6) ring
motif in the title compound. In the crystal, molecules are linked by C---H...O
hydrogen bonds with a <i>C</i>(4) chain motif, and also by C---H...\p
interactions. The chains are linked by \p--\p interactions, forming a sheet
parallel to the <i>bc</i> plane.
;
data_I
_database_code_depnum_ccdc_archive 'CCDC 1511659'
_chemical_name_systematic
;
7-Hydroxy-8-[(4-methylpiperazin-1-yl)methyl]-2<i>H</i>-chromen-2-one
;
_chemical_formula_moiety     'C15 H18 N2 O3'
_chemical_formula_sum     'C15 H18 N2 O3'
_chemical_formula_iupac     'C15 H18 N2 O3'
_chemical_formula_weight     274.31
_chemical_melting_point     ?
_space_group_crystal_system     monoclinic
_space_group_name_H-M_alt     'P 21/c'
_space_group_name_Hall     '-P 2ybc'
loop_
    _space_group_symop_id
    _space_group_symop_operation_xyz
    1 '+X,+Y,+Z'
    2 '-X,1/2+Y,1/2-Z'
    3 '-X,-Y,-Z'
    4 '+X,-1/2-Y,-1/2+Z'
_cell_length_a     15.3519(6)
_cell_length_b     9.4005(4)
_cell_length_c     9.9702(4)
_cell_angle_alpha     90.0000
_cell_angle_beta     106.9540(10)
_cell_angle_gamma     90.0000
_cell_volume     1376.32(10)
_cell_formula_units_Z     4
_cell_measurement_reflns_used     6828
_cell_measurement_theta_min     3.04
_cell_measurement_theta_max     27.42
_cell_measurement_temperature     296
_exptl_crystal_description     block
_exptl_crystal_colour     colorless
_exptl_crystal_size_max     0.200
_exptl_crystal_size_mid     0.100
_exptl_crystal_size_min     0.100
_exptl_crystal_density_diffrn     1.324
_exptl_crystal_density_meas     ?
_exptl_crystal_density_method     'not measured'
_exptl_crystal_F_000     584.00
_exptl_absorpt_coefficient_mu     0.093
_exptl_absorpt_correction_type     multi-scan
_exptl_absorpt_process_details
;
(ABSCOR; Higashi, 1995)
;
_exptl_absorpt_correction_T_min     0.823
_exptl_absorpt_correction_T_max     0.991
_diffrn_ambient_temperature     296
_diffrn_radiation_type     'Mo K\a'
_diffrn_radiation_wavelength     0.71075
_diffrn_measurement_device_type     'Rigaku R-AXIS RAPID'
_diffrn_measurement_method     \w
_diffrn_detector_area_resol_mean     10.000
_diffrn_reflns_number     13237
_diffrn_reflns_av_R_equivalents     0.0365
_diffrn_reflns_theta_min     3.043
_diffrn_reflns_theta_max     27.430
_diffrn_reflns_theta_full     25.242
_diffrn_measured_fraction_theta_max     0.998
_diffrn_measured_fraction_theta_full     0.999
_diffrn_reflns_limit_h_min     -19
_diffrn_reflns_limit_h_max     19
_diffrn_reflns_limit_k_min     -12
_diffrn_reflns_limit_k_max     12
_diffrn_reflns_limit_l_min     -12
_diffrn_reflns_limit_l_max     11
_diffrn_standards_number     0
_diffrn_standards_interval_count     .
_diffrn_standards_decay_%     ?
_refine_special_details
;
    Refinement was performed using all reflections. The weighted
    R-factor (wR) and goodness of fit (S) are based on F^2^.
    R-factor (gt) are based on F. The threshold expression of
    F^2^ > 2.0 sigma(F^2^) is used only for calculating R-factor (gt).
;
_reflns_number_total     3136
_reflns_number_gt     1566
_reflns_threshold_expression     F^2^>2.0\s(F^2^)
_refine_ls_structure_factor_coef     Fsqd
_refine_ls_R_factor_all     0.1003
_refine_ls_R_factor_gt     0.0424
_refine_ls_wR_factor_gt     0.1154
_refine_ls_wR_factor_ref     0.1622
_refine_ls_goodness_of_fit_ref     1.049
_refine_ls_number_reflns     3136
_refine_ls_number_parameters     186
_refine_ls_number_restraints     0
_refine_ls_hydrogen_treatment     mixed
_refine_ls_weighting_scheme     calc
_refine_ls_weighting_details
            'w = 1/[\s^2^(Fo^2^)+(0.0829P)^2^+0.0112P] where P=(Fo^2^+2Fc^2^)/3'
_atom_sites_solution_hydrogens     geom
_atom_sites_solution_primary     direct
_atom_sites_solution_secondary     difmap
_refine_ls_shift/su_max     0.000
_refine_diff_density_max     0.19
_refine_diff_density_min     -0.18
_refine_ls_extinction_method     none
_refine_ls_extinction_coef     ?
loop_
    _atom_type_symbol
    _atom_type_description
    _atom_type_scat_dispersion_real
    _atom_type_scat_dispersion_imag
    _atom_type_scat_source
    'C' 'C' 0.0033 0.0016
;
International Tables for Crystallography
(Vol. C, Tables 4.2.6.8 and 6.1.1.4)
;
    'H' 'H' 0.0000 0.0000
;
International Tables for Crystallography
(Vol. C, Table 6.1.1.4)
;
    'N' 'N' 0.0061 0.0033
;
International Tables for Crystallography
(Vol. C, Tables 4.2.6.8 and 6.1.1.4)
;
    'O' 'O' 0.0106 0.0060
;
International Tables for Crystallography
(Vol. C, Tables 4.2.6.8 and 6.1.1.4)
;
_computing_data_collection
;
RAPID-AUTO (Rigaku, 2006)
;
_computing_cell_refinement
;
RAPID-AUTO (Rigaku, 2006)
;
_computing_data_reduction
;
RAPID-AUTO (Rigaku, 2006)
;
_computing_structure_solution
;
SIR92 (Altomare <i>et al.</i>, 1993)
;
_computing_structure_refinement
;
SHELXL97 (Sheldrick, 2008)
;
_computing_molecular_graphics
;
PLATON (Spek, 2015)
;
_computing_publication_material
;
CrystalStructure (Rigaku, 2016)
;
loop_
    _atom_site_type_symbol
    _atom_site_label
    _atom_site_fract_x
    _atom_site_fract_y
    _atom_site_fract_z
    _atom_site_U_iso_or_equiv
    _atom_site_adp_type
    _atom_site_calc_flag
    _atom_site_occupancy
    _atom_site_disorder_assembly
    _atom_site_disorder_group
    O O1 0.30930(10) -0.15085(16) 0.50405(16) 0.0643(4) Uani d 1 . .
    O O2 -0.04527(10) 0.32032(16) 0.48480(15) 0.0652(5) Uani d 1 . .
    O O3 0.06794(9) 0.17001(13) 0.49705(13) 0.0516(4) Uani d 1 . .
    N N4 0.26991(10) 0.05030(17) 0.31592(15) 0.0490(4) Uani d 1 . .
    N N5 0.41058(11) 0.13494(18) 0.19673(17) 0.0570(5) Uani d 1 . .
    C C6 0.24973(13) -0.0902(2) 0.5650(2) 0.0506(5) Uani d 1 . .
    C C7 0.25092(14) -0.1386(2) 0.6984(2) 0.0552(5) Uani d 1 . .
    H H7 0.2931 -0.2072 0.7432 0.066 Uiso calc 1 . .
    C C8 0.19055(13) -0.0858(2) 0.7631(2) 0.0535(5) Uani d 1 . .
    H H8 0.1917 -0.1194 0.8513 0.064 Uiso calc 1 . .
    C C9 0.12716(12) 0.0182(2) 0.69801(18) 0.0471(5) Uani d 1 . .
    C C10 0.06032(14) 0.0772(2) 0.7567(2) 0.0525(5) Uani d 1 . .
    H H10 0.0575 0.0456 0.8438 0.063 Uiso calc 1 . .
    C C11 0.00197(14) 0.1765(2) 0.6887(2) 0.0530(5) Uani d 1 . .
    H H11 -0.0407 0.2128 0.7294 0.064 Uiso calc 1 . .
    C C12 0.00365(13) 0.2289(2) 0.5539(2) 0.0507(5) Uani d 1 . .
    C C13 0.12898(12) 0.0672(2) 0.56609(19) 0.0455(5) Uani d 1 . .
    C C14 0.18880(12) 0.0155(2) 0.49655(18) 0.0484(5) Uani d 1 . .
    C C15 0.18271(13) 0.0648(2) 0.3490(2) 0.0588(6) Uani d 1 . .
    H H15A 0.1365 0.0094 0.2822 0.071 Uiso calc 1 . .
    H H15B 0.1639 0.1637 0.3387 0.071 Uiso calc 1 . .
    C C16 0.33329(15) 0.1654(2) 0.3767(2) 0.0638(6) Uani d 1 . .
    H H16A 0.3430 0.1690 0.4772 0.077 Uiso calc 1 . .
    H H16B 0.3077 0.2557 0.3370 0.077 Uiso calc 1 . .
    C C17 0.42259(15) 0.1407(3) 0.3465(2) 0.0698(7) Uani d 1 . .
    H H17A 0.4645 0.2169 0.3876 0.084 Uiso calc 1 . .
    H H17B 0.4490 0.0520 0.3893 0.084 Uiso calc 1 . .
    C C18 0.34652(13) 0.0235(2) 0.1345(2) 0.0565(5) Uani d 1 . .
    H H18A 0.3716 -0.0678 0.1719 0.068 Uiso calc 1 . .
    H H18B 0.3370 0.0222 0.0340 0.068 Uiso calc 1 . .
    C C19 0.25631(13) 0.0457(2) 0.16373(19) 0.0558(5) Uani d 1 . .
    H H19A 0.2291 0.1341 0.1214 0.067 Uiso calc 1 . .
    H H19B 0.2152 -0.0314 0.1227 0.067 Uiso calc 1 . .
    C C20 0.49746(16) 0.1123(3) 0.1694(3) 0.0822(8) Uani d 1 . .
    H H20A 0.5379 0.1894 0.2085 0.099 Uiso calc 1 . .
    H H20B 0.4883 0.1082 0.0700 0.099 Uiso calc 1 . .
    H H20C 0.5236 0.0245 0.2115 0.099 Uiso calc 1 . .
    H H1 0.3043(18) -0.092(3) 0.417(3) 0.107(9) Uiso d 1 . .
loop_
    _atom_site_aniso_label
    _atom_site_aniso_U_11
    _atom_site_aniso_U_22
    _atom_site_aniso_U_33
    _atom_site_aniso_U_12
    _atom_site_aniso_U_13
    _atom_site_aniso_U_23
    O1 0.0681(10) 0.0675(10) 0.0633(10) 0.0177(7) 0.0287(8) 0.0060(7)
    O2 0.0673(10) 0.0717(10) 0.0621(10) 0.0164(8) 0.0276(8) 0.0063(8)
    O3 0.0511(8) 0.0612(9) 0.0469(8) 0.0076(6) 0.0210(6) 0.0021(6)
    N4 0.0470(9) 0.0617(10) 0.0418(9) -0.0007(8) 0.0184(7) -0.0019(7)
    N5 0.0529(10) 0.0658(11) 0.0559(10) -0.0037(8) 0.0217(8) 0.0024(8)
    C6 0.0502(11) 0.0537(12) 0.0499(11) -0.0005(9) 0.0179(9) -0.0016(9)
    C7 0.0526(11) 0.0600(13) 0.0510(12) 0.0015(10) 0.0119(10) 0.0065(10)
    C8 0.0566(12) 0.0598(12) 0.0434(10) -0.0070(10) 0.0137(9) 0.0040(9)
    C9 0.0488(10) 0.0532(11) 0.0408(10) -0.0086(9) 0.0155(9) -0.0037(8)
    C10 0.0577(12) 0.0604(12) 0.0420(10) -0.0081(10) 0.0186(9) -0.0039(9)
    C11 0.0557(12) 0.0601(13) 0.0489(11) -0.0047(10) 0.0242(10) -0.0075(10)
    C12 0.0495(11) 0.0562(12) 0.0496(11) -0.0030(10) 0.0197(10) -0.0065(9)
    C13 0.0437(10) 0.0484(11) 0.0441(11) -0.0007(8) 0.0126(9) -0.0013(8)
    C14 0.0460(10) 0.0572(12) 0.0437(10) 0.0004(9) 0.0159(9) -0.0001(9)
    C15 0.0518(12) 0.0777(15) 0.0508(12) 0.0094(10) 0.0210(10) 0.0095(10)
    C16 0.0708(14) 0.0702(15) 0.0533(12) -0.0131(11) 0.0226(11) -0.0149(10)
    C17 0.0592(13) 0.0911(18) 0.0593(14) -0.0175(12) 0.0176(11) -0.0095(12)
    C18 0.0616(12) 0.0662(13) 0.0461(11) 0.0004(11) 0.0227(10) -0.0011(9)
    C19 0.0546(12) 0.0709(14) 0.0426(11) -0.0024(10) 0.0153(9) -0.0028(9)
    C20 0.0641(15) 0.105(2) 0.0864(18) -0.0046(14) 0.0366(14) 0.0032(15)
_geom_special_details
;
 All esds (except the esd in the dihedral angle between two l.s. planes)
 are estimated using the full covariance matrix.  The cell esds are taken
 into account individually in the estimation of esds in distances, angles
 and torsion angles; correlations between esds in cell parameters are only
 used when they are defined by crystal symmetry.  An approximate (isotropic)
 treatment of cell esds is used for estimating esds involving l.s. planes.
;
loop_
    _geom_bond_atom_site_label_1
    _geom_bond_atom_site_label_2
    _geom_bond_site_symmetry_2
    _geom_bond_distance
    _geom_bond_publ_flag
    O1 C6 . 1.361(2) ?
    O1 H1 . 1.02(3) ?
    O2 C12 . 1.215(2) ?
    O3 C13 . 1.382(2) ?
    O3 C12 . 1.389(2) ?
    N4 C16 . 1.463(2) ?
    N4 C19 . 1.471(2) ?
    N4 C15 . 1.475(2) ?
    N5 C18 . 1.447(2) ?
    N5 C17 . 1.451(3) ?
    N5 C20 . 1.453(3) ?
    C6 C14 . 1.399(3) ?
    C6 C7 . 1.401(3) ?
    C7 C8 . 1.368(3) ?
    C7 H7 . 0.9300 ?
    C8 C9 . 1.399(3) ?
    C8 H8 . 0.9300 ?
    C9 C13 . 1.401(2) ?
    C9 C10 . 1.433(3) ?
    C10 C11 . 1.334(3) ?
    C10 H10 . 0.9300 ?
    C11 C12 . 1.438(3) ?
    C11 H11 . 0.9300 ?
    C13 C14 . 1.390(2) ?
    C14 C15 . 1.519(2) ?
    C15 H15A . 0.9700 ?
    C15 H15B . 0.9700 ?
    C16 C17 . 1.505(3) ?
    C16 H16A . 0.9700 ?
    C16 H16B . 0.9700 ?
    C17 H17A . 0.9700 ?
    C17 H17B . 0.9700 ?
    C18 C19 . 1.511(2) ?
    C18 H18A . 0.9700 ?
    C18 H18B . 0.9700 ?
    C19 H19A . 0.9700 ?
    C19 H19B . 0.9700 ?
    C20 H20A . 0.9600 ?
    C20 H20B . 0.9600 ?
    C20 H20C . 0.9600 ?
loop_
    _geom_angle_atom_site_label_1
    _geom_angle_atom_site_label_2
    _geom_angle_atom_site_label_3
    _geom_angle_site_symmetry_1
    _geom_angle_site_symmetry_3
    _geom_angle
    _geom_angle_publ_flag
    C6 O1 H1 . . 105.1(15) ?
    C13 O3 C12 . . 122.33(15) ?
    C16 N4 C19 . . 109.05(15) ?
    C16 N4 C15 . . 112.12(15) ?
    C19 N4 C15 . . 111.59(15) ?
    C18 N5 C17 . . 109.58(15) ?
    C18 N5 C20 . . 111.11(17) ?
    C17 N5 C20 . . 110.52(18) ?
    O1 C6 C14 . . 121.37(17) ?
    O1 C6 C7 . . 117.59(18) ?
    C14 C6 C7 . . 121.03(18) ?
    C8 C7 C6 . . 120.47(19) ?
    C8 C7 H7 . . 119.8 ?
    C6 C7 H7 . . 119.8 ?
    C7 C8 C9 . . 120.69(18) ?
    C7 C8 H8 . . 119.7 ?
    C9 C8 H8 . . 119.7 ?
    C8 C9 C13 . . 117.62(17) ?
    C8 C9 C10 . . 124.42(17) ?
    C13 C9 C10 . . 117.96(18) ?
    C11 C10 C9 . . 121.20(18) ?
    C11 C10 H10 . . 119.4 ?
    C9 C10 H10 . . 119.4 ?
    C10 C11 C12 . . 121.47(18) ?
    C10 C11 H11 . . 119.3 ?
    C12 C11 H11 . . 119.3 ?
    O2 C12 O3 . . 116.46(17) ?
    O2 C12 C11 . . 126.57(18) ?
    O3 C12 C11 . . 116.97(18) ?
    O3 C13 C14 . . 116.53(16) ?
    O3 C13 C9 . . 120.07(16) ?
    C14 C13 C9 . . 123.38(18) ?
    C13 C14 C6 . . 116.77(16) ?
    C13 C14 C15 . . 120.91(17) ?
    C6 C14 C15 . . 122.18(16) ?
    N4 C15 C14 . . 112.61(16) ?
    N4 C15 H15A . . 109.1 ?
    C14 C15 H15A . . 109.1 ?
    N4 C15 H15B . . 109.1 ?
    C14 C15 H15B . . 109.1 ?
    H15A C15 H15B . . 107.8 ?
    N4 C16 C17 . . 109.76(16) ?
    N4 C16 H16A . . 109.7 ?
    C17 C16 H16A . . 109.7 ?
    N4 C16 H16B . . 109.7 ?
    C17 C16 H16B . . 109.7 ?
    H16A C16 H16B . . 108.2 ?
    N5 C17 C16 . . 111.21(18) ?
    N5 C17 H17A . . 109.4 ?
    C16 C17 H17A . . 109.4 ?
    N5 C17 H17B . . 109.4 ?
    C16 C17 H17B . . 109.4 ?
    H17A C17 H17B . . 108.0 ?
    N5 C18 C19 . . 111.37(16) ?
    N5 C18 H18A . . 109.4 ?
    C19 C18 H18A . . 109.4 ?
    N5 C18 H18B . . 109.4 ?
    C19 C18 H18B . . 109.4 ?
    H18A C18 H18B . . 108.0 ?
    N4 C19 C18 . . 109.93(15) ?
    N4 C19 H19A . . 109.7 ?
    C18 C19 H19A . . 109.7 ?
    N4 C19 H19B . . 109.7 ?
    C18 C19 H19B . . 109.7 ?
    H19A C19 H19B . . 108.2 ?
    N5 C20 H20A . . 109.5 ?
    N5 C20 H20B . . 109.5 ?
    H20A C20 H20B . . 109.5 ?
    N5 C20 H20C . . 109.5 ?
    H20A C20 H20C . . 109.5 ?
    H20B C20 H20C . . 109.5 ?
loop_
    _geom_torsion_atom_site_label_1
    _geom_torsion_atom_site_label_2
    _geom_torsion_atom_site_label_3
    _geom_torsion_atom_site_label_4
    _geom_torsion_site_symmetry_1
    _geom_torsion_site_symmetry_2
    _geom_torsion_site_symmetry_3
    _geom_torsion_site_symmetry_4
    _geom_torsion
    _geom_torsion_publ_flag
    O1 C6 C7 C8 . . . . -177.60(18) ?
    C14 C6 C7 C8 . . . . 1.8(3) ?
    C6 C7 C8 C9 . . . . -0.6(3) ?
    C7 C8 C9 C13 . . . . -1.0(3) ?
    C7 C8 C9 C10 . . . . 178.61(19) ?
    C8 C9 C10 C11 . . . . 179.86(19) ?
    C13 C9 C10 C11 . . . . -0.6(3) ?
    C9 C10 C11 C12 . . . . -0.1(3) ?
    C13 O3 C12 O2 . . . . 178.67(16) ?
    C13 O3 C12 C11 . . . . -0.9(3) ?
    C10 C11 C12 O2 . . . . -178.7(2) ?
    C10 C11 C12 O3 . . . . 0.8(3) ?
    C12 O3 C13 C14 . . . . 179.00(16) ?
    C12 O3 C13 C9 . . . . 0.3(3) ?
    C8 C9 C13 O3 . . . . -179.94(16) ?
    C10 C9 C13 O3 . . . . 0.4(3) ?
    C8 C9 C13 C14 . . . . 1.5(3) ?
    C10 C9 C13 C14 . . . . -178.15(17) ?
    O3 C13 C14 C6 . . . . -178.98(16) ?
    C9 C13 C14 C6 . . . . -0.3(3) ?
    O3 C13 C14 C15 . . . . -3.3(3) ?
    C9 C13 C14 C15 . . . . 175.31(17) ?
    O1 C6 C14 C13 . . . . 178.06(17) ?
    C7 C6 C14 C13 . . . . -1.3(3) ?
    O1 C6 C14 C15 . . . . 2.5(3) ?
    C7 C6 C14 C15 . . . . -176.87(18) ?
    C16 N4 C15 C14 . . . . -78.8(2) ?
    C19 N4 C15 C14 . . . . 158.52(16) ?
    C13 C14 C15 N4 . . . . 155.52(18) ?
    C6 C14 C15 N4 . . . . -29.1(3) ?
    C19 N4 C16 C17 . . . . -59.0(2) ?
    C15 N4 C16 C17 . . . . 176.87(17) ?
    C18 N5 C17 C16 . . . . -57.7(2) ?
    C20 N5 C17 C16 . . . . 179.51(18) ?
    N4 C16 C17 N5 . . . . 59.5(2) ?
    C17 N5 C18 C19 . . . . 57.0(2) ?
    C20 N5 C18 C19 . . . . 179.46(18) ?
    C16 N4 C19 C18 . . . . 58.4(2) ?
    C15 N4 C19 C18 . . . . -177.23(16) ?
    N5 C18 C19 N4 . . . . -58.1(2) ?
loop_
    _geom_hbond_atom_site_label_D
    _geom_hbond_atom_site_label_H
    _geom_hbond_atom_site_label_A
    _geom_hbond_site_symmetry_D
    _geom_hbond_site_symmetry_H
    _geom_hbond_site_symmetry_A
    _geom_hbond_distance_DH
    _geom_hbond_distance_HA
    _geom_hbond_distance_DA
    _geom_hbond_angle_DHA
    _geom_hbond_publ_flag
    O1 H1 N4 . . . 1.02(3) 1.66(3) 2.607(2) 153(3) yes
    C11 H11 O2 . . 4_566 0.93 2.59 3.239(2) 128 yes
    C15 H15B Cg1 . . 4_554 0.97 2.99 3.802(2) 142 yes
_shelx_hkl_file
;
   0   0  -2  542.87    9.98
   0   0  -3   -1.12    5.08
   0   0  -4 2934.64   45.22
   0   0  -5   -2.58    6.26
   0   0  -6 5309.56   65.47
   0   0  -6 5325.27   80.98
   0   0  -7    1.43    8.07
   0   0  -7   -2.45    3.21
   0   0  -7    1.04    8.45
   0   0  -8    2.69    9.05
   0   0  -8    2.19    3.36
   0   0  -8    8.55   15.63
   0   0  -9   -2.53    8.71
   0   0  -9    0.04    3.17
   0   0  -9    9.38    9.58
   0   0 -10    8.17    6.10
   0   0 -10   21.60   12.26
   0   0 -10    1.79   19.76
   0   0 -11    2.27   11.13
   0   0 -11   -0.72   11.17
   0   0 -12   -0.72   10.96
   0   0 -12    2.16   18.06
   0   1  -112088.56  125.46
   0   1  -112136.91  126.38
   0  -1  -112098.50  128.55
   0  -1   112100.81  126.84
   0  -1   112039.38  125.01
   0   1   2  106.08    6.47
   0   1  -2  104.60    4.06
   0   1  -2  102.86    5.05
   0  -1  -2   99.23    6.71
   0  -1   2   99.86    4.02
   0  -1   2   98.23    7.85
   0   1  -3 1075.10   21.59
   0   1   3 1032.54   19.36
   0   1  -3 1062.71   17.03
   0  -1  -3 1058.81   19.94
   0   1  -4  115.82    7.25
   0   1  -4  130.18    4.68
   0  -1  -4  127.54    8.95
   0   1  -5  793.91   12.59
   0   1  -5  779.59   16.97
   0  -1  -5  791.62   18.76
   0   1  -6  277.81    9.87
   0   1  -6  281.38   12.90
   0   1  -6  283.51   12.38
   0  -1  -6  285.85   14.33
   0   1  -7   15.66    9.10
   0   1  -7   16.34    4.17
   0   1  -7   24.28    9.75
   0  -1  -7    7.79   10.92
   0   1  -8   85.45   12.62
   0   1  -8   68.20    5.33
   0   1  -8   62.89   11.69
   0  -1  -8   66.79    5.41
   0  -1  -8   82.53   13.91
   0   1  -9    0.16    9.78
   0   1  -9    5.15    9.31
   0   1  -9   -1.12    5.69
   0  -1  -9    3.10   10.22
   0  -1  -9    2.18   11.30
   0  -1  -9    4.17    3.67
   0   1 -10   73.84   13.29
   0   1 -10   -0.06   13.18
   0  -1 -10   -0.57   14.49
   0  -1 -10   61.92   14.29
   0   1 -11  107.81   17.05
   0   1 -11  148.29   16.82
   0  -1 -11  129.80   18.47
   0   1 -12    3.07   12.94
   0   1 -12    0.13   12.67
   0  -1 -12    2.64   14.23
   0  -1 -12   -0.12   13.34
   0   2   0 6231.73   69.39
   0  -2   0 6202.56   72.16
   0   2   119067.60  218.29
   0   2  -119051.45  213.07
   0   2  -119096.49  212.79
   0  -2  -119303.13  216.50
   0  -2   119237.68  211.86
   0  -2   118666.48  209.19
   0   2   2 4995.09   67.49
   0   2  -2 5000.29   58.32
   0   2  -2 4993.99   62.21
   0  -2  -2 5089.45   63.68
   0  -2   2 5135.04   60.26
   0  -2   2 5028.50   58.50
   0   2  -3   12.39    8.25
   0   2  -3   20.06    4.48
   0   2   3   11.02   11.54
   0  -2   3   14.33    4.44
   0  -2   3   18.42    7.82
   0  -2  -3   14.28    7.75
   0   2   4  679.90   16.82
   0   2  -4  684.22   14.17
   0   2  -4  677.86   14.89
   0  -2   4  663.89   11.95
   0  -2  -4  670.89   16.92
   0   2  -5 1699.43   24.17
   0   2  -5 1701.88   32.24
   0   2   5 1726.44   30.78
   0  -2  -5 1723.22   31.38
   0   2  -6    0.80    3.69
   0   2  -6    1.60    6.00
   0  -2  -6   -5.95   13.97
   0   2  -7  146.35   11.50
   0   2  -7  138.03    9.81
   0  -2  -7  140.65   15.14
   0   2  -8   27.16   10.56
   0   2  -8   32.87    4.99
   0   2  -8   28.14   10.22
   0  -2  -8   31.03   13.79
   0   2  -9  -11.64    9.85
   0   2  -9   -7.50    6.79
   0   2  -9    2.52    9.51
   0  -2  -9   -6.63   12.23
   0   2 -10   11.18   12.28
   0   2 -10   29.89   12.43
   0   2 -10   21.25    7.40
   0  -2 -10   -1.03   14.58
   0  -2 -10   17.59    4.81
   0   2 -11   -0.14   17.42
   0   2 -11   -0.76   11.09
   0  -2 -11   -0.29   12.42
   0  -2 -11   -4.75   13.34
   0   2 -12    1.25   12.68
   0   2 -12    1.78   12.74
   0  -2 -12    4.66   15.32
   0  -2 -12    0.23   14.22
   0   3   0    4.09    5.66
   0  -3   0   -1.33    5.41
   0  -3   0    1.87    5.77
   0   3  -1 1906.43   27.72
   0   3   1 1951.81   36.56
   0  -3  -1 1925.77   36.36
   0  -3   1 1919.97   31.04
   0  -3   1 1966.12   29.77
   0   3  -2   39.05    6.58
   0   3  -2   50.40    9.80
   0   3   2   45.62    8.31
   0  -3   2   41.89    5.22
   0  -3  -2   48.96    8.73
   0  -3   2   41.90    6.46
   0   3  -3   35.07    5.59
   0   3  -3   39.99    5.89
   0   3   3   38.07    8.02
   0  -3  -3   37.06   13.89
   0  -3   3   37.96    8.96
   0  -3   3   32.97    5.26
   0   3   4   48.43    9.21
   0   3  -4   47.87    5.87
   0   3  -4   53.13    6.54
   0  -3   4   41.42    8.87
   0  -3  -4   54.95    9.53
   0  -3   4   42.49    6.02
   0   3  -5   55.83    6.14
   0   3  -5   66.33    7.76
   0   3   5   66.72   10.68
   0  -3  -5   78.91   11.52
   0  -3   5   75.21    7.56
   0  -3   5   66.22    9.73
   0   3   6   13.29   10.65
   0   3  -6   14.81   12.42
   0   3  -6   14.84    5.62
   0  -3  -6   15.98   11.39
   0   3  -7  399.88   15.44
   0   3  -7  378.27   11.19
   0  -3  -7  369.73   19.99
   0   3  -8   17.41    9.53
   0   3  -8   16.27    8.58
   0  -3  -8   14.75   13.19
   0   3  -9   21.47    9.78
   0   3  -9    2.91    5.08
   0   3  -9    3.93    9.41
   0  -3  -9    2.74   12.87
   0   3 -10    6.75   10.47
   0   3 -10    8.93    4.86
   0   3 -10   -4.20   10.41
   0  -3 -10   -2.39   14.10
   0   3 -11    0.57   10.26
   0   3 -11   -0.28    9.98
   0  -3 -11   -5.05   20.88
   0   4   0 2941.75   40.92
   0  -4   0 3039.86   46.56
   0  -4   0 3024.75   43.12
   0   4  -1  637.74   14.09
   0   4   1  641.50   15.39
   0  -4  -1  642.11   15.55
   0  -4   1  644.08   13.77
   0  -4   1  648.16   15.26
   0   4   2   60.75   14.12
   0   4  -2   63.31    6.93
   0  -4   2   60.32    7.58
   0  -4   2   63.14    6.22
   0  -4  -2   58.00    9.44
   0   4   3   25.29    8.39
   0   4  -3   11.03    9.10
   0  -4  -3   13.71    8.59
   0  -4   3   14.82    9.90
   0  -4   3   14.84    5.12
   0   4   4  189.78   12.61
   0   4  -4  193.07    9.56
   0   4  -4  194.55    9.76
   0  -4  -4  197.90   14.08
   0  -4   4  199.87    9.19
   0  -4   4  193.51    8.94
   0   4   5  107.26   13.50
   0   4  -5  105.91    8.82
   0   4  -5  111.34   14.26
   0  -4  -5  113.16   22.67
   0  -4   5  111.69    8.40
   0  -4   5  110.48    8.91
   0   4  -6   19.77    6.72
   0   4  -6   19.77   13.10
   0   4   6    1.89   11.13
   0  -4  -6   -4.19   12.79
   0  -4   6   15.57    6.28
   0   4  -7  332.13   11.83
   0   4  -7  320.66   14.84
   0   4   7  311.85   19.10
   0  -4  -7  319.06   20.46
   0   4  -8    8.67    6.10
   0   4  -8   11.14    9.48
   0  -4  -8   13.20   13.69
   0   4  -9   -5.89    5.76
   0   4  -9    5.84   15.11
   0  -4  -9  -14.60   13.91
   0   4 -10   -1.17    9.79
   0   4 -10   -1.96   15.73
   0  -4 -10   14.72   14.68
   0   4 -11    1.22   10.14
   0   4 -11    0.51   10.16
   0  -4 -11   -6.31   14.64
   0   5   0   -2.34    6.38
   0  -5   0   -4.00    6.30
   0  -5   0   -0.38    7.06
   0   5   1   13.20    8.16
   0   5  -1   17.21    7.01
   0  -5   1   15.76    6.59
   0  -5   1   19.87   12.73
   0  -5  -1   28.52    8.30
   0   5   2  231.71   12.65
   0   5  -2  239.44   10.49
   0  -5   2  236.92   11.50
   0  -5  -2  255.79   13.34
   0  -5   2  232.88   13.86
   0   5  -3  107.55   13.94
   0   5   3  113.30   12.21
   0  -5  -3  111.78   19.80
   0  -5   3  109.38    8.05
   0  -5   3  113.97    9.90
   0   5  -4  465.61   14.74
   0   5   4  476.01   18.52
   0  -5  -4  464.76   29.11
   0  -5   4  477.57   20.76
   0  -5   4  476.18   13.89
   0   5  -5  659.88   23.85
   0   5   5  650.43   22.67
   0  -5   5  665.74   17.05
   0  -5  -5  690.83   24.69
   0  -5   5  640.66   17.50
   0   5  -6   -5.98   10.92
   0   5   6   -4.54   15.81
   0  -5   6    2.55    9.76
   0  -5  -6    0.94   10.95
   0  -5   6    4.51    9.49
   0   5  -7    3.63    7.56
   0   5   7   -5.21   16.89
   0  -5   7   -1.49    6.33
   0  -5  -7    8.32   12.39
   0   5   8   28.75   14.53
   0   5  -8   16.30   15.88
   0  -5  -8   14.41   15.98
   0   5  -9   81.28   12.82
   0  -5  -9   89.28   20.15
   0   5 -10   16.01   12.13
   0  -5 -10   33.62   19.13
   0   5 -11   -0.77   17.95
   0   5 -11    0.34   11.64
   0  -5 -11   14.86   18.32
   0   6   0  752.66   20.16
   0  -6   0  772.98   26.77
   0  -6   0  738.10   21.25
   0   6  -1  327.66   14.23
   0   6   1  336.23   22.79
   0  -6  -1  340.55   23.01
   0  -6   1  325.64   13.18
   0  -6   1  324.17   15.40
   0  -6  -1  331.80   15.84
   0   6   2  622.03   20.54
   0   6  -2  628.50   18.04
   0  -6  -2  643.93   21.09
   0  -6   2  621.60   19.43
   0  -6   2  604.36   16.54
   0   6   3   -5.69   13.14
   0   6  -3   -2.13    6.10
   0  -6   3    3.31    6.67
   0  -6  -3    9.79    8.79
   0  -6   3   -2.73    5.19
   0   6  -4  182.46   12.09
   0   6   4  187.79   16.12
   0  -6  -4  193.96   17.66
   0  -6   4  184.16   10.75
   0  -6   4  205.25   13.01
   0   6  -5  272.66   20.19
   0   6   5  287.52   18.71
   0  -6   5  263.56   12.66
   0  -6   5  269.37   20.26
   0  -6  -5  256.79   20.32
   0   6  -6 1342.24   36.24
   0   6   6 1353.88   35.24
   0  -6  -6 1397.68   49.53
   0  -6   6 1373.65   28.72
   0  -6   6 1313.99   28.82
   0   6  -7   25.87    9.85
   0   6   7   26.89   14.27
   0  -6  -7   -3.79   15.70
   0  -6   7   28.13    8.69
   0  -6   7   18.08    9.24
   0   6  -8  139.32   13.29
   0   6   8   93.42   18.19
   0  -6  -8   -2.18   21.45
   0  -6   8  110.91   11.11
   0   6  -9   28.19   12.16
   0  -6  -9   44.03   19.73
   0   6 -10  383.24   30.46
   0  -6 -10  407.94   32.02
   0   7   0   12.05    9.16
   0  -7   0    1.54   10.05
   0  -7   0   -5.37    8.58
   0   7   1   13.72   10.24
   0   7  -1    8.55    9.50
   0  -7   1    6.21   10.56
   0  -7  -1   15.44   16.97
   0  -7  -1    2.40   10.52
   0  -7   1    5.27    8.69
   0   7   2   -7.28    8.87
   0   7  -2   -3.81    7.36
   0  -7  -2    6.50    9.37
   0  -7   2   -4.52    6.32
   0  -7  -2    7.64    8.60
   0  -7   2    4.32    8.24
   0   7   3   54.05   20.90
   0   7  -3   48.42   10.46
   0  -7  -3   10.38   11.91
   0  -7  -3   53.56   14.28
   0  -7   3   45.99   12.00
   0  -7   3   47.93    8.88
   0   7   4   13.57   12.38
   0   7  -4   21.29    9.40
   0  -7  -4   14.24   14.32
   0  -7   4   15.12    7.94
   0  -7   4    8.25   10.62
   0   7   5  301.05   19.86
   0   7  -5  317.11   15.37
   0  -7   5  295.50   15.95
   0  -7  -5  323.59   21.94
   0  -7   5  298.72   13.81
   0   7   6    5.52   12.18
   0   7  -6    2.81    8.53
   0  -7  -6    1.83   22.46
   0  -7   6    1.62    7.47
   0  -7   6    5.20   13.76
   0   7   7   79.73   17.06
   0   7  -7   95.78   12.13
   0  -7   7   81.77   11.02
   0  -7   7   74.59   11.65
   0  -7  -7    1.66   20.04
   0   7   8   -2.02   23.94
   0   7  -8   16.52   10.22
   0  -7   8    7.86    9.29
   0  -7  -8    1.81   17.30
   0   7  -9  189.39   16.25
   0  -7  -9  195.64   26.86
   0   7 -10    3.01   10.25
   0  -7 -10    3.52   18.00
   0  -7 -10   -1.06    7.88
   0   8   0  152.01   15.26
   0  -8   0  178.77   14.86
   0  -8   0  158.58   16.82
   0   8   1   94.14   14.31
   0   8  -1  107.95   20.36
   0  -8   1   90.91   18.73
   0  -8   1   98.88   14.80
   0  -8  -1   90.85   15.32
   0  -8  -1   84.74   14.18
   0   8  -2    3.34    9.63
   0   8   2   -5.16   11.25
   0  -8   2    9.79   11.50
   0  -8  -2    4.65   11.55
   0  -8  -2    9.55   17.94
   0  -8   2    8.48    8.48
   0   8  -3   25.32   10.36
   0   8   3    4.70   20.78
   0  -8   3   32.56   12.50
   0  -8  -3   34.79   12.68
   0  -8  -3   37.47   14.43
   0  -8   3   27.17    9.15
   0   8   4   19.26   19.58
   0   8  -4   -1.86    9.16
   0  -8  -4   -4.28   11.03
   0  -8   4   16.63    8.00
   0  -8   4   14.46   10.88
   0  -8  -4    0.96   13.59
   0   8  -5   47.32   17.03
   0   8   5   41.15   14.94
   0  -8   5   32.24    9.54
   0  -8  -5    4.42   17.31
   0  -8   5   41.26   12.22
   0  -8  -5   38.67   12.49
   0   8  -6    8.19    8.62
   0   8   6   -8.50   19.38
   0  -8   6    0.96    9.22
   0  -8  -6   -4.21    9.46
   0  -8  -6    2.56   22.95
   0  -8   6    0.98   11.63
   0   8   7   -0.81   21.92
   0   8  -7    6.88    9.60
   0  -8   7    2.37    8.74
   0  -8  -7    7.88   10.13
   0  -8   7    1.87    9.50
   0  -8  -7   -0.57   16.22
   0   8   8   -1.53   14.13
   0   8  -8   -0.84    9.52
   0  -8   8   -4.33    9.30
   0  -8   8   -0.79    8.69
   0  -8  -8    0.84   16.84
   0  -8  -8   -1.31    9.47
   0   8  -9    0.57   10.97
   0   8   9    3.82   17.11
   0  -8  -9   -0.11   10.07
   0  -8   9   12.35   10.17
   0  -8  -9   -2.73   19.97
   0   9   0    3.60   10.18
   0  -9   0   -5.13   11.40
   0  -9   0    4.50    9.94
   0   9  -1   27.89   11.55
   0   9   1    9.54   19.97
   0  -9   1   25.07   11.43
   0  -9   1   22.33   14.17
   0  -9  -1   49.11   22.13
   0  -9  -1   22.53   13.01
   0   9  -2   12.65   10.89
   0   9   2   25.45   12.63
   0  -9   2   -0.51   20.51
   0  -9  -2   13.51   13.64
   0  -9  -2    3.41   22.03
   0  -9   2   26.72   16.02
   0   9   3   43.89   14.92
   0   9  -3   46.25   12.16
   0  -9  -3   47.70   25.67
   0  -9   3   44.00   14.48
   0  -9  -3   41.61   14.77
   0  -9   3   47.14   10.97
   0   9   4   12.21   11.49
   0   9  -4   -3.36    8.68
   0  -9  -4   -1.48   13.03
   0  -9   4    0.54   10.68
   0  -9   4   -0.97    7.60
   0  -9  -4   10.11   17.32
   0   9  -5    8.42    9.31
   0   9   5    0.73   12.71
   0  -9   5    0.82   11.17
   0  -9  -5   -0.13   14.46
   0  -9  -5    6.25   11.16
   0  -9   5   -1.12    8.41
   0   9  -6   11.28    9.70
   0   9   6   -0.18   22.73
   0  -9  -6    1.02   27.12
   0  -9   6    5.34   11.23
   0  -9  -6    6.98   11.58
   0  -9   6   -0.63    8.74
   0   9  -7    4.04   17.69
   0   9   7    1.46   16.53
   0  -9   7   -0.78   10.26
   0  -9  -7   30.70   12.48
   0  -9   7   28.62   12.20
   0  -9  -7   -1.70   19.80
   0   9  -8    0.97    9.96
   0   9   8    0.31   15.43
   0  -9   8   14.52   10.37
   0  -9  -8   -4.19   18.53
   0  -9   8   -8.91    8.88
   0  -9  -8  -18.31   16.41
   0  10   0   81.01   14.84
   0 -10   0   69.34   14.85
   0 -10   0   -2.59   26.64
   0  10   1   26.48   12.75
   0  10  -1   16.55   12.08
   0 -10  -1   -0.73   14.55
   0 -10   1    6.59   14.39
   0 -10   1    9.44   11.39
   0 -10  -1   12.38   21.42
   0  10   2  -11.77   10.99
   0  10  -2   -3.74    9.35
   0 -10   2    3.72   12.07
   0 -10   2    2.58    9.15
   0 -10  -2   -0.27   12.03
   0 -10  -2    5.40   12.09
   0  10   3    4.24   11.14
   0  10  -3    4.89    9.01
   0 -10   3    5.13   18.08
   0 -10  -3   -0.08   11.50
   0 -10  -3  -38.26   12.82
   0 -10   3   10.53    8.43
   0  10  -4   12.15   10.66
   0  10   4   -1.86   14.30
   0 -10  -4   -4.02   25.69
   0 -10   4   12.84    9.62
   0 -10  -4   -1.62   13.57
   0 -10   4    6.11   13.58
   0  10   5    6.15   14.89
   0  10  -5   -1.25   10.61
   0 -10   5   -0.44   15.51
   0 -10   5   24.43   13.35
   0 -10  -5    5.79   17.65
   0 -10  -5    8.84   13.88
   0  10  -6    2.11   19.35
   0  10   6    0.74   28.47
   0 -10   6   43.60   11.36
   0 -10   6   29.37   15.12
   0 -10  -6   26.14   15.39
   0 -10  -6   -3.32   22.20
   0  10   7    0.02   16.12
   0  10  -7    2.01   10.29
   0 -10  -7   14.78   12.38
   0 -10  -7    8.05   19.13
   0 -10   7  -14.74   12.06
   0 -10   7    3.24    9.32
   0  11   0   -1.82   18.52
   0 -11   0    6.31   14.61
   0 -11   0    2.56   18.93
   0  11  -1   -8.27   11.84
   0  11   1   -5.61   20.23
   0 -11   1   -4.41   11.66
   0 -11   1    1.41   23.75
   0 -11  -1   -1.64   14.76
   0 -11  -1   -6.03   13.43
   0  11  -2   23.94   12.55
   0  11   2   38.60   14.79
   0 -11   2   -0.40   11.80
   0 -11   2   -4.71   16.22
   0 -11  -2   23.62   15.65
   0 -11  -2    0.99   16.54
   0  11  -3   10.91   12.10
   0  11   3   -4.13   14.87
   0 -11   3    7.39   15.68
   0 -11   3    1.95   17.64
   0 -11  -3   38.22   16.34
   0 -11  -3    0.65   15.82
   0  11  -4   35.55   13.21
   0  11   4   55.84   17.82
   0 -11   4   23.34   27.41
   0 -11  -4   -1.10   17.72
   0 -11  -4   46.90   20.35
   0 -11   4   28.97   12.01
   0  11  -5   -0.74   10.27
   0  11   5   -2.63   14.78
   0 -11  -5   -1.82   16.92
   0 -11   5   13.01   13.56
   0 -11   5   -0.04    9.79
   0 -11  -5  -17.55   13.64
   0  12   0   31.40   15.68
   0 -12   0   41.05   15.90
   0 -12   0    3.04   31.50
   0  12  -1  -15.30   12.76
   0  12   1    6.78   13.70
   0 -12   1   -6.84   16.99
   0 -12  -1   -0.82   16.94
   0 -12   1    0.39   12.49
   0 -12  -1   -7.44   14.48
   0  12  -2   34.03   21.99
   0  12   2   22.78   16.23
   0 -12  -2    2.97   17.58
   0 -12   2   12.17   29.81
   0 -12   2   30.32   20.03
   0 -12  -2   -0.31   18.51
   1   0 -12   -1.40   12.54
   1   0 -12   -0.86   12.23
   1   0 -11    0.36    3.58
   1   0 -11    2.32   10.47
   1   0 -11   -0.25   16.37
   1   0 -10   33.56   12.71
   1   0 -10   22.87    5.37
   1   0 -10   19.16   12.65
   1   0  -9   -9.07    6.39
   1   0  -9    8.25    9.00
   1   0  -9   16.81   15.04
   1   0  -8    0.78    8.68
   1   0  -8   -1.38    6.21
   1   0  -8    4.61    8.16
   1   0  -7    6.91    8.29
   1   0  -7    1.44    6.76
   1   0  -6  419.41   14.50
   1   0  -5    2.36    5.87
   1   0  -414083.12  166.01
   1   0  -3   -1.78    4.73
   1   0  -2 9067.72   99.49
  -1   0   2 9010.83   98.88
  -1   0  -2 1358.84   13.12
  -1   0  -3    2.34    1.50
  -1   0  -4 4429.15   48.40
  -1   0  -5    3.71    5.94
  -1   0  -5   -6.06    6.30
  -1   0  -5    1.89    2.89
  -1   0  -6  751.60   20.84
  -1   0  -6  742.37   12.74
  -1   0  -6  753.08   20.22
  -1   0  -7   -4.74    8.26
  -1   0  -7    3.05    8.69
  -1   0  -7    1.84    3.78
  -1   0  -8   26.39    3.29
  -1   0  -8   32.03   12.51
  -1   0  -8   40.07   11.82
  -1   0  -9    0.77    3.25
  -1   0  -9   -0.41    8.95
  -1   0  -9   -9.48   15.01
  -1   0 -10   58.74    4.41
  -1   0 -10   -0.42   15.42
  -1   0 -10   72.12   23.20
  -1   0 -11    0.32   11.43
  -1   0 -11   -0.95   11.22
  -1   0 -12   -1.84   13.95
  -1   0 -12    1.56   20.73
   1   1 -12   -0.85   10.16
   1   1 -12    0.50   10.18
   1  -1 -12    0.13   10.95
   1  -1 -12   -0.01   11.25
   1   1 -11   27.44   19.30
   1   1 -11   14.89    4.78
   1   1 -11   -0.21   12.65
   1  -1 -11   -4.07   14.15
   1  -1 -11    0.40   13.28
   1  -1 -11   14.95    4.88
   1   1 -10    8.70    9.92
   1   1 -10    3.40    9.59
   1   1 -10    1.07    4.34
   1  -1 -10    2.50    7.02
   1  -1 -10    0.82   10.19
   1  -1 -10   -3.45   10.88
   1   1  -9  170.34   20.65
   1   1  -9  148.70   21.28
   1   1  -9  163.30    7.83
   1  -1  -9  188.96   24.39
   1  -1  -9  164.06    7.70
   1   1  -8   -3.63    4.47
   1   1  -8    3.93    8.54
   1   1  -8   -3.13    8.11
   1  -1  -8   -2.91    9.65
   1   1  -7  437.50   15.54
   1   1  -7  438.49   16.10
   1   1  -7  457.64   14.13
   1  -1  -7  460.62   18.05
   1   1  -6  172.66   10.57
   1   1  -6  187.04   14.85
   1   1  -6  181.00    6.98
   1  -1  -6  181.63   12.09
   1   1  -5 8759.43  108.94
   1   1  -5 8909.42  106.89
   1   1  -5 8827.43  109.94
   1  -1  -5 8727.62  110.89
  -1   1   4 3177.37   47.85
   1   1  -4 3084.36   38.28
   1   1  -4 3141.04   40.95
   1  -1  -4 3169.84   44.06
   1   1  -3 3749.99   48.21
  -1   1   3 3754.98   48.85
   1   1  -3 3760.55   47.72
   1  -1  -3 3773.11   49.25
   1   1  -2 2433.65   28.99
   1   1  -2 2462.07   27.67
  -1   1   2 2469.81   31.64
  -1  -1   2 2454.64   29.49
   1  -1  -2 2464.42   31.49
   1   1  -1   64.65    3.48
   1   1  -1   65.22    1.67
  -1   1   1   57.29    3.24
  -1  -1   1   61.79    2.65
  -1  -1   1   63.98    1.59
   1  -1  -1   63.45    3.99
  -1   1  -1 7270.99   78.47
   1   1   1 7258.83   78.38
   1  -1   1 7265.48   78.22
  -1  -1  -1 7304.56   78.78
  -1   1  -2   51.60    5.74
   1   1   2   48.21    6.28
  -1   1  -2   39.95    2.92
  -1  -1  -2   47.29    6.72
   1  -1   2   45.45    5.67
   1  -1   2   43.22    4.34
  -1   1  -3   25.69    2.88
  -1   1  -3   35.16    6.61
   1  -1   3   28.30    2.79
  -1  -1  -3   32.40    7.84
  -1   1  -4 1031.52   19.34
  -1   1  -4 1029.22   13.43
  -1  -1  -4 1069.02   20.98
  -1   1  -5 1725.51   23.08
  -1   1  -5 1720.04   29.35
  -1  -1  -5 1695.57   30.38
  -1   1  -6   59.63    9.83
  -1   1  -6   58.81    3.77
  -1  -1  -6   65.42   11.40
  -1   1  -7   44.92   11.00
  -1   1  -7   42.85    3.70
  -1   1  -7   46.74   10.49
  -1  -1  -7   44.34   12.44
  -1   1  -8   -4.91    8.10
  -1   1  -8   -1.03    2.45
  -1   1  -8    7.34    8.57
  -1  -1  -8    3.00    8.82
  -1  -1  -8    1.49    2.43
  -1  -1  -8   -2.13    9.27
  -1   1  -9   16.28   19.04
  -1   1  -9   16.42   11.22
  -1   1  -9   12.19    3.11
  -1  -1  -9    9.61   20.86
  -1  -1  -9   13.87    3.03
  -1  -1  -9   21.94   12.09
  -1   1 -10   -0.47   13.96
  -1   1 -10   39.20   13.62
  -1   1 -10   33.84    4.45
  -1  -1 -10   33.30    4.38
  -1  -1 -10   66.14   22.96
  -1  -1 -10   -4.17   15.39
  -1   1 -11   -0.39   11.07
  -1   1 -11    0.37   11.25
  -1  -1 -11    1.41   11.71
  -1  -1 -11    0.15   11.87
  -1   1 -12   -0.06   19.21
  -1   1 -12    1.24   19.58
  -1  -1 -12   -0.32   12.89
  -1  -1 -12    0.46   13.13
   1   2 -12   -0.59    9.88
   1   2 -12   -0.72   16.06
   1  -2 -12    4.11   19.80
   1  -2 -12   -0.72   11.72
   1   2 -11    6.74   11.38
   1   2 -11   -0.31   10.82
   1   2 -11    7.52    4.77
   1  -2 -11   -2.58   14.08
   1  -2 -11    4.75    4.82
   1   2 -10    0.87    4.34
   1   2 -10   -5.61    8.93
   1   2 -10    4.05    8.67
   1  -2 -10    3.86   11.34
   1   2  -9    8.66    5.31
   1   2  -9   10.89   15.70
   1   2  -9   20.31    9.40
   1  -2  -9   -6.21   20.16
   1   2  -8    6.53    9.07
   1   2  -8   24.11    8.83
   1   2  -8    6.98    8.44
   1  -2  -8    6.08   11.92
   1   2  -7   26.80    8.53
   1   2  -7   12.77    5.56
   1   2  -7   19.63    8.12
   1  -2  -7   15.78   11.35
   1   2  -6  585.67   16.20
   1   2  -6  571.39   14.87
  -1   2   6  562.43   17.89
   1  -2  -6  597.93   19.45
   1   2  -5  105.46    7.22
   1   2  -5   99.13    9.35
  -1   2   5  103.23    9.86
   1  -2  -5  104.08   10.67
  -1   2   4   29.04    7.77
   1   2  -4   38.98    4.86
   1   2  -4   28.74    5.03
   1  -2  -4   30.32    8.18
  -1  -2   4   31.66    8.11
   1   2  -3  388.96   11.98
   1   2  -3  381.08    9.95
  -1   2   3  363.33   12.62
   1  -2  -3  394.67   13.58
  -1  -2   3  380.94    8.64
  -1  -2   3  386.44   13.80
   1   2  -2  207.54    8.05
   1   2  -2  216.61    6.01
  -1   2   2  208.08   10.44
  -1  -2   2  211.22    5.72
   1  -2  -2  219.27   10.78
  -1  -2   2  206.54    7.97
  -1   2   112827.43  145.43
   1   2  -113097.59  141.99
   1   2  -112837.24  143.62
  -1  -2   113170.52  140.49
   1  -2  -113107.63  148.28
  -1  -2   112831.88  143.99
  -1   2   0  333.07    9.04
   1   2   0  338.25    8.50
   1   2   0  340.28    7.46
  -1  -2   0  340.49    8.53
  -1  -2   0  326.18    7.51
   1  -2   0  337.91    8.92
  -1   2  -112709.97  143.10
   1   2   112732.89  143.45
   1  -2   112711.90  142.55
  -1  -2  -112742.12  143.70
  -1   2  -2 6421.28   76.42
   1   2   2 6404.23   78.07
  -1  -2  -2 6392.53   78.23
   1  -2   2 6640.80   75.47
   1  -2   2 6376.79   75.91
  -1   2  -3  225.95    6.75
  -1   2  -3  223.78    8.82
   1   2   3  225.91   10.37
  -1  -2  -3  218.80   10.73
   1  -2   3  224.20    8.59
   1  -2   3  229.27    6.35
  -1   2  -4  327.89   15.50
  -1   2  -4  336.13    7.68
   1   2   4  325.99   12.29
  -1  -2  -4  328.94   12.82
   1  -2   4  316.93    7.29
   1  -2   4  323.92   10.71
  -1   2  -5  140.44    9.59
  -1   2  -5  128.83    7.70
  -1  -2  -5  122.81   11.91
  -1   2  -6   19.44    8.75
  -1   2  -6   17.74    4.04
  -1  -2  -6   10.47   10.97
  -1   2  -7  518.45   25.04
  -1   2  -7  491.48   12.79
  -1  -2  -7  512.54   21.41
  -1   2  -8    2.90    9.51
  -1   2  -8    2.12   14.51
  -1   2  -8    4.11    3.50
  -1  -2  -8   -7.34   11.40
  -1   2  -9   -9.30   14.77
  -1   2  -9   -0.37    2.99
  -1   2  -9   14.41    9.11
  -1  -2  -9   -2.02   17.65
  -1   2 -10   -8.65   10.45
  -1   2 -10    0.10   10.31
  -1  -2 -10    1.54    2.62
  -1  -2 -10    0.22   11.49
  -1  -2 -10    5.01   12.48
  -1   2 -11   -1.71   11.07
  -1   2 -11   -0.90   11.31
  -1  -2 -11   -0.14   12.37
  -1  -2 -11    0.98   13.29
   1   3 -12    0.77   10.99
   1   3 -12   -1.58   11.22
   1  -3 -12   -3.73   15.26
   1   3 -11   -0.50    8.60
   1   3 -11   -0.35    4.18
   1   3 -11    3.43    8.44
   1  -3 -11   -3.94   11.64
   1   3 -10    3.10   15.83
   1   3 -10    9.87    5.47
   1   3 -10   -3.93    9.46
   1  -3 -10   -0.51   14.04
   1   3  -9    0.76    8.05
   1   3  -9    0.51    5.12
   1   3  -9    4.96    8.36
   1  -3  -9   -4.60   19.01
   1   3  -8  -10.54    6.66
   1   3  -8    2.15    7.03
   1   3  -8    2.95    4.84
   1  -3  -8    8.09   16.73
   1   3  -7   47.15    6.95
  -1   3   7   29.21   12.24
   1   3  -7   45.16    8.77
   1  -3  -7   54.84   21.95
  -1   3   6  649.32   21.01
   1   3  -6  661.43   16.20
   1   3  -6  649.48   14.98
   1  -3  -6  655.25   22.37
   1   3  -5    8.90    5.03
   1   3  -5    4.81    5.23
  -1   3   5    9.11    8.50
  -1  -3   5    2.40    5.08
   1  -3  -5   10.09    9.04
   1   3  -4 1185.45   20.52
   1   3  -4 1219.76   19.68
  -1   3   4 1245.22   30.17
  -1  -3   4 1201.90   20.61
   1  -3  -4 1250.56   25.20
  -1  -3   4 1230.07   19.69
   1   3  -3  402.97   12.42
   1   3  -3  398.21   10.92
  -1   3   3  416.35   13.63
  -1  -3   3  423.58   15.20
  -1  -3   3  399.90    8.92
   1  -3  -3  411.81   14.10
   1   3  -2    6.18    5.72
  -1   3   2    8.97   11.72
   1   3  -2    0.36    4.22
  -1  -3   2    2.63    3.54
  -1  -3   2    6.03    5.53
   1  -3  -2   10.04    7.52
  -1   3   1   48.58   14.67
   1   3  -1   50.13    7.94
   1   3  -1   51.81    5.97
  -1  -3   1   39.08    5.38
  -1  -3   1   50.76    7.37
   1  -3  -1   45.85    8.81
   1   3   0 1486.42   27.61
  -1   3   0 1470.55   24.72
  -1  -3   0 1486.39   24.22
   1  -3   0 1475.04   24.36
  -1  -3   0 1479.56   22.84
  -1   3  -1 1390.30   23.74
   1   3   1 1405.68   23.37
  -1  -3  -1 1408.27   29.51
  -1  -3  -1 1423.39   23.73
   1  -3   1 1397.92   22.49
   1  -3   1 1433.30   23.59
  -1   3  -2 1407.44   22.95
   1   3   2 1416.17   24.37
  -1  -3  -2 1481.64   31.20
   1  -3   2 1439.65   22.44
   1  -3   2 1415.59   22.19
   1   3   3   43.50   12.81
  -1   3  -3   41.59   10.46
  -1  -3  -3   43.40    8.42
   1  -3   3   39.76    6.22
   1  -3   3   42.56    5.34
  -1   3  -4   94.10    8.15
   1   3   4   91.38    9.77
  -1   3  -4   88.24    6.21
   1  -3   4  105.27    7.66
   1  -3   4  111.77    9.12
  -1  -3  -4   98.46   10.91
   1   3   5  325.59   15.24
  -1   3  -5  306.61   12.53
  -1   3  -5  322.01    9.39
   1  -3   5  342.72   12.84
   1  -3   5  301.47    8.98
  -1  -3  -5  337.34   15.73
  -1   3  -6  282.64   13.50
  -1   3  -6  293.77    9.36
   1  -3   6  303.83    9.17
  -1  -3  -6  322.43   18.55
  -1   3  -7  396.26   16.33
  -1   3  -7  383.33   10.46
  -1  -3  -7  363.12   20.57
  -1   3  -8   65.06   11.66
  -1   3  -8   47.53    5.66
  -1  -3  -8   46.52   15.40
  -1   3  -9   11.26   10.81
  -1   3  -9   12.11   11.04
  -1  -3  -9   -0.81   22.81
  -1   3 -10   -3.62    9.96
  -1   3 -10    1.49   16.42
  -1  -3 -10    1.02   13.15
  -1   3 -11    0.73   18.13
  -1   3 -11    1.11   17.33
  -1  -3 -11    0.11   12.95
  -1  -3 -11    1.61   15.04
   1   4 -11   38.36    7.32
   1   4 -11   51.43   19.92
   1   4 -11   -1.77   20.18
   1  -4 -11   45.09   19.77
   1   4 -10   29.86   17.66
   1   4 -10   43.03   11.72
   1   4 -10   43.33   11.52
   1  -4 -10   39.66   27.94
   1   4  -9   -0.22   12.72
   1   4  -9    1.19    6.11
   1   4  -9   10.74    8.78
   1  -4  -9  -12.02   21.56
  -1   4   8   80.63   14.58
   1   4  -8   76.23   10.61
   1   4  -8   66.96    8.58
   1  -4  -8   65.99   25.91
   1   4  -7   -0.47    6.64
   1   4  -7    9.26    9.34
  -1   4   7   -4.44    9.99
   1  -4  -7   -0.79   10.98
   1   4  -6   71.60    8.65
  -1   4   6   88.29   13.57
   1   4  -6   74.88    8.72
   1  -4  -6   66.46   14.76
  -1  -4   6   65.20    8.50
   1   4  -5  208.16   15.58
   1   4  -5  212.19   10.04
  -1   4   5  235.13   15.20
  -1  -4   5  229.79    9.50
   1  -4  -5  217.28   25.44
  -1  -4   5  222.80   15.22
   1   4  -4   65.24    7.87
   1   4  -4   51.06    6.44
  -1   4   4   61.94   10.57
  -1  -4   4   61.01    5.81
   1  -4  -4   55.97   11.25
  -1  -4   4   50.37    7.58
   1   4  -3   48.78    7.59
  -1   4   3   32.88    9.07
   1   4  -3   39.38    5.82
  -1  -4   3   45.32   11.64
   1  -4  -3   42.42    9.76
  -1  -4   3   47.66    4.98
   1   4  -2   -1.46    6.01
  -1   4   2    4.21    7.25
   1   4  -2    3.42    4.61
  -1  -4   2    4.82    5.80
  -1  -4   2    7.28    3.99
   1  -4  -2    1.95    7.47
  -1   4   1   85.64    9.00
   1   4  -1   73.80   10.20
  -1  -4   1   81.44   12.54
  -1  -4   1   74.77    6.21
   1  -4  -1   82.06    9.03
   1   4   0 1552.75   28.91
  -1   4   0 1570.81   26.39
   1  -4   0 1554.90   25.78
  -1  -4   0 1568.42   26.17
  -1  -4   0 1542.54   24.41
   1   4   1   67.07    7.76
  -1   4  -1   93.38   12.57
   1  -4   1   62.41    7.95
  -1  -4  -1   61.97    7.89
   1  -4   1   70.75    7.33
  -1  -4  -1   64.14    7.99
   1   4   2  132.12    9.77
  -1   4  -2  135.52    8.90
  -1  -4  -2  139.61   10.09
   1  -4   2  130.83    8.51
   1  -4   2  137.90    7.91
  -1   4  -3  225.81   10.24
   1   4   3  220.28   17.21
  -1  -4  -3  229.86   12.62
   1  -4   3  225.04   13.51
   1  -4   3  214.10   13.40
  -1   4  -4    0.57    6.28
   1   4   4    2.58    8.16
  -1  -4  -4    1.95    8.77
   1  -4   4    5.93    5.74
   1  -4   4    1.22    8.44
  -1   4  -5  570.69   16.87
   1   4   5  552.14   19.40
   1  -4   5  534.50   13.95
  -1  -4  -5  537.87   21.34
   1  -4   5  547.31   16.00
   1   4   6  587.84   21.87
  -1   4  -6  574.55   24.99
  -1  -4  -6  603.77   32.76
   1  -4   6  577.53   17.94
   1  -4   6  557.11   13.99
  -1   4  -7  348.91   16.39
  -1  -4  -7  339.53   20.90
   1  -4   7  313.48   10.71
  -1   4  -8  182.20   14.59
  -1  -4  -8  135.28   19.04
  -1   4  -9  -10.62   10.65
  -1  -4  -9    3.41   23.53
  -1   4 -10    0.33   11.81
  -1   4 -10   10.39   11.91
  -1  -4 -10   20.95   16.48
  -1   4 -11    1.29   12.04
  -1   4 -11   -1.56   11.95
  -1  -4 -11   14.20   17.30
   1   5 -11   -0.37   11.20
   1   5 -11   17.34   11.26
   1  -5 -11   -6.26   30.92
   1   5 -10   19.69   10.61
   1   5 -10   13.35   10.74
   1  -5 -10    5.34   28.72
   1   5  -9   13.97    9.05
   1   5  -9    3.84    6.98
   1  -5  -9   -2.79   15.29
  -1   5   8   14.81   14.14
   1   5  -8   25.09    8.38
   1   5  -8   42.02   15.32
   1  -5  -8   32.94   25.74
   1   5  -7    5.07    7.20
   1   5  -7    2.44    7.16
  -1   5   7   15.86   11.61
   1  -5  -7  -13.93   12.64
  -1  -5   7   -3.26   10.93
   1   5  -6   17.59    7.42
   1   5  -6   10.62    8.16
  -1   5   6    0.95   12.11
  -1  -5   6    0.35    7.72
   1  -5  -6   19.25   13.88
  -1  -5   6   12.69    6.99
  -1   5   5   43.57   20.78
   1   5  -5   38.10    9.10
   1   5  -5   37.45    8.05
   1  -5  -5   38.56   14.38
  -1  -5   5   39.06    7.07
  -1  -5   5   45.36    8.83
   1   5  -4   24.89    9.10
  -1   5   4   25.88   11.76
   1   5  -4   39.60   11.77
  -1  -5   4   37.22    6.35
   1  -5  -4   45.78   13.07
  -1  -5   4   31.30    8.72
   1   5  -3  170.93   13.65
  -1   5   3  164.08   13.05
   1  -5  -3  194.18   21.75
  -1  -5   3  175.14    8.25
  -1  -5   3  181.80   11.38
  -1   5   2    5.86    7.69
   1   5  -2    1.68    5.34
  -1  -5   2    3.40    4.73
  -1  -5   2   -2.07    6.67
   1  -5  -2    4.82    7.95
   1   5  -1  139.39    8.80
  -1   5   1  134.90   11.02
  -1  -5   1  137.37    8.29
   1  -5  -1  133.43   11.16
  -1  -5   1  145.21   15.79
  -1   5   0 2635.59   41.41
   1   5   0 2606.84   39.06
   1  -5   0 2636.54   40.58
  -1  -5   0 2652.43   41.42
  -1  -5   0 2589.81   38.61
  -1   5  -1  470.14   14.62
   1   5   1  476.94   14.58
  -1  -5  -1  476.82   20.70
   1  -5   1  476.77   20.78
   1  -5   1  487.49   14.02
  -1  -5  -1  497.09   20.81
   1   5   2    0.09   10.37
  -1   5  -2    0.48    6.01
  -1  -5  -2   -2.08    5.99
   1  -5   2    0.60    4.98
  -1  -5  -2    2.10    6.80
   1  -5   2    1.28    5.96
   1   5   3   62.74   10.44
  -1   5  -3   46.58    9.20
   1  -5   3   44.39   12.14
  -1  -5  -3   58.33   18.49
   1  -5   3   49.17    8.65
  -1   5  -4  218.74   12.44
   1   5   4  225.08   15.06
  -1  -5  -4  221.54   16.57
   1  -5   4  225.14   11.41
   1  -5   4  216.77   11.70
   1   5   5  398.87   18.76
  -1   5  -5  360.87   15.46
   1  -5   5  372.98   18.87
   1  -5   5  415.68   14.81
  -1  -5  -5  386.18   20.55
   1   5   6 1265.62   32.63
  -1   5  -6 1158.27   34.73
   1  -5   6 1302.58   28.06
   1  -5   6 1232.14   25.05
  -1  -5  -6 1316.61   35.00
   1   5   7   38.08   13.88
  -1   5  -7   42.21   10.75
  -1  -5  -7   23.19   24.25
   1  -5   7   31.00    7.59
  -1   5  -8   70.96   18.93
  -1  -5  -8   -1.98   27.94
  -1   5  -9   79.96   14.02
  -1  -5  -9   60.15   30.20
  -1   5 -10   17.66   11.19
  -1  -5 -10    3.07   26.63
  -1  -5 -10   -0.13    5.41
  -1   5 -11    0.77   12.16
  -1   5 -11   -0.95   11.88
  -1  -5 -11   -9.80   18.13
   1   6 -10  246.86   17.55
   1  -6 -10  289.68   28.29
   1   6  -9    5.22    9.14
  -1   6   9    2.18   14.41
   1  -6  -9    5.66   16.80
  -1   6   8   -4.23   13.74
   1   6  -8   14.33    8.66
  -1  -6   8    1.44    8.31
   1  -6  -8    1.93   24.76
   1   6  -7   43.49    9.97
  -1   6   7   64.67   15.82
  -1  -6   7   62.63   10.42
   1  -6  -7   48.38   17.89
  -1   6   6  588.33   24.83
   1   6  -6  565.62   17.70
  -1  -6   6  597.46   16.78
  -1  -6   6  558.55   18.99
   1  -6  -6  604.05   26.60
   1   6  -5   97.86   10.00
  -1   6   5   94.33   15.45
   1  -6  -5   84.62   17.31
  -1  -6   5   84.35    8.66
  -1  -6   5  102.13   11.71
   1   6  -4  112.57   15.41
  -1   6   4  114.23   14.90
   1  -6  -4  120.29   25.19
  -1  -6   4  100.59   11.85
  -1  -6   4  111.24    8.37
  -1   6   3   41.29   20.18
   1   6  -3   37.61    8.49
   1  -6  -3   41.91   21.68
  -1  -6   3   41.08    7.04
  -1  -6   3   30.14   10.49
  -1   6   2  236.46   16.04
   1   6  -2  262.02   12.03
  -1  -6   2  246.66   21.62
  -1  -6   2  246.20   10.72
   1  -6  -2  246.11   15.96
  -1   6   1  302.23   15.94
   1   6  -1  307.53   13.19
  -1  -6   1  326.06   22.43
   1  -6  -1  340.97   23.14
  -1  -6   1  328.22   12.65
   1   6   0    2.05    7.24
  -1   6   0   -2.77    8.24
   1  -6   0    2.24   12.50
   1  -6   0   11.28    8.09
  -1  -6   0   -6.33    7.14
  -1  -6   0    4.27    7.90
   1   6   1  533.85   17.69
  -1   6  -1  512.50   17.67
  -1  -6  -1  521.10   18.31
  -1  -6  -1  532.48   17.93
   1  -6   1  503.05   22.86
   1  -6   1  553.44   18.72
  -1   6  -2  185.01   13.15
   1   6   2  199.40   13.87
  -1  -6  -2  204.05   13.65
   1  -6   2  198.85   13.39
  -1  -6  -2  193.58   14.94
   1  -6   2  191.21   11.49
   1   6   3   78.21   19.95
  -1   6  -3   61.86   17.16
   1  -6   3   74.38   10.84
   1  -6   3   73.84    9.39
  -1  -6  -3   77.98   11.02
  -1  -6  -3   72.04   13.75
  -1   6  -4 1054.07   25.32
   1   6   4 1080.79   28.60
   1  -6   4 1065.21   23.60
  -1  -6  -4 1083.73   29.77
   1  -6   4 1077.86   31.37
  -1   6  -5  826.54   22.83
   1   6   5  760.11   26.10
  -1  -6  -5  800.25   28.57
   1  -6   5  796.61   20.95
   1  -6   5  760.19   21.08
  -1   6  -6  206.57   14.35
   1   6   6  216.22   17.98
  -1  -6  -6  196.29   20.17
   1  -6   6  184.34   19.18
   1  -6   6  205.12   17.67
  -1   6  -7   34.24   18.25
   1   6   7   39.21   14.71
  -1  -6  -7   -1.71   16.81
   1  -6   7   43.21   10.53
   1  -6   7   48.50    8.94
  -1   6  -8   -1.10   10.00
   1  -6   8    9.16   11.26
  -1  -6  -8    2.98   23.97
  -1   6  -9    1.09    9.14
  -1  -6  -9   -0.70   14.24
  -1  -6  -9    0.19    5.87
  -1  -6 -10   67.34   29.90
  -1  -6 -10    0.11    7.19
   1   7 -10   -1.07   10.28
   1  -7 -10   18.81   19.94
  -1   7   9   -0.58   13.68
   1   7  -9   -0.83   13.26
   1  -7  -9   -0.39   16.35
   1   7  -8    0.26    7.86
  -1   7   8   -0.59   12.71
  -1  -7   8    2.58    8.35
   1  -7  -8    0.23   15.46
   1   7  -7   36.58   10.37
  -1   7   7   56.51   16.89
  -1  -7   7   44.73    9.47
  -1  -7   7   58.77   11.27
   1  -7  -7   -1.28   18.72
   1   7  -6   21.65    8.91
  -1   7   6   31.14   14.41
   1  -7  -6   17.64   16.05
  -1  -7   6   14.45    7.92
  -1  -7   6   19.60   10.54
   1   7  -5   -0.58    6.66
  -1   7   5    3.11   10.61
   1  -7  -5    5.78   12.17
  -1  -7   5   -4.02    8.19
  -1  -7   5   -0.88    5.73
   1   7  -4   98.97   10.80
  -1   7   4  106.93   16.06
  -1  -7   4  105.02    9.18
   1  -7  -4  116.67   28.02
  -1  -7   4   89.76   20.09
   1   7  -3  155.45   18.18
  -1   7   3  161.95   25.43
   1  -7  -3  175.64   27.52
  -1  -7   3  163.33   23.12
  -1  -7   3  174.62   10.60
  -1   7   2  103.08   14.52
   1   7  -2   89.89   11.22
  -1  -7   2  111.91   10.03
  -1  -7   2  112.13   13.62
   1  -7  -2  114.50   15.29
  -1   7   1   36.82   12.89
   1   7  -1   48.86   10.27
   1  -7  -1   43.23   12.38
   1  -7  -1   51.28   12.76
  -1  -7   1   48.64   12.36
  -1  -7   1   48.78   15.03
  -1   7   0 1153.03   28.55
   1   7   0 1172.36   27.09
   1  -7   0 1198.24   28.50
   1  -7   0 1228.49   38.75
  -1  -7   0 1186.43   29.66
  -1  -7   0 1155.11   26.50
  -1   7  -1   27.40   11.45
   1   7   1   26.58   11.03
  -1  -7  -1   23.05   11.61
   1  -7   1   30.25   11.91
   1  -7   1   23.30   10.00
  -1  -7  -1   22.85   11.16
   1   7   2    0.92    9.48
  -1   7  -2    1.91    8.94
  -1  -7  -2    5.63    9.55
   1  -7   2    1.66    7.62
   1  -7   2   -1.53    9.57
  -1  -7  -2    8.55   10.13
   1   7   3    0.47   10.98
  -1   7  -3    4.31    9.63
  -1  -7  -3    4.52   11.70
   1  -7   3    8.21    9.89
   1  -7   3   12.33    8.01
  -1  -7  -3    0.87   10.05
  -1   7  -4  278.87   15.68
   1   7   4  284.71   27.55
  -1  -7  -4  307.72   19.96
   1  -7   4  285.64   19.77
   1  -7   4  279.13   22.65
  -1  -7  -4  276.77   16.41
   1   7   5  507.35   32.47
  -1   7  -5  520.14   26.61
   1  -7   5  513.04   18.96
  -1  -7  -5  532.79   36.45
  -1  -7  -5  518.83   19.21
   1  -7   5  503.12   17.80
   1   7   6   36.28   23.27
  -1   7  -6   35.77   11.72
   1  -7   6   46.35   10.54
   1  -7   6   35.32   10.20
  -1  -7  -6   35.56   10.67
  -1  -7  -6    1.82   16.82
  -1   7  -7   92.86   13.36
   1   7   7   87.57   17.32
  -1  -7  -7   84.17   11.61
   1  -7   7   78.78   16.73
  -1  -7  -7    0.81   20.12
   1  -7   7   93.90   18.35
   1   7   8   -0.78   15.42
  -1   7  -8   28.84   18.02
  -1  -7  -8   -1.27    9.51
   1  -7   8   28.39    9.06
  -1  -7  -8   -0.01   29.20
  -1  -7  -9   -3.99   12.80
  -1  -7  -9    3.98   18.07
   1   8  -9    0.12    8.88
  -1   8   9   -1.37   14.85
   1  -8  -9    4.53   18.12
  -1  -8   9   -3.14    9.37
   1   8  -8    1.37    9.26
  -1   8   8    3.67   15.32
   1  -8  -8    2.78   17.85
  -1  -8   8    9.15   10.45
   1   8  -7   -1.07   13.34
  -1   8   7    2.08   13.90
   1  -8  -7   -2.95   26.04
  -1  -8   7   -0.10   12.09
  -1  -8   7    9.48    9.99
  -1   8   6   13.44   13.71
   1   8  -6    6.79    8.63
  -1  -8   6   14.07   16.81
  -1  -8   6    3.74    7.64
   1  -8  -6    9.08   16.17
  -1   8   5   47.11   15.58
   1   8  -5   35.33    9.85
   1  -8  -5   -4.65   17.86
  -1  -8   5   41.23    9.13
  -1  -8   5   30.93   20.07
  -1   8   4  354.12   21.44
   1   8  -4  366.30   22.47
  -1  -8   4  392.42   28.36
  -1  -8   4  357.16   14.18
   1  -8  -4  390.13   23.70
  -1   8   3   42.13   14.10
   1   8  -3   43.90   10.01
   1  -8  -3   52.10   14.98
  -1  -8   3   33.54   13.30
   1  -8  -3   -8.69   12.71
  -1  -8   3   48.65    8.71
   1   8  -2   52.54   10.78
  -1   8   2   54.49   22.46
   1  -8  -2   49.22   14.07
  -1  -8   2   47.73   13.99
  -1  -8   2   47.78    9.85
   1  -8  -2   39.72   23.51
  -1   8   1   15.53   12.53
   1   8  -1   16.01   15.76
  -1  -8   1   15.95   12.23
   1  -8  -1   11.78   12.77
   1  -8  -1   19.34   11.74
  -1  -8   1   16.28    9.53
  -1   8   0  516.10   21.71
   1   8   0  517.13   19.43
   1  -8   0  510.00   20.31
   1  -8   0  488.26   22.40
  -1  -8   0  529.55   22.65
  -1  -8   0  518.91   19.58
  -1   8  -1   95.03   14.32
   1   8   1   93.06   13.64
   1  -8   1  126.92   15.29
  -1  -8  -1  107.15   15.04
  -1  -8  -1  130.87   22.21
   1  -8   1   97.32   12.74
   1   8   2   38.87   13.08
  -1   8  -2   40.46   12.06
   1  -8   2   41.87   10.39
   1  -8   2   44.95   13.11
  -1  -8  -2   33.79   13.26
  -1  -8  -2   36.89   13.41
  -1   8  -3  -11.61    9.32
   1   8   3    0.65   10.72
  -1  -8  -3   -8.01   11.24
   1  -8   3    1.14   12.64
  -1  -8  -3    1.62    9.95
   1  -8   3    8.27   16.03
  -1   8  -4   81.36   12.48
   1   8   4   58.68   14.71
  -1  -8  -4   85.92   13.39
   1  -8   4   68.33   20.50
   1  -8   4   58.63   10.77
  -1  -8  -4   67.50   16.82
   1   8   5   80.60   15.91
  -1   8  -5   90.37   13.19
   1  -8   5  101.82   11.63
  -1  -8  -5    0.62   28.85
  -1  -8  -5   97.41   20.73
   1  -8   5   72.90   13.34
   1   8   6   40.53   16.08
  -1   8  -6   45.45   12.39
   1  -8   6   52.20   16.54
  -1  -8  -6    0.68   18.55
  -1  -8  -6   43.73   18.95
   1  -8   6   50.41   12.18
  -1   8  -7  -16.22   15.99
   1   8   7   -1.14   13.35
  -1  -8  -7    1.55   15.04
  -1  -8  -7    0.70   16.18
   1  -8   7   13.82    9.03
   1  -8   7    0.84    9.34
   1   8   8    4.36   13.64
  -1   8  -8    9.44    9.89
  -1  -8  -8    0.50   15.88
   1  -8   8  -13.27   12.93
   1  -8   8   -8.12    8.88
  -1  -8  -8    2.25    8.50
  -1   8  -9    5.56   19.80
  -1  -8  -9    1.63   10.03
   1  -8   9   15.38    9.98
  -1  -8  -9   -1.20   21.31
   1   9  -8   -2.05    9.59
  -1   9   8   -1.29   16.69
  -1  -9   8   -0.37    8.85
  -1  -9   8  -36.15   18.41
   1  -9  -8   -4.72   11.93
   1  -9  -8    3.15   20.03
  -1   9   7   -4.99   15.37
   1   9  -7   -3.74    9.01
  -1  -9   7   -1.32    8.30
   1  -9  -7    1.20   29.05
   1  -9  -7   15.59   11.44
  -1  -9   7   32.47   17.94
   1   9  -6    0.44    8.23
  -1   9   6   -0.03   13.33
   1  -9  -6   -6.70   10.83
  -1  -9   6    0.21   11.51
  -1  -9   6    0.13   17.10
   1  -9  -6   -1.68   15.44
  -1   9   5    0.10   14.81
   1   9  -5   18.09    9.70
   1  -9  -5   16.71   13.43
  -1  -9   5   18.05   20.33
  -1  -9   5   16.98    8.66
   1  -9  -5   -1.56   27.58
   1   9  -4   19.31    9.56
  -1   9   4   11.07   13.70
   1  -9  -4    2.81   15.29
   1  -9  -4    9.24   12.98
  -1  -9   4    0.30    8.22
  -1  -9   4   23.72   19.98
   1   9  -3    5.95    8.37
  -1   9   3   -5.12   11.99
   1  -9  -3   -5.05   11.65
  -1  -9   3   -0.22   11.61
   1  -9  -3    9.06   12.72
  -1  -9   3    2.60    7.54
   1   9  -2    1.62    8.55
  -1   9   2    0.19   11.73
   1  -9  -2   -3.25   11.97
   1  -9  -2   -1.89   18.84
  -1  -9   2    6.07   11.43
  -1  -9   2  -10.50    8.44
  -1   9   1  144.28   16.54
   1   9  -1  154.08   14.14
  -1  -9   1  139.67   17.68
  -1  -9   1  170.42   14.22
   1  -9  -1  152.32   18.01
   1  -9  -1  150.40   17.13
  -1   9   0  118.42   24.00
   1   9   0   92.07   13.51
   1  -9   0   91.39   25.55
  -1  -9   0  101.75   13.87
  -1  -9   0   84.73   16.31
   1  -9   0  102.25   14.80
   1   9   1   34.39   12.61
  -1   9  -1   50.56   20.11
  -1  -9  -1   48.34   14.55
   1  -9   1   37.17   12.42
   1  -9   1   28.73   14.31
   1   9   2   25.60   19.50
  -1   9  -2    9.77   11.84
  -1  -9  -2   16.46   13.69
   1  -9   2   18.07   10.76
  -1  -9  -2   17.80   13.28
   1  -9   2   22.90   13.50
  -1   9  -3    5.21   10.01
   1   9   3    0.95   17.72
   1  -9   3   -3.66   13.95
   1  -9   3   -2.27   11.31
  -1  -9  -3    8.76   12.61
  -1  -9  -3    6.78   18.01
   1   9   4    1.61   19.52
  -1   9  -4   -4.11   10.04
  -1  -9  -4   10.79   11.22
  -1  -9  -4    0.85   13.56
   1  -9   4    4.97    8.54
   1  -9   4    4.16   11.26
   1   9   5   -1.30   14.61
  -1   9  -5    7.96   11.79
   1  -9   5   35.92   10.70
  -1  -9  -5   30.71   13.10
  -1  -9  -5    7.33   27.49
   1  -9   5   32.24   12.28
   1   9   6   -0.20   12.65
  -1   9  -6    1.60   15.73
   1  -9   6    2.86   10.36
  -1  -9  -6   -3.31   10.33
   1  -9   6   -4.57    8.83
  -1  -9  -6    1.50   14.89
  -1   9  -7   17.61   11.98
   1   9   7   -3.23   16.06
   1  -9   7    2.53   10.83
  -1  -9  -7   -3.14   32.04
  -1  -9  -7    5.50   12.13
   1  -9   7   26.16   11.53
  -1   9  -8  -19.98   15.81
   1   9   8   -2.53   13.95
  -1  -9  -8   -2.94   16.63
  -1  -9  -8    1.72    9.09
   1  -9   8   -2.70    8.96
   1  -9   8   10.15    8.86
  -1  10   7   -0.31   17.25
   1  10  -7    1.70   16.26
  -1 -10   7  -13.62   21.48
   1 -10  -7    7.46   14.01
  -1 -10   7   14.29    9.42
   1 -10  -7    5.45   20.92
   1  10  -6    4.50    8.64
  -1  10   6   -0.71   14.46
   1 -10  -6   -5.14   17.58
  -1 -10   6   -2.23    7.97
  -1 -10   6    2.10   19.15
   1 -10  -6    6.82   12.55
  -1  10   5   -4.05   12.99
   1  10  -5   -0.34    8.44
  -1 -10   5   -0.39   11.99
   1 -10  -5    2.20   15.42
  -1 -10   5    4.33   18.12
   1 -10  -5   -1.46   11.62
  -1  10   4   -5.42   14.12
   1  10  -4    7.62    9.56
   1 -10  -4    0.39   15.96
  -1 -10   4    6.64   13.52
  -1 -10   4   10.23    8.83
   1 -10  -4   -0.10   21.93
  -1  10   3   10.73   14.08
   1  10  -3   14.65   10.36
  -1 -10   3   16.27   14.11
   1 -10  -3   -3.54   15.88
   1 -10  -3   -1.02   14.12
  -1 -10   3   11.90    9.33
   1  10  -2   -1.06    9.50
  -1  10   2    1.32   12.18
   1 -10  -2   11.83   13.15
   1 -10  -2    1.58   13.07
  -1 -10   2    4.08   14.50
  -1 -10   2    0.20   12.33
   1  10  -1   20.93   11.61
  -1  10   1   16.95   13.79
  -1 -10   1    4.94   15.48
   1 -10  -1   19.26   14.89
   1 -10  -1    0.59   24.27
  -1 -10   1   31.15   11.67
  -1  10   0   20.36   12.55
   1  10   0   15.74   11.46
  -1 -10   0    3.41   11.97
   1 -10   0   21.93   13.32
  -1 -10   0    1.02   14.59
   1 -10   0    2.35   14.51
  -1  10  -1   10.42   10.83
   1  10   1    5.26   10.57
  -1 -10  -1    0.80   11.71
   1 -10   1   -2.62   12.43
   1 -10   1   -3.94   10.60
  -1 -10  -1   -2.33   11.37
   1  10   2    8.31   12.25
  -1  10  -2    8.93   12.04
   1 -10   2   12.80   11.31
   1 -10   2   -2.56   13.67
  -1 -10  -2    0.67   13.86
  -1 -10  -2   17.66   13.95
  -1  10  -3   34.30   12.95
   1  10   3   31.84   14.47
   1 -10   3   32.26   18.89
  -1 -10  -3   63.69   16.48
  -1 -10  -3    1.01   15.09
   1 -10   3   -6.40   15.10
   1  10   4   -4.64   21.43
  -1  10  -4   -6.75   11.15
   1 -10   4   -6.89   10.25
  -1 -10  -4   -8.90   15.55
   1 -10   4   -5.18   13.25
  -1 -10  -4   -0.90   12.84
   1  10   5   -0.23   13.81
  -1  10  -5    6.06   16.50
   1 -10   5    9.06   12.09
  -1 -10  -5    4.63   25.45
   1 -10   5   -8.78    9.84
  -1 -10  -5  -12.02   12.35
  -1  10  -6   -2.02   11.80
   1  10   6   -2.83   15.15
  -1 -10  -6    4.71   12.84
   1 -10   6    9.71   12.78
  -1 -10  -6   -0.96   18.36
   1 -10   6   12.24   10.43
  -1  11   5    2.53   16.17
   1  11  -5   12.58   10.38
  -1 -11   5    3.35   15.09
   1 -11  -5    0.66   15.16
  -1 -11   5   -1.67   14.99
   1 -11  -5   -8.48   18.91
  -1  11   4    0.98   27.60
   1  11  -4   21.28   11.56
   1 -11  -4   -0.44   19.54
   1 -11  -4    2.57   17.59
  -1 -11   4   20.13   10.61
  -1 -11   4   39.99   16.80
  -1  11   3   30.06   23.56
   1  11  -3   18.65   10.65
  -1 -11   3   -7.52   10.00
   1 -11  -3    0.48   24.71
   1 -11  -3    2.41   16.09
  -1 -11   3    6.09   15.56
   1  11  -2    8.74   17.58
  -1  11   2    3.63   14.31
  -1 -11   2   20.78   15.65
   1 -11  -2   35.81   24.06
  -1 -11   2    0.14   10.53
   1 -11  -2   -1.61   15.38
   1  11  -1   16.58   19.00
  -1  11   1   20.70   14.56
   1 -11  -1    9.09   14.97
  -1 -11   1    3.03   16.38
   1 -11  -1   -1.11   16.14
  -1 -11   1   24.78   11.82
   1  11   0   -3.93   11.76
  -1  11   0   -1.53   13.16
   1 -11   0   11.32   12.50
  -1 -11   0   18.21   11.87
   1 -11   0    8.35   14.79
  -1 -11   0   -1.97   24.13
  -1  11  -1   23.41   14.06
   1  11   1    6.85   13.50
  -1 -11  -1   37.10   14.52
   1 -11   1   -6.70   16.33
  -1 -11  -1   -0.19   16.66
   1 -11   1   29.47   13.64
   1  11   2   10.62   13.25
  -1  11  -2    3.78   12.68
   1 -11   2   -1.93   11.46
  -1 -11  -2   18.39   14.02
   1 -11   2    5.06   14.91
  -1 -11  -2    0.30   14.48
  -1  11  -3    0.17   11.54
   1  11   3   13.57   12.90
  -1 -11  -3   -3.45   14.70
   1 -11   3   -0.26   10.99
   1 -11   3    0.93   22.46
  -1 -11  -3    0.17   22.22
   1  11   4   29.30   15.00
  -1  11  -4   17.10   20.71
   1 -11   4    2.45   15.18
   1 -11   4   -0.67   11.83
  -1 -11  -4   22.02   17.69
  -1 -11  -4    1.72   15.66
  -1  11  -5   -1.27   11.51
   1  11   5   -3.59   23.46
   1 -11   5   -4.10   10.81
  -1 -11  -5   17.23   13.33
   1 -11   5   -3.85   13.38
  -1 -11  -5    8.50   17.31
   1  12  -2    8.56   10.50
  -1  12   2    4.63   13.44
   1 -12  -2    1.42   15.37
   1 -12  -2   13.14   14.26
  -1 -12   2   -8.45   10.02
  -1 -12   2  -14.27   15.31
   1  12  -1   10.24   10.53
  -1  12   1    2.57   12.41
  -1 -12   1   -1.43   10.03
   1 -12  -1   -8.12   12.48
  -1 -12   1  -12.99   23.17
   1 -12  -1   -1.40   14.64
  -1  12   0   53.19   24.95
   1  12   0   35.91   14.60
   1 -12   0   24.69   15.80
   1 -12   0   -0.93   19.87
  -1 -12   0   -0.49   19.71
  -1 -12   0   26.81   14.88
   1  12   1   14.81   13.44
  -1  12  -1  -29.43   13.34
  -1 -12  -1    0.45   16.75
   1 -12   1   -0.56   16.80
  -1 -12  -1   -2.43   21.94
   2   0 -12   -0.64   15.84
   2   0 -12    0.47   14.67
   2   0 -11    6.90    5.57
   2   0 -11    1.43   11.84
   2   0 -11    5.18   11.56
   2   0 -10   46.82   20.68
   2   0 -10   52.39    7.02
   2   0 -10   46.95   12.35
   2   0  -9    4.54    8.66
   2   0  -9    7.68    9.49
   2   0  -9   -2.72    7.96
   2   0  -8   -5.43    9.16
   2   0  -8   -4.91    8.22
   2   0  -7    1.33    3.96
   2   0  -7   -3.23    6.77
   2   0  -6   20.01   12.29
   2   0  -5    3.83    5.71
   2   0  -4 3921.25   53.58
   2   0  -3   -0.61    4.27
  -2   0   3    3.32    3.93
  -2   0   2  925.30   12.48
   2   0  -2  933.42   12.71
  -2   0  -1   -0.36    2.28
   2   0   1    0.43    2.40
  -2   0  -2   17.59    5.74
  -2   0  -3    8.01    6.27
  -2   0  -4    6.71    5.78
  -2   0  -4    1.44    0.70
  -2   0  -5    5.36    6.12
  -2   0  -5    0.62    1.53
  -2   0  -6   53.51    2.93
  -2   0  -6   48.11   11.13
  -2   0  -6   61.07   16.92
  -2   0  -7   -0.66    1.90
  -2   0  -7   -0.78    8.87
  -2   0  -7    2.43    8.40
  -2   0  -8    0.98   16.88
  -2   0  -8    3.26    9.86
  -2   0  -8    1.98    1.76
  -2   0  -9    6.21   10.86
  -2   0  -9   -3.35   10.19
  -2   0 -10    1.85   11.87
  -2   0 -10   -0.40   11.19
  -2   0 -11   -2.96   13.31
  -2   0 -11   -0.13   20.94
   2   1 -12    0.13   16.11
   2   1 -12    2.08   10.77
   2  -1 -12   -1.36   17.68
   2  -1 -12   -0.49   11.80
   2   1 -11   59.72   13.17
   2   1 -11    0.48   13.55
   2   1 -11   52.90    7.14
   2  -1 -11   -1.17   15.14
   2  -1 -11   56.40    7.20
   2  -1 -11   43.04   14.52
   2   1 -10  108.17   13.72
   2   1 -10  126.25   20.16
   2   1 -10   98.08    8.07
   2  -1 -10   88.54   24.24
   2  -1 -10  112.39   12.18
   2   1  -9   33.59    9.79
   2   1  -9   21.19   10.46
   2   1  -9   17.99    6.25
   2  -1  -9   23.90   12.07
   2   1  -8   56.67    6.73
   2   1  -8   63.53   11.01
   2   1  -8   69.30    9.84
   2  -1  -8   47.91   12.47
   2   1  -7    0.46    7.82
   2   1  -7   10.06    7.41
   2   1  -7   12.20    5.52
   2  -1  -7   15.00    9.55
   2   1  -6  466.00   13.83
   2   1  -6  499.49   11.81
   2   1  -6  496.07   13.45
   2  -1  -6  493.57   15.69
   2   1  -5  951.04   19.67
   2   1  -5  977.06   17.64
  -2   1   5  984.03   24.14
   2  -1  -5  944.70   19.78
   2   1  -4 3520.97   43.95
  -2   1   4 3541.03   47.73
   2   1  -4 3494.06   44.18
   2  -1  -4 3539.75   47.87
   2   1  -3  182.61    7.64
  -2   1   3  176.07    9.05
   2   1  -3  168.32    8.81
   2  -1  -3  182.21    9.58
   2   1  -2  331.78    5.00
   2   1  -2  330.55    8.45
   2   1  -2  328.34    5.09
  -2   1   2  340.53   13.42
   2  -1  -2  331.83    9.43
   2   1  -1 2059.60   24.70
  -2   1   1 2023.88   24.54
   2  -1  -1 2053.48   27.59
  -2  -1   1 2000.82   24.18
  -2   1   0  215.28    8.18
   2   1   0  217.35    4.95
   2  -1   0  212.78    5.86
  -2  -1   0  221.55    4.20
  -2  -1   0  216.76    6.72
   2   1   130565.56  334.96
  -2   1  -131163.11  352.14
  -2  -1  -131507.18  354.29
   2  -1   131678.09  357.18
  -2  -1  -130824.33  336.91
  -2   1  -210149.62  118.52
  -2  -1  -210043.65  117.43
  -2  -1  -210653.63  111.11
   2  -1   210078.17  117.34
   2  -1   210583.89  109.88
  -2   1  -3   -3.77    5.17
  -2  -1  -3    0.48    9.61
   2  -1   3   -3.94    5.28
   2  -1   3   -0.59    2.18
  -2   1  -4   59.90   11.90
  -2   1  -4   53.74    2.39
  -2  -1  -4   56.63    8.51
  -2   1  -5  826.31   19.12
  -2   1  -5  815.11   11.79
  -2  -1  -5  829.11   20.81
  -2   1  -6  393.40    7.90
  -2   1  -6  384.51   15.90
  -2  -1  -6  374.27   17.34
  -2   1  -7   39.46   11.38
  -2   1  -7   43.10    2.66
  -2   1  -7   33.39   11.91
  -2  -1  -7   46.25    3.78
  -2  -1  -7   39.88   13.01
  -2  -1  -7   41.22   12.24
  -2   1  -8   -5.51   13.83
  -2   1  -8    4.25   14.64
  -2  -1  -8   -0.22    1.28
  -2  -1  -8   -5.89    9.34
  -2  -1  -8   -1.97    9.83
  -2   1  -9   11.89   11.74
  -2   1  -9   14.61   12.07
  -2  -1  -9   15.59   19.64
  -2  -1  -9   -0.77   12.71
  -2   1 -10   21.44   12.37
  -2   1 -10   -3.22   12.90
  -2  -1 -10   -0.49   21.38
  -2  -1 -10   -0.03   13.15
  -2   1 -11    0.74   19.05
  -2   1 -11    1.77   19.12
  -2  -1 -11    0.69   20.11
  -2  -1 -11   -2.85   13.11
   2   2 -12    0.92   11.56
   2   2 -12   -1.49   11.56
   2  -2 -12   -2.67   13.72
   2  -2 -12   30.10   14.90
   2   2 -11   20.51   10.37
   2   2 -11   29.61   18.18
   2   2 -11    0.86   18.54
   2  -2 -11   28.61    6.94
   2  -2 -11   29.25   24.36
   2   2 -10   66.05   11.34
   2   2 -10   84.39   11.76
   2   2 -10   63.04   12.06
   2  -2 -10   -2.48   15.63
   2   2  -9   17.65    6.29
   2   2  -9   19.15    9.50
   2   2  -9    9.89    9.12
   2  -2  -9   14.84   12.61
   2   2  -8   -0.51   13.71
   2   2  -8   15.92    6.11
   2   2  -8    6.15   12.60
   2  -2  -8   10.50   11.70
   2   2  -7   25.15    8.00
  -2   2   7   17.96   10.18
   2   2  -7   14.36    7.36
   2   2  -7   20.46    6.13
   2  -2  -7   22.18   11.28
  -2   2   6   72.81   10.33
   2   2  -6   76.86    7.73
   2   2  -6   72.88   10.74
   2   2  -6   55.06    7.12
   2  -2  -6   70.74   11.56
  -2   2   5  634.14   16.72
   2   2  -5  626.53   12.93
   2   2  -5  630.19   13.51
   2  -2  -5  632.46   17.55
   2   2  -4  106.31   10.40
  -2   2   4  109.92    8.99
   2   2  -4  106.51    7.87
  -2  -2   4   87.07    6.71
   2  -2  -4   93.00    9.72
   2   2  -3 2127.69   28.00
   2   2  -3 2123.73   30.39
  -2   2   3 2136.70   33.15
   2  -2  -3 2161.96   33.96
  -2  -2   3 2136.46   30.68
   2   2  -2 2293.75   31.67
   2   2  -2 2281.20   26.79
  -2   2   2 2331.04   34.70
  -2  -2   2 2275.05   31.47
  -2  -2   2 2294.26   25.08
   2  -2  -2 2290.94   34.13
  -2   2   1   86.64   12.83
   2   2  -1   74.03    3.21
   2   2  -1   77.98    6.61
  -2  -2   1   76.22    3.17
   2  -2  -1   78.37    8.13
  -2  -2   1   73.69    6.40
  -2   2   018479.92  210.04
   2   2   018575.78  202.79
   2   2   018451.84  207.07
  -2  -2   018547.09  208.12
  -2  -2   018783.60  208.66
   2  -2   018638.53  210.95
   2   2   123396.91  265.99
  -2   2  -123448.51  269.49
   2  -2   123444.74  268.18
  -2  -2  -123286.34  265.50
  -2  -2  -122973.78  259.29
   2   2   2   34.83   11.58
  -2   2  -2   37.55   11.54
  -2  -2  -2   33.19   12.37
   2  -2   2   32.13   10.90
  -2  -2  -2   33.98    7.40
   2  -2   2   34.40    7.23
  -2   2  -3  693.60   14.98
  -2  -2  -3  678.18   16.10
   2  -2   3  703.27   11.04
   2  -2   3  683.29   14.78
  -2   2  -4   82.28    8.25
   2  -2   4   90.61    4.05
   2  -2   4   92.95    8.37
  -2  -2  -4   77.05    9.84
  -2   2  -5 2449.08   40.06
  -2  -2  -5 2393.16   41.03
  -2   2  -6 1552.30   31.52
  -2  -2  -6 1543.67   33.96
  -2   2  -7   29.51   11.04
  -2  -2  -7   31.69   13.21
  -2   2  -8  258.45   16.99
  -2  -2  -8  252.99   19.14
  -2   2  -9   15.84   12.37
  -2   2  -9   25.89   12.58
  -2  -2  -9   16.54    3.63
  -2  -2  -9    3.64   14.42
  -2  -2  -9   19.17   13.62
  -2   2 -10    4.89   14.17
  -2   2 -10   53.35   13.95
  -2  -2 -10    1.05   25.26
  -2  -2 -10    0.59   15.42
  -2   2 -11    0.52   12.44
  -2   2 -11   -3.14   12.92
  -2  -2 -11    0.40   13.77
  -2  -2 -11   -4.71   14.89
   2   3 -12   -0.23    9.13
   2   3 -12    0.97   15.08
   2  -3 -12   -1.21   13.59
   2   3 -11   -1.36    9.99
   2   3 -11    3.35    9.73
   2   3 -11    9.53    6.24
   2  -3 -11    0.07   14.30
   2   3 -10    8.06    6.21
   2   3 -10    7.78    9.27
   2   3 -10    2.23    9.01
   2  -3 -10    0.03   14.02
   2   3  -9   -1.43   10.03
   2   3  -9   15.21   12.91
   2   3  -9   14.31    8.72
   2  -3  -9   -3.22   12.95
   2   3  -8    0.29    6.03
  -2   3   8    1.61   10.42
   2   3  -8   14.77   11.64
   2   3  -8    3.61   11.07
   2  -3  -8    5.15   11.84
   2   3  -7   76.56    8.23
   2   3  -7   84.54    8.58
  -2   3   7   84.41   13.10
   2  -3  -7   75.65   14.42
   2   3  -6   97.86   12.98
  -2   3   6   87.82   12.52
   2   3  -6   77.60    7.78
   2  -3  -6   88.62   13.67
  -2   3   5  147.92   11.85
   2   3  -5  137.24    7.01
   2   3  -5  137.66    8.36
  -2  -3   5  146.77    8.56
   2  -3  -5  134.98   12.61
  -2   3   4  349.49   13.62
   2   3  -4  340.30   10.86
   2   3  -4  347.89   11.19
  -2  -3   4  342.34   10.93
  -2  -3   4  344.68    8.37
   2  -3  -4  358.78   14.36
   2   3  -3   16.38    5.83
  -2   3   3   18.08    8.00
   2   3  -3   17.71    5.46
   2  -3  -3   18.51    8.62
  -2  -3   3   22.20    6.17
  -2  -3   3   23.73    3.24
  -2   3   2   44.88    9.11
   2   3  -2   54.25    4.14
   2   3  -2   48.70    7.34
  -2  -3   2   45.51    7.07
  -2  -3   2   38.77    5.62
   2  -3  -2   40.55    9.30
   2   3  -1  215.63   10.28
   2   3  -1  201.72   10.12
  -2   3   1  222.89   12.20
   2  -3  -1  214.95   11.86
  -2  -3   1  215.64   14.68
  -2  -3   1  197.66    6.50
  -2   3   0  475.93   14.49
   2   3   0  474.70   13.04
   2   3   0  478.92   15.45
   2  -3   0  467.07   13.90
  -2  -3   0  481.26   11.41
  -2  -3   0  479.96   12.85
  -2   3  -1  270.79   11.30
   2   3   1  250.75    9.58
   2  -3   1  239.91   10.24
  -2  -3  -1  256.57    9.62
  -2  -3  -1  258.40   10.17
  -2   3  -2 1173.67   21.03
   2   3   2 1146.82   20.54
  -2  -3  -2 1171.92   21.29
   2  -3   2 1129.19   19.84
   2  -3   2 1170.36   22.24
  -2  -3  -2 1187.72   22.40
   2   3   3   -0.30    5.17
  -2   3  -3    1.46    4.85
  -2  -3  -3    0.36    5.70
  -2  -3  -3    1.74    3.42
   2  -3   3   -1.21    4.67
   2  -3   3   -2.03    3.14
   2   3   4   13.33    7.69
  -2   3  -4    5.49    6.84
   2  -3   4    8.45    6.52
   2  -3   4   10.04    3.98
  -2  -3  -4   13.25    8.65
  -2   3  -5  137.20   10.98
   2  -3   5  133.07   10.96
  -2  -3  -5  138.73   21.66
   2  -3   5  135.88    6.31
  -2   3  -6   14.40    8.97
   2  -3   6    6.90    3.99
  -2  -3  -6   25.61   18.36
  -2   3  -7   -2.67   14.82
  -2  -3  -7    7.53   12.16
  -2   3  -8   -3.08   16.07
  -2  -3  -8   10.45   12.59
  -2   3  -9   15.37   17.54
  -2  -3  -9    8.05    3.40
  -2  -3  -9   -3.92   14.38
  -2   3 -10    1.16   10.98
  -2   3 -10    1.75   17.14
  -2  -3 -10    0.03   13.76
  -2   3 -11    2.56   11.56
  -2   3 -11   -0.23   12.07
  -2  -3 -11   -1.49   14.61
  -2  -3 -11    0.16   13.52
   2   4 -11    5.87    6.94
   2   4 -11   -2.00   15.27
   2   4 -11    0.95   10.28
   2  -4 -11   21.42   15.96
   2   4 -10   25.93   12.36
   2   4 -10   32.14   10.40
   2   4 -10   24.67   15.48
   2  -4 -10   15.56   17.06
   2   4  -9  129.59   10.25
   2   4  -9  129.79   17.25
   2   4  -9  137.17   11.78
   2  -4  -9  134.59   18.50
   2   4  -8  154.49   11.12
   2   4  -8  154.82   15.50
  -2   4   8  125.45   16.40
   2  -4  -8  173.22   18.19
   2   4  -7   22.56    7.94
  -2   4   7   22.36   19.62
   2   4  -7   19.00    7.58
   2  -4  -7   20.31   13.98
   2   4  -6    2.06    5.62
   2   4  -6   -9.48    6.57
  -2   4   6   -0.43   10.03
   2  -4  -6   -6.01   10.68
  -2  -4   6    0.77   10.62
   2   4  -5  431.85   11.40
  -2   4   5  413.74   17.93
   2   4  -5  411.11   19.16
  -2  -4   5  419.18   11.01
   2  -4  -5  434.55   18.96
  -2  -4   5  387.69   13.49
  -2   4   4  179.21   19.66
   2   4  -4  157.42    6.97
   2   4  -4  155.42    9.63
  -2  -4   4  159.37    9.74
   2  -4  -4  152.58   13.46
  -2  -4   4  157.87    9.29
   2   4  -3  562.46   14.97
   2   4  -3  573.40   11.27
  -2   4   3  565.22   17.16
   2  -4  -3  553.44   25.16
  -2  -4   3  563.72   14.61
  -2  -4   3  544.24   10.37
   2   4  -2  161.41    9.95
   2   4  -2  168.35    6.54
  -2   4   2  165.62   11.47
  -2  -4   2  169.72    6.09
   2  -4  -2  166.44   11.48
  -2  -4   2  167.59    9.77
   2   4  -1  679.61   13.03
  -2   4   1  690.54   17.77
   2   4  -1  688.83   16.43
   2  -4  -1  702.57   23.03
  -2  -4   1  674.55   12.74
  -2  -4   1  691.56   16.17
  -2   4   0   56.36    8.99
   2   4   0   62.63    6.30
   2  -4   0   63.04    8.35
  -2  -4   0   64.44   10.32
  -2  -4   0   65.00   12.33
  -2   4  -1  836.08   18.56
   2   4   1  854.37   17.22
  -2  -4  -1  876.60   22.63
   2  -4   1  853.57   17.87
  -2  -4  -1  849.58   17.59
  -2   4  -2  290.24   11.77
   2   4   2  287.23   16.34
   2  -4   2  288.97   10.56
  -2  -4  -2  284.10   12.06
  -2  -4  -2  281.64   10.34
   2  -4   2  285.48   15.06
   2   4   3 2051.57   34.78
  -2   4  -3 2123.43   39.67
  -2  -4  -3 2084.68   31.82
   2  -4   3 2051.65   33.17
  -2  -4  -3 2075.31   35.37
   2  -4   3 2025.68   34.86
  -2   4  -4  321.75   13.83
   2   4   4  327.84   14.60
   2  -4   4  316.53   10.61
  -2  -4  -4  331.97   23.88
   2  -4   4  329.52   12.95
  -2   4  -5  620.67   19.12
   2   4   5  593.80   20.65
  -2  -4  -5  649.36   22.82
   2  -4   5  608.07   14.05
   2  -4   5  631.27   18.07
  -2   4  -6 1319.47   29.79
  -2  -4  -6 1356.77   33.86
   2  -4   6 1345.23   29.84
   2  -4   6 1226.46   22.05
  -2   4  -7   50.11   12.09
   2  -4   7   52.91    5.97
  -2  -4  -7   48.86   15.73
  -2   4  -8    2.92   10.06
  -2  -4  -8    3.81    4.49
  -2  -4  -8   -1.67   13.13
  -2   4  -9   16.12   11.32
  -2  -4  -9    5.05    4.50
  -2  -4  -9    1.67   14.53
  -2   4 -10   -0.46   11.07
  -2  -4 -10   -1.90   14.60
  -2   4 -11  170.19   20.63
  -2   4 -11  210.44   30.22
  -2  -4 -11  143.45   39.62
   2   5 -11   15.26    7.86
   2   5 -11   -1.19   10.18
   2   5 -11    6.59   15.81
   2  -5 -11   -2.74   18.94
   2   5 -10    1.63   13.56
   2   5 -10    0.82    9.11
   2   5 -10   13.00   11.95
   2  -5 -10   14.33   16.79
   2   5  -9  136.30   11.47
   2   5  -9  144.28   11.92
  -2   5   9  120.41   18.50
   2  -5  -9  121.72   20.52
  -2   5   8  268.86   20.01
   2   5  -8  312.41   13.80
   2   5  -8  300.60   14.15
   2  -5  -8  304.63   22.74
   2   5  -7   69.52   10.24
   2   5  -7   77.59    8.87
  -2   5   7   78.16   15.10
  -2  -5   7   75.31   10.22
   2  -5  -7   78.86   17.32
   2   5  -6   29.77    7.47
  -2   5   6   40.48   13.52
   2   5  -6   55.72    9.71
  -2  -5   6   37.33    7.02
  -2  -5   6   32.83   15.08
   2  -5  -6   42.08   15.15
   2   5  -5  411.15   15.76
   2   5  -5  402.74   16.89
  -2   5   5  397.32   19.55
  -2  -5   5  412.83   15.24
   2  -5  -5  441.35   31.75
  -2  -5   5  404.98   14.99
  -2   5   4 1073.49   27.24
   2   5  -4 1049.94   23.41
   2   5  -4 1074.78   24.08
  -2  -5   4 1032.74   18.41
  -2  -5   4 1071.33   23.94
   2  -5  -4 1025.93   27.29
  -2   5   3  114.17   12.82
   2   5  -3  120.06   10.82
   2   5  -3  124.84    7.44
  -2  -5   3  123.30   10.59
  -2  -5   3  121.65    6.58
   2  -5  -3  145.96   21.35
  -2   5   2  244.25   13.83
   2   5  -2  253.00   12.45
   2   5  -2  268.49   12.87
  -2  -5   2  282.41   18.56
   2  -5  -2  265.80   14.32
  -2  -5   2  250.55    8.39
  -2   5   1   66.12   10.43
   2   5  -1   70.07    7.11
  -2  -5   1   91.31   14.50
   2  -5  -1   81.26   10.13
  -2  -5   1   75.50    6.75
  -2   5   0  616.93   17.65
   2   5   0  602.98   19.17
  -2  -5   0  603.12   22.25
  -2  -5   0  611.99   14.64
   2  -5   0  609.42   16.82
  -2   5  -1  338.40   13.93
   2   5   1  358.09   12.52
   2  -5   1  358.44   13.03
  -2  -5  -1  339.48   12.68
  -2  -5  -1  353.14   18.51
   2  -5   1  337.11   13.28
   2   5   2  485.12   15.36
  -2   5  -2  476.29   16.22
  -2  -5  -2  470.25   14.79
  -2  -5  -2  482.11   16.08
   2  -5   2  475.96   14.82
   2  -5   2  470.88   14.23
   2   5   3  602.71   18.88
  -2   5  -3  592.93   17.99
   2  -5   3  587.20   16.36
  -2  -5  -3  595.78   16.52
   2  -5   3  607.29   21.72
  -2  -5  -3  573.79   19.44
   2   5   4   37.76   10.67
  -2   5  -4   24.21   10.06
  -2  -5  -4   28.31    8.18
   2  -5   4   29.62    9.03
  -2  -5  -4   33.47   12.30
   2  -5   4   26.98    7.90
  -2   5  -5  222.99   14.57
   2   5   5  197.81   15.99
   2  -5   5  198.17   10.62
  -2  -5  -5  204.74   26.65
   2  -5   5  206.29   12.99
  -2  -5  -5  205.43   10.96
  -2   5  -6   17.80   10.72
   2   5   6   17.24   12.76
   2  -5   6   13.92    6.87
  -2  -5  -6   18.43    7.23
  -2  -5  -6   10.70   14.23
   2  -5   6   11.36    9.74
  -2   5  -7  128.20   13.88
  -2  -5  -7  109.97    8.89
  -2  -5  -7  114.30   18.15
   2  -5   7  107.62    8.47
  -2   5  -8    8.15   15.58
  -2  -5  -8    1.05    5.39
  -2  -5  -8    1.23   13.39
  -2   5  -9   33.88   12.27
  -2  -5  -9    1.30    9.13
  -2  -5  -9   -1.65   17.30
  -2   5 -10    0.59   13.14
  -2  -5 -10   24.62   18.42
   2   6 -11   -0.18    8.12
   2   6 -11    0.26    8.58
   2  -6 -11   -3.07   16.62
   2   6 -10   -2.47    7.93
   2   6 -10    0.07    9.66
   2   6 -10    8.08    8.99
   2  -6 -10   24.94   18.02
   2   6  -9   14.04    8.72
  -2   6   9    0.55   22.73
   2   6  -9   -0.98    8.56
   2  -6  -9   11.80   15.99
  -2   6   8   56.09   16.24
   2   6  -8   35.32    9.41
   2   6  -8   46.34   10.55
   2  -6  -8   31.58   18.84
  -2  -6   8   41.51   10.54
   2   6  -7   66.43   11.06
   2   6  -7   50.44   13.95
  -2   6   7   53.48   16.28
   2  -6  -7   52.11   17.91
  -2  -6   7   74.37   11.20
   2   6  -6    5.10   10.28
  -2   6   6   15.02   19.09
   2   6  -6   -3.82    8.79
  -2  -6   6    4.16    5.88
  -2  -6   6    4.33    8.43
   2  -6  -6    4.02   13.50
   2   6  -5   24.25    7.40
  -2   6   5   31.15   14.25
   2   6  -5   28.45   11.00
  -2  -6   5   36.52    6.63
  -2  -6   5   39.23   16.36
   2  -6  -5   19.28   24.45
  -2   6   4   76.10   14.72
   2   6  -4   87.80   11.86
   2   6  -4   95.39   12.99
  -2  -6   4   99.14   18.48
  -2  -6   4   78.98    7.19
   2  -6  -4  101.44   16.30
  -2   6   3   -2.26   18.58
   2   6  -3    6.47   10.68
   2  -6  -3   10.43   12.16
  -2  -6   3    9.51    5.55
  -2  -6   3   11.98    9.52
  -2   6   2   19.57   11.84
   2   6  -2   12.44   11.16
  -2  -6   2   13.02    6.44
  -2  -6   2   20.82    9.85
   2  -6  -2   18.92   11.75
  -2   6   1  136.77   14.32
   2   6  -1  139.74   15.03
   2  -6  -1  121.76   13.47
  -2  -6   1  142.35    9.45
  -2  -6   1  125.69   12.90
  -2   6   0  181.17   14.21
   2   6   0  174.47   16.90
  -2  -6   0  176.47   11.19
  -2  -6   0  167.70   19.85
   2  -6   0  171.16   13.33
  -2   6  -1 1421.51   30.21
   2   6   1 1389.05   27.95
   2  -6   1 1408.81   28.79
  -2  -6  -1 1433.42   28.90
  -2  -6  -1 1387.19   29.43
   2  -6   1 1446.90   30.43
  -2   6  -2   32.49   11.26
   2   6   2   48.40   16.69
  -2  -6  -2   35.44   10.34
   2  -6   2   32.84    9.70
   2  -6   2   38.69   10.52
  -2  -6  -2   45.23   11.27
   2   6   3   11.22    9.51
  -2   6  -3    9.29    9.18
   2  -6   3   -1.23   13.10
  -2  -6  -3    5.02    8.28
   2  -6   3    4.36    7.98
  -2  -6  -3    1.13   10.54
  -2   6  -4  177.05   14.24
   2   6   4  163.55   14.90
   2  -6   4  150.12   12.15
  -2  -6  -4  165.63   18.71
  -2  -6  -4  187.13   16.81
   2  -6   4  155.12   11.95
  -2   6  -5  180.95   14.71
   2   6   5  165.72   16.32
  -2  -6  -5  184.42   12.35
   2  -6   5  197.28   12.94
  -2  -6  -5  194.81   18.34
   2  -6   5  177.00   17.74
  -2   6  -6   33.05   11.22
   2   6   6   13.27   12.92
   2  -6   6    2.16   16.02
  -2  -6  -6   18.10    8.31
  -2  -6  -6   17.47   15.40
   2  -6   6   26.48    8.16
  -2   6  -7  246.54   16.56
  -2  -6  -7  219.37   21.71
   2  -6   7  213.16   11.77
  -2  -6  -7  215.61   12.05
   2  -6   7  243.45   15.48
  -2   6  -8    4.37   10.17
  -2  -6  -8    0.28   14.65
  -2  -6  -8   -1.06    9.92
   2  -6   8    2.55    9.68
  -2   6  -9    3.02   10.43
  -2  -6  -9   -0.84   14.96
  -2  -6  -9    0.08    5.69
  -2  -6 -10   -3.17   19.11
  -2   7  10    2.62   16.25
   2   7 -10   -1.19   14.10
   2  -7 -10   20.09   30.92
  -2   7   9    0.59   15.29
   2   7  -9   -0.25    8.88
   2  -7  -9   24.54   18.15
   2   7  -8   -0.67   10.71
  -2   7   8   -0.27   12.58
   2  -7  -8    1.10   14.19
  -2  -7   8    3.08   13.13
  -2   7   7   43.44   15.74
   2   7  -7   25.22    8.62
  -2  -7   7   16.59    7.79
  -2  -7   7   34.45   11.20
   2  -7  -7    4.08   18.01
  -2   7   6   47.93   15.66
   2   7  -6   29.41    8.53
   2  -7  -6   32.41   17.41
  -2  -7   6   33.10   11.58
  -2  -7   6   47.59   11.95
  -2   7   5  661.10   26.26
   2   7  -5  633.42   17.50
  -2  -7   5  668.89   21.48
   2  -7  -5  674.50   28.41
  -2  -7   5  674.05   22.97
   2   7  -4  591.32   16.90
  -2   7   4  567.15   24.65
   2  -7  -4  623.69   26.51
  -2  -7   4  605.73   21.60
  -2  -7   4  606.46   15.51
  -2   7   3   35.48   13.90
   2   7  -3   31.10    8.46
  -2  -7   3   32.63   12.18
   2  -7  -3   31.93   14.60
  -2  -7   3   32.37    7.37
   2   7  -2   29.78   13.15
  -2   7   2   23.75   12.83
   2  -7  -2   20.27   20.94
  -2  -7   2   17.97   11.49
  -2  -7   2   17.42    7.37
   2   7  -1    2.84    6.42
  -2   7   1    5.52    9.18
   2  -7  -1   -5.50    8.67
  -2  -7   1   -2.89    6.02
  -2  -7   1    0.53   13.14
  -2   7   0   59.33   21.80
   2   7   0   52.53   16.54
   2  -7   0   60.48   12.92
  -2  -7   0   65.13   10.50
   2  -7   0   51.66   19.55
  -2  -7   0   50.88   12.54
  -2   7  -1  149.42   15.22
   2   7   1  167.21   13.27
  -2  -7  -1  164.47   14.40
   2  -7   1  165.06   14.93
   2  -7   1  158.39   13.89
  -2  -7  -1  178.96   14.13
  -2   7  -2   18.72   18.33
   2   7   2   15.00   10.83
   2  -7   2   19.94   10.72
   2  -7   2   21.98    9.72
  -2  -7  -2    9.68   18.63
  -2  -7  -2   16.23   10.46
   2   7   3   12.68   11.37
  -2   7  -3   20.48   11.38
   2  -7   3   19.46    9.58
   2  -7   3   21.75   10.68
  -2  -7  -3   22.17   10.72
  -2  -7  -3   20.45   12.54
  -2   7  -4    4.49    9.05
   2   7   4   14.82   15.65
   2  -7   4    4.49    7.59
   2  -7   4   -6.81    8.01
  -2  -7  -4    5.94   17.24
  -2  -7  -4   -2.25    8.25
  -2   7  -5   40.61   12.34
   2   7   5   40.62   13.99
   2  -7   5   50.32   16.68
   2  -7   5   45.98   10.47
  -2  -7  -5   35.45   15.97
  -2  -7  -5   49.67   10.59
   2   7   6    6.22   11.19
  -2   7  -6   -0.46   15.54
   2  -7   6    0.40    7.89
   2  -7   6    4.15    8.59
  -2  -7  -6    1.02   21.48
  -2  -7  -6    1.25    8.01
  -2   7  -7   11.35   11.20
   2   7   7   -0.40   13.59
   2  -7   7   -4.10    9.92
  -2  -7  -7    5.43    8.11
  -2  -7  -7   -3.49   15.25
   2  -7   7   15.42    8.06
  -2   7  -8   23.45   12.61
  -2  -7  -8   -0.14   18.53
  -2  -7  -8   -1.12    8.84
   2  -7   8   26.45    8.66
  -2   7  -9   23.86   13.12
  -2  -7  -9    1.36   19.87
  -2  -7  -9   -0.60   12.42
   2   8  -9    0.31   10.43
  -2   8   9   -2.44   19.67
  -2  -8   9   63.42   12.51
   2  -8  -9    2.91   36.10
  -2   8   8   -0.59   16.07
   2   8  -8    0.92    8.72
  -2  -8   8   20.65   11.45
   2  -8  -8    6.47   19.46
   2   8  -7    2.34    7.08
  -2   8   7    0.64   13.24
  -2  -8   7    4.28    9.80
   2  -8  -7    0.97   15.70
  -2  -8   7   -0.88    6.30
  -2   8   6   16.33   13.67
   2   8  -6    2.60    7.48
   2  -8  -6   -0.17   24.81
  -2  -8   6   -0.14    6.42
  -2  -8   6    7.04   10.73
   2   8  -5  649.61   19.21
  -2   8   5  690.86   28.66
   2  -8  -5  741.42   31.00
  -2  -8   5  708.83   18.77
  -2  -8   5  668.75   24.88
  -2   8   4  367.87   22.07
   2   8  -4  343.00   19.87
  -2  -8   4  338.30   13.12
  -2  -8   4  347.72   19.76
   2  -8  -4  389.89   23.96
   2   8  -3   65.22    9.73
  -2   8   3   70.46   15.66
   2  -8  -3   70.65   16.39
  -2  -8   3   68.11   13.52
  -2  -8   3   67.17   14.35
   2   8  -2  131.58   11.79
  -2   8   2  147.78   17.02
   2  -8  -2  132.89   17.05
  -2  -8   2  151.72   16.56
  -2  -8   2  137.85   15.95
  -2   8   1   43.36   22.65
   2   8  -1   65.78   16.71
   2  -8  -1   43.53   22.19
  -2  -8   1   55.63   10.58
   2  -8  -1   54.00   14.60
  -2  -8   1   50.04   14.17
  -2   8   0    0.40   11.66
   2   8   0   15.49    9.03
   2  -8   0    8.50   18.65
  -2  -8   0   -0.07   11.39
  -2  -8   0    6.62   14.81
   2  -8   0    0.81   10.50
  -2   8  -1  123.63   15.87
   2   8   1  142.48   13.61
  -2  -8  -1  140.46   14.35
   2  -8   1  156.22   16.30
  -2  -8  -1  140.55   23.80
   2  -8   1  148.58   21.61
  -2   8  -2   15.87   11.47
   2   8   2   15.60   10.95
   2  -8   2   12.30   11.63
  -2  -8  -2    7.14   11.44
  -2  -8  -2   21.48   18.55
   2  -8   2    7.78   10.06
  -2   8  -3    2.14   17.79
   2   8   3    6.13   11.07
   2  -8   3    2.35   11.02
   2  -8   3   15.07    9.49
  -2  -8  -3   14.76   10.91
  -2  -8  -3   22.45   20.18
   2   8   4   39.81   13.52
  -2   8  -4   23.82   19.51
  -2  -8  -4   30.52   18.81
   2  -8   4   35.93   16.43
   2  -8   4   33.45   12.10
  -2  -8  -4   31.95   15.08
  -2   8  -5   15.18   17.61
   2   8   5    4.37   12.77
   2  -8   5   15.09    9.81
  -2  -8  -5    0.40   14.70
   2  -8   5    8.99   10.35
  -2  -8  -5   12.32   10.33
   2   8   6    1.63   11.99
  -2   8  -6    4.11   10.16
   2  -8   6   12.65   13.93
  -2  -8  -6    1.20   22.43
   2  -8   6   -7.70   14.05
  -2  -8  -6   -0.16    9.03
   2   8   7    3.21   17.56
  -2   8  -7   55.91   13.84
   2  -8   7   68.91   12.85
  -2  -8  -7    0.50   20.22
  -2  -8  -7   41.25   18.19
   2  -8   7   48.80   11.16
  -2   8  -8   -4.87   11.77
   2  -8   8    9.56   10.67
  -2  -8  -8    2.14   18.00
  -2  -8  -8   -0.55    9.01
   2  -8   8    5.54    8.86
  -2   9   8    4.33   16.90
   2   9  -8    1.46    8.91
  -2  -9   8   13.85   12.33
   2  -9  -8    1.11   33.22
  -2   9   7   -0.44   14.92
   2   9  -7   -2.22    7.99
  -2  -9   7   -0.43    7.22
  -2  -9   7   24.03   11.71
   2  -9  -7   -1.28   17.92
   2   9  -6    1.99   13.39
  -2   9   6    4.25   16.10
   2  -9  -6    2.51   18.13
  -2  -9   6   -1.19   11.94
  -2  -9   6   35.53   12.50
   2   9  -5    2.63   12.15
  -2   9   5    0.54   13.71
  -2  -9   5   -0.01    7.07
   2  -9  -5    1.63   15.28
  -2  -9   5   11.43   11.76
   2   9  -4  139.84   17.77
  -2   9   4  124.66   18.82
  -2  -9   4  101.64   16.77
  -2  -9   4  120.74   10.64
   2  -9  -4  137.04   21.04
   2   9  -3    4.63    8.35
  -2   9   3   -5.19   13.25
  -2  -9   3    8.78   12.44
   2  -9  -3   -1.22   12.74
  -2  -9   3   11.12    7.53
   2  -9  -3   -2.41   13.94
  -2   9   2   27.47   14.46
   2   9  -2   20.74    9.89
   2  -9  -2   30.94   14.61
  -2  -9   2   26.23   22.54
  -2  -9   2   17.75    9.51
   2  -9  -2   27.40   14.41
   2   9  -1    6.17    8.79
  -2   9   1    1.14   12.01
  -2  -9   1    4.28    8.75
  -2  -9   1   -6.95   11.85
   2  -9  -1    3.86   11.62
   2  -9  -1   15.54   19.90
  -2   9   0    5.90   12.36
   2   9   0    2.67    9.72
   2  -9   0   17.18   13.02
  -2  -9   0   13.13   12.62
  -2  -9   0    1.59   10.26
   2  -9   0    8.35   11.78
   2   9   1    2.55   10.09
  -2   9  -1   11.01   11.38
  -2  -9  -1    3.95   11.93
   2  -9   1    8.81   12.52
   2  -9   1    2.72   10.75
   2   9   2   -2.08   10.25
  -2   9  -2   -1.45   11.03
   2  -9   2   -5.39    9.55
  -2  -9  -2   12.38   17.58
   2  -9   2    7.04   17.81
  -2  -9  -2  -17.66   18.09
   2   9   3   21.87   12.36
  -2   9  -3   15.61   12.12
   2  -9   3    5.43   10.59
  -2  -9  -3   14.94   12.48
  -2  -9  -3    5.42   22.30
   2  -9   3   12.86   12.40
   2   9   4   17.01   13.61
  -2   9  -4   15.84   12.69
   2  -9   4   23.98   10.79
  -2  -9  -4   -2.30   15.69
   2  -9   4   28.51   12.72
  -2  -9  -4   25.34   12.65
   2   9   5    0.41   12.05
  -2   9  -5    7.29   10.44
  -2  -9  -5   -5.58   10.19
   2  -9   5   -1.22    9.11
   2  -9   5   -5.02   10.19
  -2  -9  -5   -4.00   13.74
  -2   9  -6   63.32   14.82
   2   9   6    0.06   17.11
  -2  -9  -6   48.76   13.30
   2  -9   6   65.35   20.91
   2  -9   6   57.13   13.07
  -2  -9  -6    0.18   31.71
  -2   9  -7   25.65   19.78
   2   9   7   -2.53   15.38
  -2  -9  -7    8.14   10.83
  -2  -9  -7   -1.24   18.53
   2  -9   7    2.55   10.82
   2  -9   7    6.39   10.80
   2  10  -7   -1.85    7.87
  -2  10   7    3.68   15.60
   2 -10  -7   -3.79   19.39
  -2 -10   7    0.49    7.26
   2 -10  -7   -0.38   12.78
  -2 -10   7   12.70   12.38
  -2  10   6    4.53   18.31
   2  10  -6   -2.52   10.10
   2 -10  -6   68.28   15.96
  -2 -10   6   55.68   15.60
  -2 -10   6    0.03   13.81
   2 -10  -6    1.63   21.51
  -2  10   5   -6.41   22.51
   2  10  -5    1.78    7.99
  -2 -10   5   -0.03   11.75
  -2 -10   5    4.43   12.50
   2 -10  -5    1.64   12.92
   2 -10  -5    1.21   16.53
   2  10  -4   18.56    9.26
  -2  10   4   -0.33   24.43
  -2 -10   4   15.21    8.79
  -2 -10   4    6.06   14.66
   2 -10  -4    1.50   28.34
   2 -10  -4    1.56   15.38
  -2  10   3   -0.89   29.12
   2  10  -3  108.64   12.71
   2 -10  -3  130.73   20.81
  -2 -10   3  128.25   11.80
   2 -10  -3  116.36   18.63
  -2 -10   3  130.14   29.59
  -2  10   2   28.47   24.44
   2  10  -2   31.67   10.81
   2 -10  -2   25.32   16.22
  -2 -10   2   36.37   16.14
   2 -10  -2   -0.02   15.22
  -2 -10   2   20.99   10.38
  -2  10   1   28.24   21.13
   2  10  -1   10.47    9.82
  -2 -10   1   -5.25   15.68
   2 -10  -1    0.28   14.32
  -2 -10   1   -1.05   14.26
   2 -10  -1    9.13   22.01
   2  10   0    2.02   10.51
  -2  10   0   19.56   20.66
  -2 -10   0   -1.30   14.03
   2 -10   0   29.47   12.95
   2 -10   0    7.18   14.25
  -2 -10   0   -0.75   11.15
  -2  10  -1   18.12   22.39
   2  10   1   41.55   12.50
   2 -10   1    8.73   15.73
  -2 -10  -1   -0.47   15.32
  -2 -10  -1   42.76   21.11
   2 -10   1   31.21   14.11
  -2  10  -2    5.90   13.46
   2  10   2   14.13   12.51
  -2 -10  -2  -19.75   14.43
   2 -10   2   -0.76   12.78
  -2 -10  -2   -0.90    9.23
   2 -10   2   -1.02    9.05
   2  10   3    9.95   19.21
  -2  10  -3   13.96   12.14
  -2 -10  -3   41.06   22.69
  -2 -10  -3   -0.50   12.75
   2 -10   3   -3.02   13.13
   2 -10   3    0.06   11.27
   2  10   4   -2.72   12.13
  -2  10  -4  -11.64   11.07
  -2 -10  -4    7.39   18.62
   2 -10   4    3.06   18.86
   2 -10   4    0.12   10.01
  -2 -10  -4    3.11   13.98
   2  10   5    1.15   14.63
  -2  10  -5   21.73   12.98
   2 -10   5   34.89   20.44
   2 -10   5    9.43   11.80
  -2 -10  -5  -13.81   13.07
  -2 -10  -5   16.51   17.43
   2  10   6    0.97   16.37
  -2  10  -6   17.56   22.01
   2 -10   6   17.32   12.20
   2 -10   6   13.24   21.42
  -2 -10  -6   20.61   13.44
  -2 -10  -6    2.96   32.87
   2  11  -5   48.80   10.98
  -2  11   5   -1.03   19.31
   2 -11  -5    1.12   34.16
   2 -11  -5    2.14   27.60
  -2 -11   5    1.30   10.06
  -2 -11   5   30.15   17.55
  -2  11   4   -3.36   13.20
   2  11  -4   -4.77    8.18
   2 -11  -4    3.22   15.30
  -2 -11   4    6.71    7.39
   2 -11  -4   -1.85   13.49
  -2 -11   4   -2.47   13.09
  -2  11   3    0.23   18.27
   2  11  -3   41.32   18.09
  -2 -11   3   43.49   18.48
   2 -11  -3   67.39   19.43
  -2 -11   3   46.96   11.20
   2 -11  -3    0.67   19.14
   2  11  -2    0.85   16.70
  -2  11   2    8.42   15.10
  -2 -11   2    9.53   16.64
   2 -11  -2    0.07   16.12
   2 -11  -2   22.30   15.98
  -2 -11   2   11.42   15.88
  -2  11   1   21.17   14.58
   2  11  -1   -0.72   11.06
  -2 -11   1    0.22   24.60
  -2 -11   1    9.25   10.57
   2 -11  -1    8.84   14.53
   2 -11  -1    7.64   15.88
   2  11   0   11.18   11.23
  -2  11   0    8.28   14.07
  -2 -11   0   -0.03   15.21
   2 -11   0    8.13   13.27
   2 -11   0   -4.64   15.85
  -2 -11   0    6.32   11.61
  -2  11  -1    4.08   14.00
   2  11   1   12.22   11.90
   2 -11   1    0.93   20.79
  -2 -11  -1   20.29   20.81
   2 -11   1    8.09   15.42
  -2 -11  -1    0.60   15.47
  -2  11  -2   40.75   21.95
   2  11   2    2.35   13.23
  -2 -11  -2   29.66   14.79
   2 -11   2   12.09   15.57
  -2 -11  -2   -0.85   15.59
   2 -11   2    2.33   13.28
   2  11   3   31.25   13.79
  -2  11  -3    4.96   13.58
   2 -11   3   -2.75   13.26
  -2 -11  -3   24.02   16.16
   2 -11   3    5.28   15.57
  -2 -11  -3    1.27   15.38
   2  11   4  -51.88   23.76
  -2  11  -4   -2.69   13.73
  -2 -11  -4  -19.83   28.32
   2 -11   4  -27.21   15.38
   2 -11   4   -1.54   20.04
  -2 -11  -4    9.30   15.28
   2  12  -2  -12.00   10.76
  -2 -12   2    4.19   10.19
   2 -12  -2   -8.44   15.89
  -2 -12   2   -4.50   17.29
   2 -12  -2    0.18   16.82
   2  12  -1    6.44   11.36
  -2  12   1   -6.67   15.83
   2 -12  -1   -1.62   17.42
  -2 -12   1   -1.02   17.35
   2 -12  -1    3.63   15.16
  -2 -12   1   16.48   11.59
  -2  12   0  -13.45   13.12
   2  12   0    7.75   10.74
  -2 -12   0   -1.85   23.85
   2 -12   0    4.04   12.34
  -2 -12   0    2.51   11.20
   2 -12   0   -1.11   15.28
   2  12   1   -8.27   17.93
  -2  12  -1    4.02   13.14
  -2 -12  -1    0.32   14.59
   2 -12   1   -1.00   11.54
   2 -12   1    2.75   14.91
  -2 -12  -1    2.65   12.08
   3   0 -12    0.00   12.68
   3   0 -12    7.82    6.01
   3   0 -12   -0.44   11.81
   3   0 -11    0.76   10.85
   3   0 -11    6.85    5.93
   3   0 -11  -14.28   16.38
   3   0 -10   33.31   11.06
   3   0 -10   22.24    7.02
   3   0 -10   23.63   11.75
   3   0  -9   -0.11    8.56
   3   0  -9   -1.34    5.38
   3   0  -8   35.78   10.58
   3   0  -8   45.17    7.15
   3   0  -7    6.19    8.02
   3   0  -6 1747.00   29.19
   3   0  -5    0.85    4.67
  -3   0   4   50.35    5.18
   3   0  -4   37.28    5.73
   3   0  -3    1.87    6.93
  -3   0   3   -4.54    6.20
   3   0  -2 3813.14   42.24
  -3   0   2 3769.18   41.67
  -3   0   1    2.16    1.99
   3   0  -1   -0.94    1.95
   3   0   0 2651.08   30.68
  -3   0   0 2642.02   30.36
   3   0   1   -0.95    4.28
  -3   0  -1    5.46    4.24
   3   0   2 3319.89   30.20
  -3   0  -2 3525.13   45.76
  -3   0  -3    1.67    5.36
  -3   0  -4  505.99   14.73
  -3   0  -5   -6.78    7.70
  -3   0  -6   -0.33    9.06
  -3   0  -6  -10.68    9.99
  -3   0  -7    7.01   16.39
  -3   0  -7    2.81   16.92
  -3   0  -8  123.68   15.86
  -3   0  -8   96.63   14.79
  -3   0  -9   -3.53   11.01
  -3   0  -9    1.23   11.40
  -3   0 -10   -2.24   12.51
  -3   0 -10    0.39   19.21
  -3   0 -11   -0.09   12.29
  -3   0 -11   -0.74   12.89
   3   1 -12    0.56   11.08
   3   1 -12   -0.26    6.04
   3   1 -12    0.57   10.34
   3  -1 -12    0.90   11.60
   3  -1 -12   17.10   12.86
   3  -1 -12    3.28    9.19
   3   1 -11   10.24   10.83
   3   1 -11   10.14    9.81
   3   1 -11    3.35    9.91
   3  -1 -11    0.29   12.01
   3  -1 -11    3.53    6.45
   3   1 -10  120.59   12.68
   3   1 -10  124.18   20.42
   3   1 -10  108.41    9.13
   3  -1 -10  121.01    9.24
   3  -1 -10  132.21   15.43
   3   1  -9    2.34    8.35
   3   1  -9   -1.91    5.52
   3   1  -9   -7.90    7.76
   3  -1  -9   -2.79    9.46
   3   1  -8    0.57    5.06
   3   1  -8   -1.99    6.32
   3   1  -8    3.04   10.88
   3  -1  -8   -2.19    8.25
   3   1  -7   28.65    7.46
   3   1  -7   34.67    8.25
   3   1  -7   32.94   10.65
   3  -1  -7   22.63   10.31
   3   1  -6    3.13    5.38
   3   1  -6    5.55    5.56
  -3   1   6    7.52    6.75
   3  -1  -6    3.15    7.41
  -3   1   5   67.24    7.65
   3   1  -5   61.86    5.85
   3   1  -5   54.88    6.47
   3  -1  -5   80.53    8.23
  -3   1   4  661.77   18.48
   3   1  -4  672.32   13.90
   3   1  -4  678.25   11.75
   3  -1  -4  669.41   14.81
  -3   1   3  230.64    9.55
   3   1  -3  235.35    5.67
   3   1  -3  226.46    9.44
   3  -1  -3  219.87   15.66
   3   1  -2    5.55    1.28
  -3   1   2    2.88    5.33
   3   1  -2    9.98    5.10
   3  -1  -2    5.16    5.37
   3   1  -1   48.69    7.98
  -3   1   1   33.95    5.31
  -3  -1   1   45.05    4.89
   3  -1  -1   44.66    8.54
   3   1   010216.47  111.14
  -3   1   0 9982.03  112.26
  -3  -1   010269.10  109.44
  -3  -1   010200.63  111.00
   3  -1   0 9857.63  113.55
   3   1   1 2124.70   26.28
  -3   1  -1 2155.12   30.16
   3  -1   1 2148.07   29.92
  -3  -1  -1 2144.44   24.74
  -3   1  -2  148.39    9.17
   3  -1   2  144.19    9.14
  -3  -1  -2  142.13    4.81
  -3   1  -3  153.72    9.32
   3  -1   3  151.91    2.63
  -3  -1  -3  157.11    2.68
   3  -1   3  161.18    8.99
  -3  -1  -3  164.09    9.51
  -3   1  -4  240.61   11.07
  -3  -1  -4  247.75    3.62
  -3  -1  -4  251.46   11.92
  -3   1  -5  132.75   11.08
  -3  -1  -5  131.52    2.08
  -3  -1  -5  153.31   12.23
  -3   1  -6   46.14   11.16
  -3  -1  -6   29.14   11.56
  -3  -1  -6   46.15   12.39
  -3   1  -7   91.88   13.48
  -3  -1  -7   91.51   14.91
  -3  -1  -7   84.10   14.27
  -3   1  -8   -4.50   10.26
  -3   1  -8    3.87   10.94
  -3  -1  -8    6.80   11.72
  -3  -1  -8    7.59   11.25
  -3   1  -9    1.92   12.03
  -3   1  -9   -0.53   11.66
  -3  -1  -9    2.97   12.52
  -3  -1  -9    9.97   12.36
  -3   1 -10   -1.11   18.78
  -3   1 -10   -0.22   18.66
  -3  -1 -10    2.88   12.66
  -3  -1 -10    0.63   19.78
  -3   1 -11   -0.74   13.25
  -3   1 -11    0.05   13.43
  -3  -1 -11    7.25   14.56
  -3  -1 -11   -1.58   14.02
   3   2 -12    0.59    9.35
   3   2 -12   10.81   13.51
   3   2 -12   -1.51    5.20
   3  -2 -12   -1.35   11.48
   3  -2 -12   -0.49    5.35
   3   2 -11   62.21   12.32
   3   2 -11   79.81    8.98
   3   2 -11   73.50   12.94
   3  -2 -11   68.04   16.78
   3   2 -10   46.96   10.67
   3   2 -10   49.28   12.34
   3   2 -10   55.46   17.35
   3  -2 -10   41.81   14.88
   3   2  -9   19.58   12.76
   3   2  -9   16.59    8.98
   3   2  -9   15.92    6.93
   3  -2  -9   14.15   12.09
   3   2  -8    9.91    7.21
   3   2  -8    3.53   12.31
   3   2  -8   12.11    6.64
   3  -2  -8    1.91   11.36
   3   2  -7   94.49    8.61
   3   2  -7  101.84    8.99
  -3   2   7  106.12   18.94
   3   2  -7  120.28    8.90
   3  -2  -7  120.01   13.45
   3   2  -6   51.85    6.15
  -3   2   6   51.32    9.76
   3   2  -6   48.63    6.49
   3   2  -6   43.71   11.29
   3  -2  -6   52.23   17.47
   3   2  -5  173.00    8.53
  -3   2   5  176.72   10.59
   3   2  -5  168.63    6.50
   3   2  -5  177.29    9.68
   3  -2  -5  187.85   11.45
  -3   2   4 3695.66   51.55
   3   2  -4 3647.89   42.65
   3   2  -4 3655.74   42.82
   3   2  -4 3647.25   52.21
   3  -2  -4 3632.19   51.17
   3   2  -3 6373.34   66.65
   3   2  -3 6028.70   74.50
  -3   2   3 6033.70   81.82
  -3  -2   3 6041.97   74.86
   3  -2  -3 6030.97   77.06
  -3   2   2  412.11   19.72
   3   2  -2  425.54   16.94
   3   2  -2  407.72    4.86
  -3  -2   2  415.29    5.18
   3  -2  -2  403.59   13.49
  -3  -2   2  399.25   11.59
  -3   2   1 1459.05   24.54
   3   2  -1 1485.78   23.08
   3   2  -1 1488.16   17.28
  -3  -2   1 1485.12   17.78
  -3  -2   1 1416.31   22.06
   3  -2  -1 1488.57   24.32
   3   2   013415.21  146.51
  -3   2   013143.85  153.15
   3   2   013375.74  151.53
  -3  -2   013261.59  148.30
  -3  -2   013092.43  152.02
   3  -2   012572.35  151.68
  -3   2  -117530.76  205.82
   3   2   117742.43  201.14
   3  -2   117612.87  205.15
  -3  -2  -117743.52  203.86
  -3  -2  -117754.86  201.37
  -3   2  -2 1443.69   24.59
  -3  -2  -2 1439.76   21.39
   3  -2   2 1460.82   24.28
  -3  -2  -2 1493.21   24.49
  -3   2  -3  188.93    9.71
   3  -2   3  166.79    6.76
   3  -2   3  173.51    9.59
  -3  -2  -3  177.84   10.01
  -3  -2  -3  178.01    6.81
  -3   2  -4  225.87   11.24
  -3  -2  -4  225.41   12.13
  -3  -2  -4  215.27    6.62
   3  -2   4  207.71    5.05
   3  -2   4  216.52   11.03
  -3   2  -5  115.62   11.39
   3  -2   5  103.03    3.76
  -3  -2  -5  110.27    3.80
  -3  -2  -5  121.99   12.93
  -3   2  -6  205.44   14.27
  -3  -2  -6  188.19    4.55
  -3  -2  -6  193.11   16.34
  -3   2  -7  205.64   15.49
  -3  -2  -7  194.52   17.76
  -3  -2  -7  183.05    5.29
  -3   2  -8   38.90   12.84
  -3  -2  -8   28.91   13.73
  -3  -2  -8   24.32   14.25
  -3   2  -9    1.42   11.85
  -3   2  -9    1.61   19.10
  -3  -2  -9   14.29   12.57
  -3  -2  -9    0.24   13.69
  -3   2 -10    0.56   12.39
  -3   2 -10    8.80   12.11
  -3  -2 -10   -0.56   14.00
  -3  -2 -10    0.03   12.71
  -3   2 -11   -3.44   13.72
  -3   2 -11   -4.88   22.14
  -3  -2 -11    0.46   15.13
  -3  -2 -11   -4.13   25.57
   3   3 -12   13.57   11.16
   3   3 -12   -0.24   10.56
   3   3 -12    6.79   11.06
   3  -3 -12   15.80   16.18
   3   3 -11    2.91    6.72
   3   3 -11    7.75   14.34
   3   3 -11   -2.92    8.87
   3  -3 -11   15.21   13.52
   3   3 -10   61.66   15.56
   3   3 -10   64.80    8.76
   3   3 -10   51.31   10.72
   3  -3 -10   48.01   16.27
   3   3  -9  154.69   15.77
   3   3  -9  154.42   11.35
   3   3  -9  172.33   11.89
   3  -3  -9  158.02   17.65
   3   3  -8   47.73    8.05
  -3   3   8   31.61   12.50
   3   3  -8   42.50    8.44
   3   3  -8   38.29    8.49
   3  -3  -8   39.27   14.18
   3   3  -7  160.87   13.21
   3   3  -7  168.43   13.95
  -3   3   7  179.02   22.53
   3   3  -7  150.53   10.47
   3  -3  -7  155.33   15.99
   3   3  -6   -4.01    5.79
   3   3  -6    2.64    4.18
  -3   3   6   -8.60    8.22
   3  -3  -6    7.38   14.73
   3   3  -5  878.17   18.57
  -3   3   5  858.25   21.39
   3   3  -5  866.67   14.53
  -3  -3   5  818.10   18.10
   3  -3  -5  863.22   22.13
  -3   3   4  800.82   19.49
   3   3  -4  789.27   12.20
   3   3  -4  799.21   17.15
   3  -3  -4  814.91   19.80
  -3  -3   4  790.95   17.17
  -3   3   3    6.10    7.28
   3   3  -3    4.52    5.86
   3   3  -3    4.84    3.75
  -3  -3   3    5.05    3.33
  -3  -3   3   11.54    9.35
   3  -3  -3    3.82    7.58
  -3   3   2  222.56   11.81
   3   3  -2  231.93    9.90
   3   3  -2  230.49    5.08
  -3  -3   2  233.23    5.90
   3  -3  -2  243.40   11.97
  -3  -3   2  235.66    9.92
   3   3  -1    0.31    5.33
  -3   3   1   -3.14   11.46
   3   3  -1   -2.77    4.52
  -3  -3   1   -1.97    2.69
  -3  -3   1    3.00    5.33
   3  -3  -1    0.89   10.97
   3   3   0 3230.73   43.71
  -3   3   0 3200.73   45.66
   3   3   0 3230.71   42.91
   3  -3   0 3214.37   50.04
  -3  -3   0 3151.68   43.06
  -3  -3   0 3260.99   43.58
  -3   3  -122817.51  273.12
   3   3   122977.08  269.85
   3  -3   123314.39  281.46
  -3  -3  -122986.05  269.84
  -3  -3  -123045.71  273.97
  -3   3  -2  360.61   12.54
   3   3   2  373.78   15.94
   3  -3   2  366.26   11.62
  -3  -3  -2  365.46   12.07
  -3  -3  -2  361.84   12.67
  -3   3  -3  499.29   14.55
   3   3   3  491.51   14.19
  -3  -3  -3  512.14   10.54
   3  -3   3  501.53   14.00
  -3  -3  -3  505.98   15.06
   3  -3   3  491.11   10.45
  -3   3  -4  133.53   10.94
   3  -3   4  133.04    5.96
  -3  -3  -4  141.61   11.94
  -3  -3  -4  126.63    5.97
   3  -3   4  132.12   10.07
  -3   3  -5  115.69   18.77
   3  -3   5  105.68    5.48
  -3  -3  -5  113.46   14.00
   3  -3   5  110.60   11.70
  -3  -3  -5  114.63    5.69
  -3   3  -6 1398.03   31.02
  -3  -3  -6 1396.18   20.91
   3  -3   6 1355.42   20.24
  -3  -3  -6 1405.31   34.04
  -3   3  -7  755.46   23.80
  -3  -3  -7  759.53   13.14
  -3  -3  -7  759.57   26.90
  -3   3  -8   21.40   12.15
  -3  -3  -8   -2.21   23.19
  -3  -3  -8   18.30    3.07
  -3   3  -9   -5.16   10.03
  -3  -3  -9   -6.01   12.25
  -3  -3  -9   -0.14    2.22
  -3   3 -10   -0.46   11.67
  -3   3 -10   -0.50   11.01
  -3  -3 -10   -2.90   13.82
  -3  -3 -10   -0.62   13.03
  -3   3 -11    0.41   11.02
  -3   3 -11   -0.06   11.06
  -3  -3 -11   -0.95   20.09
  -3  -3 -11    0.14   13.94
   3   4 -12   -0.21   15.05
   3   4 -12   14.41   15.15
   3   4 -12   -2.24    6.90
   3  -4 -12   15.10   16.81
   3   4 -11    6.57    7.53
   3   4 -11    6.69    9.15
   3   4 -11    0.69   14.07
   3  -4 -11    2.92   16.16
   3   4 -10  244.82   18.46
   3   4 -10  245.99   13.95
   3   4 -10  228.07   13.16
   3  -4 -10  247.25   22.48
  -3   4   9  685.00   26.59
   3   4  -9  722.00   19.69
   3   4  -9  720.13   20.22
   3   4  -9  717.73   24.68
   3  -4  -9  717.33   28.76
   3   4  -8   49.24    8.05
   3   4  -8   41.81    8.14
   3   4  -8   43.26    9.06
  -3   4   8   50.56   14.13
   3  -4  -8   47.09   15.53
   3   4  -7    8.11   11.47
  -3   4   7   -0.01   10.41
   3   4  -7    0.96    5.60
   3  -4  -7    2.46   11.92
   3   4  -6   86.45    6.94
  -3   4   6  114.18   21.82
   3   4  -6   78.32   15.60
  -3  -4   6   86.31   10.10
   3  -4  -6   93.19   15.14
  -3   4   5  855.15   23.89
   3   4  -5  847.62   25.98
   3   4  -5  838.87   15.21
   3  -4  -5  861.12   24.88
  -3  -4   5  844.37   20.20
   3   4  -4  826.89   19.20
  -3   4   4  840.52   29.66
   3   4  -4  833.27   13.72
  -3  -4   4  851.72   13.48
   3  -4  -4  850.60   22.61
  -3  -4   4  837.06   24.85
   3   4  -3   17.75    3.61
  -3   4   3   27.73    9.46
   3   4  -3   23.56    7.23
  -3  -4   3   15.29    7.32
   3  -4  -3   12.25    9.53
  -3  -4   3   21.93    2.99
   3   4  -2   53.84    4.35
   3   4  -2   61.55    8.34
  -3   4   2   56.13   16.03
   3  -4  -2   60.45   16.08
  -3  -4   2   61.84    8.23
  -3  -4   2   53.33    3.80
   3   4  -1 1012.38   18.88
  -3   4   1  987.42   22.09
   3   4  -1  991.88   20.19
   3  -4  -1  999.13   21.48
  -3  -4   1  972.86   18.31
  -3  -4   1 1020.20   20.33
   3   4   0   70.38    8.15
  -3   4   0   67.22    9.63
   3   4   0   73.31    6.03
   3  -4   0   65.23    8.96
  -3  -4   0   60.01    6.44
  -3  -4   0   74.99    7.86
   3   4   1  763.70   15.95
  -3   4  -1  762.87   18.67
   3  -4   1  785.36   23.25
  -3  -4  -1  748.57   21.03
  -3  -4  -1  769.31   16.57
   3   4   2 1210.38   22.70
  -3   4  -2 1186.45   24.02
  -3  -4  -2 1231.49   23.60
   3  -4   2 1244.02   23.29
  -3  -4  -2 1199.57   21.25
   3  -4   2 1208.46   21.64
   3   4   3  741.85   18.55
  -3   4  -3  729.80   19.09
   3  -4   3  733.68   17.79
   3  -4   3  716.51   15.28
  -3  -4  -3  719.56   19.23
  -3  -4  -3  738.34   19.37
   3   4   4  526.70   17.73
  -3   4  -4  527.68   17.49
  -3  -4  -4  492.94   18.49
   3  -4   4  492.51   12.46
   3  -4   4  498.16   16.48
  -3  -4  -4  505.12   12.79
  -3   4  -5  980.20   25.13
   3  -4   5  924.73   17.76
  -3  -4  -5  930.30   17.90
   3  -4   5  951.13   23.65
  -3  -4  -5  939.61   36.25
  -3   4  -6  192.34   15.12
   3  -4   6  177.68   14.27
  -3  -4  -6  180.17   18.09
  -3  -4  -6  174.20    8.06
   3  -4   6  177.60   11.19
  -3   4  -7  789.13   25.02
  -3  -4  -7  780.32   28.16
   3  -4   7  725.34   14.93
  -3  -4  -7  769.86   15.45
  -3   4  -8   25.79   13.07
  -3  -4  -8   36.62    4.84
  -3  -4  -8   34.34   25.59
  -3   4  -9   -8.24   10.62
  -3  -4  -9   -0.76   13.74
  -3  -4  -9   -0.19    4.48
  -3   4 -10  111.03   17.29
  -3  -4 -10   -3.15   21.69
   3   5 -11    0.16    7.98
   3   5 -11   -0.95    7.29
   3   5 -11    0.24    7.70
   3  -5 -11  -15.53   24.43
   3   5 -10  215.78   13.42
  -3   5  10  231.82   21.53
   3   5 -10  220.54   13.79
   3   5 -10  207.62   13.32
   3  -5 -10  264.08   37.10
   3   5  -9  266.00   14.02
   3   5  -9  281.31   13.04
  -3   5   9  267.38   30.95
   3   5  -9  240.16   18.15
   3  -5  -9  292.55   35.51
   3   5  -8   35.28    9.80
  -3   5   8   36.54   14.96
   3   5  -8   32.93    8.09
   3  -5  -8   29.19   16.15
  -3   5   7    9.73    9.66
   3   5  -7    0.35    5.01
   3   5  -7   -3.33    6.86
   3  -5  -7   -0.97   11.12
  -3  -5   7   -0.83    6.94
   3   5  -6  448.63   16.91
  -3   5   6  469.02   21.58
   3   5  -6  467.99   12.58
  -3  -5   6  431.65   16.90
   3  -5  -6  492.45   23.21
  -3   5   5  208.70   17.55
   3   5  -5  245.08   14.03
   3   5  -5  243.84   12.79
  -3  -5   5  244.31   14.01
   3  -5  -5  260.42   18.14
  -3  -5   5  254.94    8.39
   3   5  -4  227.03   13.53
   3   5  -4  241.89    8.44
  -3   5   4  266.50   17.25
  -3  -5   4  232.10   13.23
  -3  -5   4  241.59    7.66
   3  -5  -4  248.73   17.78
   3   5  -3   22.36    4.94
   3   5  -3   22.27    9.17
  -3   5   3   24.36   11.23
  -3  -5   3   29.96    6.65
   3  -5  -3   24.18   18.36
  -3  -5   3   11.33   14.22
  -3   5   2   -2.72    8.49
   3   5  -2    5.43    7.32
   3   5  -2    1.67    4.02
   3  -5  -2    0.92    8.56
  -3  -5   2    2.07   11.45
  -3  -5   2    2.04    5.89
   3   5  -1   21.61    5.46
   3   5  -1   19.51    8.78
  -3   5   1   22.42    9.77
  -3  -5   1   18.98   13.24
  -3  -5   1   27.44    8.59
   3  -5  -1   27.33    9.31
  -3   5   0 1693.65   32.01
   3   5   0 1747.45   27.50
  -3  -5   0 1745.71   32.05
   3  -5   0 1740.07   31.84
  -3  -5   0 1725.10   30.39
   3   5   1  418.11   12.92
  -3   5  -1  418.71   15.87
  -3  -5  -1  402.96   13.50
   3  -5   1  421.27   14.65
  -3  -5  -1  402.12   13.66
   3   5   2  509.76   15.55
  -3   5  -2  477.89   17.07
   3  -5   2  507.34   15.91
  -3  -5  -2  525.58   15.21
   3  -5   2  492.92   15.60
  -3  -5  -2  536.77   16.68
   3   5   3    0.27    8.38
  -3   5  -3   17.15    9.08
   3  -5   3    6.28    7.76
  -3  -5  -3    0.71    9.65
  -3  -5  -3    6.92    6.77
   3  -5   3    2.17    6.74
   3   5   4   97.96   12.54
  -3   5  -4   99.20   12.54
  -3  -5  -4   91.08   13.77
  -3  -5  -4  102.83    9.06
   3  -5   4   70.29   13.32
   3  -5   4   80.06   11.01
   3   5   5   83.36   13.51
  -3   5  -5   48.98   12.27
   3  -5   5   66.01   12.37
  -3  -5  -5   58.17    8.14
  -3  -5  -5   65.74   14.86
   3  -5   5   58.25   11.08
  -3   5  -6 1454.98   33.94
   3  -5   6 1390.38   29.91
  -3  -5  -6 1407.73   36.75
  -3  -5  -6 1454.87   26.73
   3  -5   6 1459.86   32.99
  -3   5  -7   74.71   13.64
   3  -5   7   71.52   10.90
  -3  -5  -7   -2.06   27.15
   3  -5   7   82.44   12.94
  -3  -5  -7   73.50   11.21
  -3   5  -8  124.40   23.45
  -3  -5  -8   -0.35   29.54
  -3   5  -9    0.38   11.62
  -3  -5  -9   -2.98    6.38
  -3  -5  -9   -0.07   15.29
  -3   5 -10    0.50   11.41
  -3  -5 -10   -0.35   15.11
   3   6 -11   -8.76    8.93
   3   6 -11    0.87   13.07
   3   6 -11   -0.34    9.04
   3  -6 -11    6.60   18.62
   3   6 -10    0.12    9.41
  -3   6  10   -3.31   11.24
   3   6 -10    2.09    6.80
   3   6 -10    0.26    6.45
   3  -6 -10   -4.22   13.40
   3   6  -9    0.20   10.27
  -3   6   9    2.57   12.61
   3   6  -9   -2.09   12.73
   3  -6  -9   -5.00   14.46
   3   6  -8   26.48   10.05
  -3   6   8   39.96   15.09
   3   6  -8   -0.06    7.78
   3  -6  -8   43.20   17.23
   3   6  -7   18.17    9.91
   3   6  -7    7.56    6.64
  -3   6   7   15.58   13.52
   3  -6  -7   18.36   15.76
  -3  -6   7   20.18    9.98
   3   6  -6  119.18   13.09
  -3   6   6  107.72   17.01
   3   6  -6  132.92    8.85
   3  -6  -6  152.79   29.09
  -3  -6   6  131.33    7.94
  -3  -6   6  130.70   13.01
   3   6  -5   46.13    6.97
   3   6  -5   43.28   11.68
  -3   6   5   56.47   23.74
   3  -6  -5   47.68   16.91
  -3  -6   5   51.46   11.23
  -3  -6   5   37.80    9.16
   3   6  -4    3.67    5.38
  -3   6   4   -0.85   11.38
   3   6  -4    8.58   14.74
   3  -6  -4    5.31   11.99
  -3  -6   4    1.56    4.34
  -3  -6   4    8.52    9.06
   3   6  -3    8.82    9.70
  -3   6   3   -2.56   11.66
   3   6  -3   10.96    5.70
   3  -6  -3    7.16   12.38
  -3  -6   3    4.49    4.78
  -3  -6   3   13.29    9.37
  -3   6   2   24.88   12.71
   3   6  -2   -1.33   10.74
   3   6  -2   34.38    6.71
  -3  -6   2   25.67    9.48
   3  -6  -2   23.36   12.39
  -3  -6   2   33.05   10.81
  -3   6   1   42.47   21.21
   3   6  -1   66.72    8.26
   3  -6  -1   65.35   12.74
  -3  -6   1   73.44    8.09
  -3  -6   1   78.06   11.44
   3   6   0  988.25   20.85
  -3   6   0  948.48   25.88
  -3  -6   0  994.27   21.54
   3  -6   0  989.74   24.88
  -3  -6   0  974.73   31.22
   3   6   1   38.02   14.67
  -3   6  -1   49.71   11.94
   3  -6   1   53.12   10.58
   3  -6   1   -0.14   10.43
  -3  -6  -1   47.33   10.13
  -3  -6  -1   54.36   10.58
   3   6   2   40.67    9.74
  -3   6  -2   35.20   11.97
  -3  -6  -2   45.18   11.13
   3  -6   2   35.35    9.95
  -3  -6  -2   33.42   10.06
   3  -6   2   40.54   10.17
  -3   6  -3   44.88   19.23
   3   6   3   55.40   11.39
   3  -6   3   49.82   10.14
  -3  -6  -3   49.09    9.77
   3  -6   3   36.14    9.70
  -3  -6  -3   49.50   12.74
  -3   6  -4   48.52   12.35
   3   6   4   47.98   12.14
   3  -6   4   56.47   14.98
  -3  -6  -4   59.09    9.38
   3  -6   4   49.03   10.59
  -3  -6  -4   42.26   14.09
   3   6   5   38.79   20.63
  -3   6  -5   45.21   19.73
   3  -6   5   46.39    8.91
   3  -6   5   34.03   10.89
  -3  -6  -5   32.48   14.53
  -3  -6  -5   46.29   14.20
   3   6   6   -4.08   11.11
  -3   6  -6    2.10   10.02
   3  -6   6   -0.66   14.12
  -3  -6  -6    0.20    9.94
   3  -6   6    3.02    6.17
  -3  -6  -6    7.72   12.08
  -3   6  -7   -1.96   10.48
  -3  -6  -7   -0.90    5.97
  -3  -6  -7    0.62   13.42
   3  -6   7    6.13    9.40
   3  -6   7    5.28    9.15
  -3   6  -8   51.02   13.48
  -3  -6  -8    1.97   17.54
   3  -6   8   32.10   11.04
  -3  -6  -8    0.06    7.26
  -3   6  -9   -5.05   11.50
  -3  -6  -9    1.22    7.62
  -3  -6  -9   -0.42   15.32
  -3   6 -10  -20.21   23.86
  -3  -6 -10   -4.58   21.21
   3   7 -10   -0.76    9.24
   3   7 -10   23.12    8.76
  -3   7  10    0.54   17.77
   3  -7 -10   26.55   21.23
   3   7  -9    0.60   10.55
  -3   7   9   -2.15   12.93
   3   7  -9   -0.25    8.59
   3  -7  -9   -1.75   15.62
   3   7  -8   43.30   10.96
   3   7  -8    1.03    7.91
  -3   7   8    0.81   15.88
   3  -7  -8   24.13   29.38
  -3  -7   8   26.06   11.62
  -3   7   7   -6.32   13.20
   3   7  -7   -0.38    6.20
   3   7  -7  -13.10    9.34
  -3  -7   7    6.33    9.57
   3  -7  -7   -0.65   15.07
   3   7  -6   13.47   11.07
  -3   7   6   -2.83   14.10
   3   7  -6   13.23    6.78
  -3  -7   6   14.79    5.94
  -3  -7   6   19.75   10.83
   3  -7  -6   19.82   16.73
   3   7  -5   -3.64    9.44
  -3   7   5   -6.62   19.40
   3   7  -5    2.08    5.79
  -3  -7   5   -3.51    4.88
   3  -7  -5   -4.83   13.35
  -3  -7   5   -5.33    9.65
  -3   7   4  131.32   17.59
   3   7  -4  147.84   13.85
   3  -7  -4  151.95   18.77
  -3  -7   4  133.13    8.05
  -3  -7   4  134.53   14.96
   3   7  -3   69.63    8.50
  -3   7   3   80.99   15.85
   3  -7  -3  107.06   16.74
  -3  -7   3   76.10   11.35
  -3  -7   3   78.06   13.47
   3   7  -2   16.85    7.57
  -3   7   2   32.34   21.44
   3  -7  -2   15.87   13.44
  -3  -7   2   23.36   11.61
  -3  -7   2   18.78    6.81
  -3   7   1  264.62   18.42
   3   7  -1  259.48   17.88
  -3  -7   1  248.92   17.00
   3  -7  -1  294.67   17.42
  -3  -7   1  286.76   12.15
   3   7   0  155.74   11.58
  -3   7   0  170.45   16.12
  -3  -7   0  169.09   14.67
  -3  -7   0  156.22   11.95
   3  -7   0  150.67   14.62
   3   7   1  616.57   19.28
  -3   7  -1  601.96   22.43
  -3  -7  -1  609.35   19.84
   3  -7   1  615.29   21.73
   3  -7   1  623.78   21.24
  -3  -7  -1  591.30   20.73
   3   7   2   83.85   12.25
  -3   7  -2   83.80   14.17
  -3  -7  -2   89.26   19.43
  -3  -7  -2  102.55   13.46
   3  -7   2   76.46   19.09
   3  -7   2   81.00   13.12
   3   7   3    4.93   15.70
  -3   7  -3    0.53   11.01
   3  -7   3   11.25    9.25
   3  -7   3    1.49    9.33
  -3  -7  -3    4.39    9.21
  -3  -7  -3   10.80   11.19
   3   7   4   31.47   12.28
  -3   7  -4   40.94   12.52
   3  -7   4   27.49   10.87
  -3  -7  -4   37.06   14.24
  -3  -7  -4   43.72   10.14
   3  -7   4   20.55   16.19
   3   7   5   73.50   14.49
  -3   7  -5   67.11   13.78
  -3  -7  -5   83.17   10.71
   3  -7   5   62.50   10.77
  -3  -7  -5   77.79   16.28
   3  -7   5   58.23   18.72
  -3   7  -6    9.68   10.35
   3   7   6   -3.36   11.29
  -3  -7  -6    2.91    7.32
   3  -7   6   -1.00    8.94
  -3  -7  -6    1.37   13.00
   3  -7   6   -3.92   11.45
  -3   7  -7   59.74   14.55
   3  -7   7   53.07    9.55
  -3  -7  -7   -0.28    9.48
   3  -7   7   62.89   12.66
  -3  -7  -7    3.48   17.87
  -3   7  -8   23.00   13.58
  -3  -7  -8   -5.56   18.49
   3  -7   8   10.64   12.46
   3  -7   8   23.00    8.17
  -3  -7  -8   -1.99   12.74
  -3   7  -9    4.67   12.23
  -3  -7  -9    0.04    6.15
  -3  -7  -9    1.81   17.16
  -3   8   9    2.04   29.03
   3   8  -9   -1.72    8.78
   3  -8  -9  104.48   22.41
   3   8  -8   -2.30    6.61
  -3   8   8   -0.80   14.11
   3  -8  -8    7.55   16.89
  -3  -8   8    6.63   10.18
  -3   8   7    1.01   13.79
   3   8  -7    0.65    6.81
  -3  -8   7   15.00   10.65
  -3  -8   7    0.83    6.05
   3  -8  -7    4.79   16.99
  -3   8   6   76.30   18.53
   3   8  -6   98.43    9.25
   3  -8  -6    3.01   20.95
  -3  -8   6   88.65    8.21
  -3  -8   6   80.99   14.69
   3   8  -5  101.30    9.36
  -3   8   5  122.63   28.88
   3  -8  -5   -3.60   20.16
  -3  -8   5  107.83    8.63
  -3  -8   5  100.97   23.69
   3   8  -4   51.23    8.61
  -3   8   4   49.26   16.46
  -3  -8   4   56.28    7.57
   3  -8  -4   72.06   17.29
  -3  -8   4   58.78   21.67
   3   8  -3   11.15    6.73
  -3   8   3   -9.22   12.77
  -3  -8   3    9.41   11.03
   3  -8  -3    8.71   21.32
  -3  -8   3   -0.89    6.16
   3   8  -2   -2.36   11.19
  -3   8   2   11.98   12.16
  -3  -8   2   -0.02    6.67
  -3  -8   2   11.29   10.92
   3  -8  -2    0.31   12.11
  -3   8   1  348.64   20.80
   3   8  -1  335.10   14.40
   3  -8  -1  338.56   20.20
  -3  -8   1  344.17   19.14
  -3  -8   1  319.08   14.55
  -3   8   0   23.37   22.48
   3   8   0   52.13   10.21
   3  -8   0   31.65   20.80
  -3  -8   0   23.11   13.41
  -3  -8   0   46.46   10.34
   3  -8   0   33.78   14.03
  -3   8  -1   67.24   15.11
   3   8   1   92.71   12.18
   3  -8   1   86.31   14.54
  -3  -8  -1   87.34   12.87
  -3  -8  -1   74.34   14.41
   3  -8   1   93.11   13.60
  -3   8  -2   42.99   14.00
   3   8   2   52.17   11.66
  -3  -8  -2   66.34   13.05
  -3  -8  -2   47.27   12.93
   3  -8   2   49.85   20.67
   3  -8   2   37.33   18.79
   3   8   3   14.71   10.36
  -3   8  -3   11.94   11.61
  -3  -8  -3   15.33   16.69
   3  -8   3   11.06   16.77
   3  -8   3   -1.83   10.02
  -3  -8  -3    9.66   12.31
  -3   8  -4   -3.81   10.04
   3   8   4    4.99    9.83
  -3  -8  -4   -2.25    8.68
   3  -8   4    0.97    8.46
  -3  -8  -4   -0.38   11.37
   3  -8   4    4.93    8.80
   3   8   5   55.24   14.92
  -3   8  -5   75.73   14.41
   3  -8   5   61.09   11.57
  -3  -8  -5   48.08   12.05
   3  -8   5   57.22   12.72
  -3  -8  -5    1.69   26.89
  -3   8  -6   24.72   21.07
   3   8   6   -0.14   14.52
  -3  -8  -6   24.54   10.23
   3  -8   6   21.10   11.52
  -3  -8  -6    3.29   16.86
   3  -8   6   23.10   10.11
  -3   8  -7   41.18   14.89
   3  -8   7   38.30   10.79
   3  -8   7   65.76   13.29
  -3  -8  -7   -0.40   19.35
  -3  -8  -7   -1.73   16.58
  -3   8  -8   -3.68   17.44
  -3  -8  -8    2.92   15.76
   3  -8   8   -6.36    7.34
   3  -8   8   14.63    9.97
  -3  -8  -8   -0.87    7.27
  -3   9   8    0.84   27.29
   3   9  -8    0.15    7.41
   3  -9  -8    2.93   20.33
  -3  -9   8   17.73   12.73
  -3   9   7    1.43   15.53
   3   9  -7   -1.40   11.09
  -3  -9   7   21.88   12.33
  -3  -9   7   -0.43    6.65
   3  -9  -7    1.33   29.19
   3   9  -6    0.72   12.89
  -3   9   6   -5.85   17.17
  -3  -9   6   65.97   14.35
   3  -9  -6    4.66   20.16
  -3   9   5   -0.35   15.22
   3   9  -5   23.39   11.67
  -3  -9   5   -0.35    7.05
  -3  -9   5   24.74   13.29
   3  -9  -5   -2.23   27.43
  -3   9   4   40.12   16.67
   3   9  -4   40.49    9.04
  -3  -9   4   45.23   23.96
   3  -9  -4   -5.58   17.95
  -3  -9   4   42.45   12.47
   3   9  -3   -0.38    6.34
  -3   9   3    9.93   17.89
   3  -9  -3   -1.95   11.91
  -3  -9   3    3.60   10.52
  -3  -9   3   -2.31    9.02
   3   9  -2   34.74    9.69
  -3   9   2   44.15   25.08
  -3  -9   2   46.87   14.22
   3  -9  -2    6.81   14.47
  -3  -9   2   44.12   15.34
   3  -9  -2   28.41   15.57
   3   9  -1   54.59   10.86
  -3   9   1   61.09   16.12
  -3  -9   1   46.17   16.82
   3  -9  -1   51.09   23.82
  -3  -9   1   52.74   24.29
   3  -9  -1   72.32   15.85
   3   9   0    7.56    9.00
  -3   9   0   10.80   12.82
  -3  -9   0    7.11    9.87
   3  -9   0   -2.58   19.85
  -3  -9   0   -4.11   12.27
   3  -9   0    9.23   11.42
   3   9   1   58.70   12.33
  -3   9  -1   44.18   15.46
  -3  -9  -1   63.44   22.88
   3  -9   1   75.47   13.79
   3  -9   1   55.22   15.36
   3   9   2   20.79   10.75
  -3   9  -2   -2.35   12.75
  -3  -9  -2    3.11   11.92
   3  -9   2   19.18   17.29
   3  -9   2   -0.23   12.51
  -3  -9  -2   24.88   12.53
  -3   9  -3   -5.81   11.83
   3   9   3    4.20   10.81
  -3  -9  -3    6.93   12.31
   3  -9   3    4.26   11.18
  -3  -9  -3    6.69   10.94
   3  -9   3    8.04   10.11
  -3   9  -4    0.77   11.55
   3   9   4   19.03   11.42
  -3  -9  -4  -11.42   10.45
   3  -9   4    5.92   10.41
   3  -9   4   -2.41   15.77
  -3  -9  -4    5.79   13.33
  -3   9  -5   18.12   21.41
   3   9   5   -1.24   14.11
  -3  -9  -5   11.66   11.85
   3  -9   5   32.18   11.99
  -3  -9  -5    0.06   26.15
   3  -9   5   19.58   11.53
  -3   9  -6   20.49   14.56
   3   9   6    3.29   25.65
   3  -9   6   53.65   12.91
  -3  -9  -6    2.61   19.44
  -3  -9  -6   22.78   12.24
   3  -9   6   32.55   12.29
   3   9   7    3.89   15.11
  -3   9  -7   -4.43   12.86
  -3  -9  -7    1.23    9.90
  -3  -9  -7   -3.56   17.67
   3  -9   7   11.75   15.53
   3  -9   7  -15.44   11.12
  -3  10   7   -4.76   15.42
   3  10  -7   -0.58    6.42
  -3 -10   7    2.33   12.54
   3 -10  -7   -1.02   18.71
  -3  10   6   -1.52   16.45
   3  10  -6    9.65    7.61
   3 -10  -6   -7.16   19.68
  -3 -10   6   -1.09   10.98
  -3 -10   6   11.84   14.31
   3  10  -5   15.82    8.02
  -3  10   5    0.28   15.80
  -3 -10   5   17.49   14.55
  -3 -10   5   -1.24    7.43
   3 -10  -5   -7.18   18.17
   3  10  -4   66.23   10.17
  -3  10   4    1.02   18.55
  -3 -10   4   68.01    9.40
   3 -10  -4   -1.90   16.46
   3 -10  -4    4.58   20.65
  -3 -10   4   64.73   17.17
   3  10  -3  238.47   14.34
  -3  10   3  278.51   22.71
  -3 -10   3  236.78   13.87
   3 -10  -3  260.64   22.87
   3 -10  -3  248.09   24.61
  -3 -10   3  254.46   22.12
   3  10  -2   -9.93    8.22
  -3  10   2    0.09   13.58
   3 -10  -2   -6.56   14.20
  -3 -10   2   -3.24   13.23
  -3 -10   2    3.61    8.06
   3 -10  -2   -0.28   13.67
   3  10  -1    1.52    7.67
  -3  10   1    7.45   11.47
   3 -10  -1   -8.95   11.65
   3 -10  -1   -4.35   11.95
  -3 -10   1    2.53    8.05
  -3 -10   1   -0.71   11.44
  -3  10   0   53.85   15.68
   3  10   0   36.25   11.63
   3 -10   0   41.30   15.71
   3 -10   0    0.31   16.24
  -3 -10   0   -0.23   15.54
  -3 -10   0   35.79   19.21
  -3  10  -1  160.12   19.27
   3  10   1  143.40   22.84
   3 -10   1  135.89   19.89
   3 -10   1  181.25   27.91
  -3 -10  -1  165.78   19.50
  -3 -10  -1  195.43   16.99
   3  10   2    2.94   14.29
  -3  10  -2  -10.95   10.51
   3 -10   2    2.71   17.15
   3 -10   2   -1.14    9.73
  -3 -10  -2   -0.40   17.18
  -3 -10  -2   11.06   10.53
   3  10   3    5.46    9.91
  -3  10  -3   -4.50   10.74
  -3 -10  -3    0.42   10.63
   3 -10   3   -0.52    9.66
  -3 -10  -3    1.06   11.76
   3 -10   3   -5.07   10.89
  -3  10  -4   -5.45   12.59
   3  10   4   10.74   12.53
  -3 -10  -4    3.78   14.64
   3 -10   4   15.93   12.26
   3 -10   4    0.77   17.39
  -3 -10  -4   -4.52   12.34
   3  10   5   12.20   14.46
  -3  10  -5   10.33   13.94
  -3 -10  -5   14.25   12.76
   3 -10   5   22.26   12.97
   3 -10   5   -2.52   12.17
  -3 -10  -5   -1.99   17.27
  -3  10  -6    2.48   13.22
   3  10   6    0.61   23.33
  -3 -10  -6   16.06   11.42
  -3 -10  -6   23.79   17.83
   3 -10   6   -5.11   11.55
   3 -10   6  -10.73   11.51
  -3  11   5   -1.55   15.76
   3  11  -5    5.00    7.48
  -3 -11   5  -13.26   22.63
  -3 -11   5    0.57    7.05
   3 -11  -5   -1.23   14.94
   3 -11  -5    0.26   17.93
  -3  11   4    0.01   20.34
   3  11  -4   38.81   10.74
  -3 -11   4   41.22    9.85
   3 -11  -4    0.23   19.42
   3 -11  -4   57.37   21.05
  -3 -11   4   56.50   18.97
   3  11  -3   53.59   17.98
  -3  11   3   12.41   20.08
   3 -11  -3   74.74   33.36
  -3 -11   3   76.87   11.02
   3 -11  -3    1.50   31.38
  -3 -11   3   70.21   19.60
   3  11  -2   23.10   16.62
  -3  11   2    5.61   26.51
  -3 -11   2   -3.04   27.25
  -3 -11   2   21.45   10.33
   3 -11  -2    0.64   17.42
   3 -11  -2   32.33   27.49
   3  11  -1   -1.73    9.22
  -3  11   1   -1.87   21.84
   3 -11  -1   -0.01   21.69
  -3 -11   1   -0.32   14.37
  -3 -11   1    8.61    9.21
   3 -11  -1   -3.42   14.29
   3  11   0   14.34   10.90
  -3  11   0    0.54   14.75
   3 -11   0   11.82   22.92
  -3 -11   0    0.05   15.68
  -3 -11   0    8.93   11.37
   3 -11   0    3.10   15.68
   3  11   1    8.22   10.65
  -3  11  -1  -12.92   13.41
   3 -11   1    1.43   12.79
  -3 -11  -1    0.40   14.19
  -3 -11  -1    8.29   11.77
   3 -11   1    8.71   14.73
   3  11   2    5.27   11.76
  -3  11  -2    5.68   13.44
  -3 -11  -2   -2.92   13.55
  -3 -11  -2   -0.16   14.25
   3 -11   2   15.46   14.56
   3 -11   2   -0.06   12.79
   3  11   3    6.92   19.94
  -3  11  -3  -17.83   14.01
   3 -11   3   -0.15   13.22
   3 -11   3    5.18   14.62
  -3 -11  -3  -17.74   14.82
  -3 -11  -3    2.61   14.16
   3  11   4    7.07   12.89
  -3  11  -4   31.29   20.46
   3 -11   4   -0.75   13.17
  -3 -11  -4  -19.08   13.18
  -3 -11  -4   10.84   15.67
   3 -11   4    0.15   19.46
   3  12  -1    1.63    8.88
  -3  12   1    1.04   13.26
  -3 -12   1   -1.14   14.08
   3 -12  -1    4.79   12.34
  -3 -12   1   -9.52   13.64
   3 -12  -1   -1.77   14.43
   3  12   0   -1.64   18.45
  -3  12   0    1.76   16.15
  -3 -12   0    0.53   16.98
   3 -12   0    4.58   17.48
   3 -12   0    0.48   14.60
  -3 -12   0  -22.08   11.87
   4   0 -12   -8.66   11.48
   4   0 -12    0.11   10.33
   4   0 -12    6.64    6.57
   4   0 -11   -1.42    9.30
   4   0 -11   -1.29    9.99
   4   0 -11    4.64    6.43
   4   0 -10   29.97   11.14
   4   0 -10   21.03    7.94
   4   0  -9   -1.65    6.46
   4   0  -9   -6.33    8.68
   4   0  -8   -4.81    8.48
   4   0  -7   -0.14    5.99
   4   0  -6  115.75    8.66
  -4   0   5    4.15    4.03
   4   0  -5   -3.53    4.63
  -4   0   4  441.06    9.82
   4   0  -4  436.29   10.04
   4   0  -3    1.85    3.60
  -4   0   3   -0.99    3.26
   4   0  -2  124.64    5.39
  -4   0   2  129.15    5.47
  -4   0   1   -0.28    3.09
   4   0  -1   -1.24    4.72
  -4   0   0 6324.80   72.64
   4   0   0 6532.05   74.47
  -4   0  -1   -2.52    4.49
   4   0   1    3.04    4.50
   4   0   2  603.71    7.88
  -4   0  -2  596.41   14.31
  -4   0  -3   -2.20    5.76
  -4   0  -4   31.77    8.15
  -4   0  -5    4.02    8.36
  -4   0  -6  335.10   16.71
  -4   0  -7    4.92   12.27
  -4   0  -7   13.87   11.47
  -4   0  -8  659.47   25.95
  -4   0  -8  654.04   25.13
  -4   0  -9   -1.44   18.22
  -4   0  -9    1.99   16.67
  -4   0 -10    0.75   13.02
  -4   0 -10    2.39   13.78
  -4   0 -11   -0.42   13.90
  -4   0 -11    1.96   14.30
   4   1 -12    0.25    9.52
   4   1 -12   -1.28    9.26
   4   1 -12   -1.74    6.12
   4  -1 -12   -1.68   10.36
   4  -1 -12    2.78   11.29
   4  -1 -12    4.16    6.24
   4   1 -11   15.33   15.79
   4   1 -11   23.21   17.12
   4   1 -11    0.89    7.63
   4  -1 -11   31.50   12.75
   4  -1 -11   26.34   11.90
   4   1 -10    5.26    6.34
   4   1 -10    0.32    8.16
   4   1 -10    1.74    7.82
   4  -1 -10   -6.40    9.83
   4   1  -9   10.14    9.16
   4   1  -9   15.57    7.17
   4   1  -9   21.33    8.31
   4  -1  -9   17.45   10.96
   4   1  -8    9.32    7.01
   4   1  -8   12.16    7.82
   4   1  -8    0.73   11.23
   4  -1  -8    8.45    9.85
   4   1  -7   37.88   12.45
  -4   1   7   35.40    9.15
   4   1  -7   35.33    7.90
   4  -1  -7   44.28   10.48
   4   1  -6  158.09   12.09
  -4   1   6  135.16    9.64
   4   1  -6  153.47   13.87
   4  -1  -6  133.17   16.48
  -4   1   5   24.09    6.50
   4   1  -5   23.22    4.79
   4   1  -5   25.05    6.31
   4  -1  -5   28.08    7.10
   4   1  -4   -0.25    4.56
  -4   1   4    0.41    4.44
   4   1  -4   -1.16    2.72
   4  -1  -4   -0.34    4.82
  -4   1   3   91.80    7.74
   4   1  -3   87.84    5.58
   4   1  -3   96.77    8.08
  -4  -1   3   90.17    3.16
   4  -1  -3   93.11    8.07
   4   1  -2 1892.83   19.78
  -4   1   2 1776.32   26.24
   4   1  -2 1825.74   27.47
   4  -1  -2 1768.54   26.11
  -4   1   1    4.19    4.66
   4   1  -1    0.62    1.73
   4   1  -1   -1.04    4.29
   4  -1  -1    4.19    4.38
  -4  -1   1   -0.23    1.71
  -4   1   0  512.98   12.40
   4   1   0  522.07   10.33
  -4  -1   0  509.84    9.54
   4  -1   0  513.70   12.10
  -4   1  -1  373.10   11.83
   4   1   1  364.20    7.39
  -4  -1  -1  355.89    9.89
   4  -1   1  360.65   11.35
  -4   1  -2   27.61    7.02
   4   1   2   34.63    3.65
  -4  -1  -2   31.84    6.23
   4  -1   2   26.34    6.92
  -4   1  -3   12.60    7.28
  -4  -1  -3   12.95    6.95
   4  -1   3   23.93    7.21
   4  -1   3   19.21    1.74
  -4   1  -4   12.31    7.77
  -4  -1  -4   10.40    7.25
  -4  -1  -4   10.13    8.04
  -4   1  -5   52.46   10.73
  -4  -1  -5   61.38   11.88
  -4  -1  -5   60.19   11.43
  -4   1  -6  467.31   18.98
  -4  -1  -6  482.40   27.11
  -4  -1  -6  430.33   19.03
  -4   1  -7   39.52   13.22
  -4  -1  -7   58.42   14.56
  -4  -1  -7   58.72   13.58
  -4   1  -8  153.82   25.31
  -4   1  -8  153.60   16.74
  -4  -1  -8  134.53   16.99
  -4  -1  -8  143.81   17.41
  -4   1  -9   -4.16   12.46
  -4   1  -9   -2.03   20.26
  -4  -1  -9   -6.21   20.11
  -4  -1  -9   -0.14   21.08
  -4   1 -10    0.32   12.47
  -4   1 -10    1.79   12.01
  -4  -1 -10   -5.14   12.74
  -4  -1 -10   -0.31   12.67
  -4   1 -11   -0.98   13.35
  -4   1 -11   -0.14   13.36
  -4  -1 -11    0.49   22.17
  -4  -1 -11    0.25   21.68
   4   2 -12   -0.51   11.10
   4   2 -12   20.23   10.63
   4  -2 -12   15.31   14.50
   4   2 -11   -2.95    7.21
   4   2 -11    5.49    7.82
   4   2 -11   -6.00    9.43
   4  -2 -11    5.81   10.62
   4   2 -10   11.50    8.20
   4   2 -10   -0.92    6.89
   4   2 -10    8.40   12.43
   4  -2 -10   -1.03   11.80
   4   2  -9   13.86    7.74
   4   2  -9   23.36    8.34
   4   2  -9   20.73    7.73
   4  -2  -9   10.97   12.03
  -4   2   8   45.54   11.69
   4   2  -8   47.28   13.51
   4   2  -8   52.64    7.76
   4   2  -8   53.95   13.64
   4  -2  -8   55.94   13.26
   4   2  -7   33.48    8.09
   4   2  -7   31.31    9.78
   4   2  -7   39.41    6.80
  -4   2   7   41.51   10.24
   4  -2  -7   32.37   11.33
   4   2  -6   21.85    7.67
  -4   2   6   28.86    9.09
   4   2  -6   21.53    7.62
   4   2  -6   30.16    5.31
   4  -2  -6   25.25   10.14
   4   2  -5  342.42   11.64
   4   2  -5  339.62    7.96
   4   2  -5  343.60    7.59
  -4   2   5  329.33   12.86
   4  -2  -5  348.19   19.67
   4   2  -4  397.73    6.89
   4   2  -4  407.20    6.84
   4   2  -4  394.09   11.95
  -4   2   4  389.83   12.62
   4  -2  -4  388.75   13.37
   4   2  -3 1078.19   11.55
   4   2  -3 1085.76   11.77
   4   2  -3 1065.57   19.56
  -4   2   3 1061.86   20.47
   4  -2  -3 1071.42   20.63
   4   2  -2   28.72   11.61
  -4   2   2   29.78    8.21
   4  -2  -2   29.27    8.46
  -4  -2   2   26.86    7.03
  -4   2   1 1031.23   27.01
   4   2  -1 1026.13   23.33
  -4  -2   1 1018.36   13.75
   4  -2  -1 1061.18   26.03
  -4  -2   1 1016.35   18.46
   4   2   0 1225.58   19.83
  -4   2   0 1288.81   23.20
  -4  -2   0 1255.54   17.89
  -4  -2   0 1255.46   20.07
   4  -2   0 1255.88   22.12
   4   2   1  478.25   12.92
  -4   2  -1  502.09   20.29
  -4  -2  -1  487.83   11.60
  -4  -2  -1  489.35   10.10
   4  -2   1  478.66   13.09
  -4   2  -2  602.74   15.50
  -4  -2  -2  596.56   12.18
  -4  -2  -2  608.54   14.16
   4  -2   2  628.72   14.91
  -4   2  -3  111.22    9.53
  -4  -2  -3  118.79    9.46
  -4  -2  -3  121.55    4.05
   4  -2   3  117.27    9.37
   4  -2   3  115.26    4.25
  -4   2  -4   28.03    8.62
   4  -2   4   11.24   13.25
  -4  -2  -4   19.81    3.72
   4  -2   4   22.06    3.73
  -4  -2  -4   15.62   14.32
  -4   2  -5    3.79    8.19
  -4  -2  -5    3.81    2.49
   4  -2   5    0.18    1.55
  -4  -2  -5   13.50    9.28
  -4   2  -6  265.42   16.17
  -4  -2  -6  245.80    3.73
  -4  -2  -6  253.02   17.92
  -4   2  -7   70.70   13.99
  -4  -2  -7   68.10   24.47
  -4  -2  -7   60.50   14.52
  -4   2  -8    6.22   11.76
  -4  -2  -8    2.91   13.45
  -4  -2  -8    9.20   12.73
  -4   2  -9   -0.72   14.76
  -4   2  -9   63.29   14.34
  -4  -2  -9   -0.24   15.46
  -4  -2  -9   -1.62   16.18
  -4   2 -10   -4.70   21.14
  -4   2 -10    7.68   12.53
  -4  -2 -10   -0.34   14.54
  -4  -2 -10   -0.52   13.70
  -4   2 -11   92.68   18.54
  -4   2 -11   -3.60   18.64
  -4  -2 -11   -2.34   20.54
  -4  -2 -11   -0.45   19.06
   4   3 -12  -12.71   10.23
   4   3 -12   -0.25    7.91
   4   3 -12    7.71    8.44
   4  -3 -12    5.96   13.31
   4   3 -11    2.65    8.71
   4   3 -11    0.76    8.51
   4   3 -11   12.13    7.79
   4  -3 -11   -3.44   22.31
   4   3 -10   89.14   10.43
   4   3 -10   85.66   10.44
   4   3 -10   98.90   16.19
   4  -3 -10  100.49   26.25
  -4   3   9  142.71   16.46
   4   3  -9  161.80   10.74
   4   3  -9  150.04   10.64
   4   3  -9  175.61   11.65
   4  -3  -9  167.52   27.05
  -4   3   8    1.16    9.14
   4   3  -8   -2.24    5.18
   4   3  -8   -0.09    6.58
   4   3  -8    6.33    5.59
   4  -3  -8   -6.50   10.23
   4   3  -7  463.08   15.83
   4   3  -7  452.74   12.44
   4   3  -7  482.48   15.84
  -4   3   7  453.54   18.74
   4  -3  -7  476.09   20.13
  -4   3   6   26.57   16.92
   4   3  -6   22.49    4.68
   4   3  -6   29.20    5.04
   4   3  -6   21.36    8.36
   4  -3  -6   27.29   11.74
   4   3  -5   93.88    9.53
   4   3  -5  104.79    4.67
  -4   3   5   94.33   11.37
   4   3  -5  102.49    6.73
   4  -3  -5  109.40   19.07
   4   3  -4 1985.25   32.22
  -4   3   4 1975.40   33.92
   4   3  -4 1941.17   24.05
   4  -3  -4 1991.88   34.55
  -4  -3   4 1932.01   31.58
   4   3  -3 1632.36   32.09
   4   3  -3 1612.13   17.25
  -4   3   3 1596.20   28.64
  -4  -3   3 1566.42   16.61
   4  -3  -3 1613.95   28.94
  -4  -3   3 1581.62   31.29
  -4   3   2   12.18    7.65
   4   3  -2   10.63    1.43
   4   3  -2    9.13    6.33
  -4  -3   2   10.59    1.32
  -4  -3   2   13.96    6.24
   4  -3  -2   14.46   12.15
   4   3  -1  231.97    9.62
   4   3  -1  238.49    5.26
  -4   3   1  245.00   17.71
   4  -3  -1  235.64   11.19
  -4  -3   1  236.10    7.49
  -4  -3   1  237.09    9.81
   4   3   0   38.93   10.04
   4   3   0   41.25    6.77
  -4   3   0   42.39    8.48
  -4  -3   0   38.91    4.66
   4  -3   0   38.13    7.65
  -4  -3   0   40.81    6.12
  -4   3  -1  276.25   17.89
   4   3   1  268.60    8.96
   4   3   1  292.90   12.95
   4  -3   1  279.04   11.30
  -4  -3  -1  280.31   12.66
  -4  -3  -1  277.48   13.35
  -4   3  -2 2993.61   45.09
   4  -3   2 2952.63   48.05
  -4  -3  -2 2889.60   38.10
  -4  -3  -2 2917.79   42.09
  -4   3  -3   73.48    9.72
  -4  -3  -3  104.43   15.43
   4  -3   3   90.18    5.59
  -4  -3  -3   85.03    5.28
   4  -3   3   92.18   14.73
  -4   3  -4   19.36   14.52
   4  -3   4   14.60    8.66
  -4  -3  -4   15.26    6.05
  -4  -3  -4   13.51    9.48
   4  -3   4   11.88    3.84
  -4   3  -5  633.73   21.09
  -4  -3  -5  641.83   13.69
   4  -3   5  630.92   20.17
   4  -3   5  620.71   11.45
  -4  -3  -5  620.33   21.51
  -4   3  -6 1266.65   30.80
  -4  -3  -6 1226.23   17.80
  -4  -3  -6 1275.04   42.84
   4  -3   6 1219.94   19.85
  -4   3  -7  465.75   21.19
  -4  -3  -7  496.04   23.63
  -4  -3  -7  471.11   10.07
  -4   3  -8   92.41   15.22
  -4  -3  -8   92.20   17.41
  -4   3  -9    9.58   11.93
  -4  -3  -9    0.42   14.37
  -4  -3  -9    0.04   13.70
  -4   3 -10   -7.34   13.22
  -4   3 -10   16.30   13.02
  -4  -3 -10   -2.29   15.60
  -4  -3 -10    0.39   23.38
   4   4 -12   -0.07   16.18
   4   4 -12   30.66    9.34
   4   4 -12    8.08   10.48
   4  -4 -12   12.97   19.22
   4   4 -11   -0.76   13.10
   4   4 -11   -3.65   13.39
   4   4 -11   11.34    8.18
   4  -4 -11   18.80   15.68
   4   4 -10   19.91    8.36
   4   4 -10   12.21   13.95
   4   4 -10   -0.66   12.50
   4  -4 -10   33.65   15.84
   4   4  -9  439.31   14.80
   4   4  -9  436.08   19.51
  -4   4   9  424.73   21.92
   4   4  -9  420.58   16.75
   4  -4  -9  400.01   24.05
   4   4  -8    1.16    5.29
   4   4  -8    0.90    7.41
   4   4  -8    1.99    5.21
  -4   4   8   -1.76   10.34
   4  -4  -8    2.41   11.74
   4   4  -7   87.17   10.53
   4   4  -7   69.72   10.69
  -4   4   7   82.78   14.56
   4   4  -7   81.98    6.92
   4  -4  -7   73.77   15.43
   4   4  -6    7.95    7.51
   4   4  -6    0.89    3.95
  -4   4   6    2.25    9.77
   4  -4  -6  -10.54   17.79
   4   4  -5   62.22    4.67
   4   4  -5   67.73   10.08
  -4   4   5   79.52   12.87
  -4  -4   5   62.70   10.15
   4  -4  -5   89.71   13.33
   4   4  -4    4.03    5.63
   4   4  -4   -0.41    3.35
  -4   4   4   15.58   11.82
  -4  -4   4   -1.17    2.84
   4  -4  -4    2.64   12.31
  -4  -4   4   -3.00    5.58
   4   4  -3   42.55   13.04
   4   4  -3   32.07    2.95
  -4   4   3   28.18   10.09
  -4  -4   3   37.33    3.71
   4  -4  -3   31.80   10.19
  -4  -4   3   26.43    8.05
  -4   4   2  370.55   22.34
   4   4  -2  407.34   13.27
   4   4  -2  382.24    7.19
  -4  -4   2  393.60   13.22
   4  -4  -2  412.21   15.16
  -4  -4   2  380.91    8.68
   4   4  -1   24.31    7.47
  -4   4   1   14.08    8.98
   4   4  -1   18.59    5.94
   4  -4  -1   16.27    8.54
  -4  -4   1   19.54    3.99
  -4  -4   1   20.75    7.11
  -4   4   0  299.79   13.55
   4   4   0  297.71   11.58
   4   4   0  304.99   11.60
  -4  -4   0  305.21    9.13
  -4  -4   0  304.49   11.27
   4  -4   0  293.18   12.68
  -4   4  -1 8067.97  106.30
   4   4   1 7808.07   97.45
  -4  -4  -1 8019.91  106.18
  -4  -4  -1 7934.08   99.76
   4  -4   1 7986.27  103.90
  -4   4  -2   43.51   15.22
   4   4   2   45.55   12.06
  -4  -4  -2   34.97    6.67
  -4  -4  -2   54.96    8.44
   4  -4   2   49.15   13.97
   4   4   3  350.94   14.22
  -4   4  -3  387.63   15.85
  -4  -4  -3  326.34   14.93
   4  -4   3  331.87   13.94
  -4  -4  -3  363.94   10.74
   4  -4   3  354.84   11.02
  -4   4  -4   12.03   10.05
   4  -4   4   12.98    8.96
   4  -4   4    7.17    5.34
  -4  -4  -4   16.46   10.80
  -4  -4  -4   14.27    5.21
  -4   4  -5  146.68   13.75
   4  -4   5  117.97   10.56
  -4  -4  -5  132.90    7.13
   4  -4   5  121.88   13.39
  -4  -4  -5  134.64   15.56
  -4   4  -6   -7.76    9.91
   4  -4   6    1.91    3.99
  -4  -4  -6   -0.29   11.72
   4  -4   6   -5.28    9.27
  -4  -4  -6    5.48    3.90
  -4   4  -7  622.71   32.23
   4  -4   7  529.31   11.81
  -4  -4  -7  563.93   14.49
  -4  -4  -7  573.60   26.09
  -4   4  -8    6.36   12.62
  -4  -4  -8   26.16   15.07
  -4  -4  -8   11.46    5.29
  -4   4  -9   -3.29   12.91
  -4  -4  -9   18.42   15.63
  -4   4 -10   -1.10   13.69
  -4  -4 -10   -5.51   16.43
  -4  -4 -10    0.42   15.00
   4   5 -11    5.71    7.18
   4   5 -11    0.19    7.33
   4   5 -11   -4.04    7.99
   4  -5 -11    0.23   15.49
   4   5 -10   -0.14   12.22
   4   5 -10   11.61    9.49
  -4   5  10    0.17   14.50
   4   5 -10   17.01    7.88
   4  -5 -10   14.79   16.39
   4   5  -9  101.42    9.45
   4   5  -9  117.83   19.05
   4   5  -9  117.42    9.56
  -4   5   9  105.83   17.50
   4  -5  -9  112.49   20.02
  -4   5   8   30.99   13.92
   4   5  -8   11.08   10.36
   4   5  -8   19.99   10.14
   4   5  -8   27.72    6.59
   4  -5  -8   25.13   25.31
   4   5  -7   -7.22    8.75
  -4   5   7   -4.39   12.00
   4   5  -7   -3.01    8.01
   4  -5  -7   -3.96   13.14
   4   5  -6    1.07    3.77
  -4   5   6   -1.70    9.57
   4   5  -6    1.08    7.29
   4  -5  -6    7.52   17.48
  -4  -5   6   -3.79    7.20
   4   5  -5    2.06    3.75
  -4   5   5    4.55   10.76
   4   5  -5    4.73    8.16
  -4  -5   5    7.78    8.31
  -4  -5   5    0.31    3.16
   4  -5  -5   -0.11   11.53
  -4   5   4  154.18   15.67
   4   5  -4  143.19   19.23
   4   5  -4  126.69    5.89
   4  -5  -4  139.74   16.28
  -4  -5   4  124.00   12.32
  -4  -5   4  141.97    5.24
  -4   5   3   93.24   13.81
   4   5  -3   89.68   10.99
   4   5  -3   91.78    7.79
   4  -5  -3   97.75   22.09
  -4  -5   3   89.24    6.55
  -4  -5   3   94.60   10.86
   4   5  -2    3.32    3.78
   4   5  -2    5.17    8.11
  -4   5   2    8.02    9.66
  -4  -5   2    1.28    5.59
  -4  -5   2    9.17    7.79
   4  -5  -2    8.24    9.42
  -4   5   1  128.92   13.15
   4   5  -1  162.39   17.38
   4   5  -1  149.43   10.07
  -4  -5   1  131.55   16.66
  -4  -5   1  152.50    7.10
   4  -5  -1  140.85   12.54
  -4   5   0  650.07   20.43
   4   5   0  600.37   17.11
   4   5   0  680.51   14.60
   4  -5   0  680.41   18.96
  -4  -5   0  712.46   18.25
  -4  -5   0  679.70   14.98
   4   5   1  160.16   13.74
  -4   5  -1  151.91   20.53
   4  -5   1  164.21   11.88
  -4  -5  -1  161.45   10.88
  -4  -5  -1  171.17   10.11
   4   5   2  782.46   19.23
  -4   5  -2  784.22   22.73
   4  -5   2  795.23   20.93
  -4  -5  -2  803.49   20.82
  -4  -5  -2  796.65   23.84
   4   5   3   17.72   14.52
  -4   5  -3   11.74   10.80
  -4  -5  -3   18.71   10.13
  -4  -5  -3   11.34    7.12
   4  -5   3   25.30   14.90
   4  -5   3   13.29    7.47
   4   5   4   94.38   12.61
  -4   5  -4   82.52   13.30
   4  -5   4   88.51   11.77
  -4  -5  -4   91.89   13.56
  -4  -5  -4   72.21    8.25
   4  -5   4   80.27    8.34
  -4   5  -5  139.87   15.30
  -4  -5  -5  128.42    8.65
   4  -5   5  122.78   13.43
   4  -5   5  127.93    8.91
  -4  -5  -5  131.90   15.87
  -4   5  -6   11.23   11.63
   4  -5   6    8.37    5.73
  -4  -5  -6    7.87    5.64
  -4  -5  -6   10.27   12.81
   4  -5   6   13.57   10.42
  -4   5  -7   34.64   13.39
  -4  -5  -7   27.17    5.85
  -4  -5  -7   39.76   15.59
   4  -5   7   31.98    9.07
   4  -5   7   15.43   12.47
  -4   5  -8  -13.77   10.82
  -4  -5  -8   12.01   13.01
  -4  -5  -8    1.72    3.93
  -4   5  -9   -1.34   21.34
  -4  -5  -9    9.01   16.34
  -4   5 -10   -0.97   17.51
  -4  -5 -10    1.52   22.67
  -4   6  11    0.30   13.37
   4   6 -11    5.18    9.96
   4   6 -11  -14.46   12.98
   4   6 -11    1.75    6.64
   4  -6 -11    0.71   15.68
   4   6 -10    0.37    9.53
   4   6 -10    9.21   10.83
  -4   6  10   -0.32   23.59
   4   6 -10    0.64   11.36
   4  -6 -10   11.54   17.23
   4   6  -9   28.70    7.27
  -4   6   9    0.39   24.75
   4   6  -9   33.79   11.21
   4   6  -9    0.57    7.50
   4  -6  -9   42.57   17.93
   4   6  -8   -0.07    6.06
   4   6  -8    9.67   15.37
  -4   6   8   11.31   21.40
   4  -6  -8   30.03   15.34
  -4   6   7   30.93   15.71
   4   6  -7   47.69   18.08
   4   6  -7   46.52    6.75
   4  -6  -7   55.33   17.53
  -4  -6   7   43.09   11.84
   4   6  -6   26.87    9.24
  -4   6   6   45.14   14.93
   4   6  -6   45.73   18.26
   4  -6  -6   29.74   16.86
  -4  -6   6   32.77   11.48
  -4   6   5   22.68   11.63
   4   6  -5  -12.85    9.32
   4   6  -5    6.00    6.66
   4  -6  -5   18.12   12.26
  -4  -6   5   -5.76    9.38
  -4  -6   5    0.37    3.64
  -4   6   4   83.90   25.05
   4   6  -4   79.10   13.24
   4   6  -4   99.68    6.31
   4  -6  -4  102.02   16.53
  -4  -6   4   85.25    5.58
  -4  -6   4   96.96   12.85
  -4   6   3   37.01   14.04
   4   6  -3   33.99    5.61
   4   6  -3   24.80   11.27
  -4  -6   3   36.62    7.42
  -4  -6   3   36.63   11.11
   4  -6  -3   32.41   14.04
  -4   6   2   -3.32   10.59
   4   6  -2   -5.52    7.54
   4   6  -2   -5.63    9.29
  -4  -6   2   -0.47    4.37
  -4  -6   2    0.41    8.57
   4  -6  -2    8.43   16.70
  -4   6   1   89.36   14.62
   4   6  -1   75.95    7.71
  -4  -6   1   89.31   11.86
  -4  -6   1   80.82   11.94
   4  -6  -1   82.09   13.80
  -4   6   0  185.79   16.21
   4   6   0  198.43   10.13
  -4  -6   0  230.61   20.88
  -4  -6   0  209.91   11.19
   4  -6   0  197.78   15.05
  -4   6  -1   10.93   11.85
   4   6   1    6.94    7.74
   4  -6   1   10.09   16.08
  -4  -6  -1   18.04    8.69
  -4  -6  -1   14.59    8.98
  -4   6  -2   26.14   12.50
   4   6   2   40.32    9.54
   4  -6   2   38.31    9.98
  -4  -6  -2   29.90   15.16
  -4  -6  -2   38.14   10.51
   4  -6   2   27.15   10.74
  -4   6  -3  245.32   16.78
   4   6   3  221.63   14.44
   4  -6   3  236.46   14.47
   4  -6   3  230.07   19.16
  -4  -6  -3  223.50   12.44
  -4  -6  -3  221.93   15.88
  -4   6  -4   -2.22   10.93
   4   6   4    6.83    9.97
   4  -6   4   -0.27    7.23
  -4  -6  -4   18.98   11.18
   4  -6   4   -3.96    9.31
  -4  -6  -4    8.39    7.10
  -4   6  -5   45.58   12.71
  -4  -6  -5   32.08   13.96
   4  -6   5   38.04   11.35
  -4  -6  -5   30.98    8.13
   4  -6   5   36.79   12.85
  -4   6  -6    3.86   11.01
   4  -6   6   -4.15    9.55
   4  -6   6    2.90   15.19
  -4  -6  -6    4.24    6.14
  -4  -6  -6    1.13   12.28
  -4   6  -7   -2.69   11.45
   4  -6   7   17.50   10.52
  -4  -6  -7   -2.30   13.85
   4  -6   7    2.34    9.21
  -4  -6  -7    0.78    5.84
  -4   6  -8   -0.26   12.86
   4  -6   8   11.80    8.87
  -4  -6  -8    0.03    9.07
  -4  -6  -8    0.67   15.78
  -4   6  -9   -6.65   13.95
  -4  -6  -9   -1.20   17.93
  -4   7  10    0.18   16.21
   4   7 -10    6.99    6.79
   4   7 -10    0.07   10.87
   4   7 -10    0.82   10.95
   4  -7 -10    4.97   31.51
   4   7  -9    0.17    6.38
   4   7  -9   -0.00   10.14
  -4   7   9    0.40   14.57
   4  -7  -9   31.85   17.55
   4   7  -8    0.14    9.70
   4   7  -8   -0.02    5.62
  -4   7   8    2.78   13.13
  -4  -7   8    8.39    9.82
   4  -7  -8   -2.70   15.16
  -4   7   7   25.91   16.47
   4   7  -7   36.64   19.58
   4  -7  -7   60.38   30.45
  -4  -7   7   41.36   12.55
  -4   7   6   17.60   13.70
   4   7  -6   10.85   16.68
   4   7  -6   -0.69    8.60
  -4  -7   6   -0.51    7.41
  -4  -7   6   16.15   10.59
   4  -7  -6    0.71   14.95
  -4   7   5   28.53   13.38
   4   7  -5    5.80    5.21
   4   7  -5    1.66   10.95
   4  -7  -5   15.14   14.64
  -4  -7   5   13.90   10.54
  -4  -7   5    1.90    4.43
   4   7  -4  131.63    8.03
   4   7  -4  122.78   15.25
  -4   7   4  135.68   28.13
  -4  -7   4  127.57   15.15
  -4  -7   4  124.06    6.99
   4  -7  -4  109.07   18.44
   4   7  -3   33.19    6.83
   4   7  -3   43.79   13.10
  -4   7   3   41.73   15.40
  -4  -7   3   47.12   19.92
  -4  -7   3   49.15    6.18
   4  -7  -3   59.04   15.47
  -4   7   2   15.23   13.02
   4   7  -2    4.02    9.82
  -4  -7   2    5.91    5.85
  -4  -7   2   -2.44   10.70
   4  -7  -2   24.47   12.45
   4   7  -1    9.46    6.36
  -4   7   1   -0.94   19.43
   4  -7  -1    0.65   11.22
  -4  -7   1    8.27   10.05
  -4  -7   1   -1.27    6.40
  -4   7   0    8.84   11.79
   4   7   0   11.04   11.66
  -4  -7   0    7.34    7.85
   4  -7   0   -0.60   10.81
  -4  -7   0    5.60   16.05
   4   7   1   23.83   14.55
  -4   7  -1   37.61   13.36
   4  -7   1   20.91   11.30
  -4  -7  -1   15.27   10.23
  -4  -7  -1   31.38   11.05
   4  -7   1   22.64   18.70
  -4   7  -2   14.90   20.43
   4   7   2   18.33   15.08
  -4  -7  -2    0.34   10.87
  -4  -7  -2   30.69   15.60
   4  -7   2   18.71   10.41
   4  -7   2    7.40   16.67
  -4   7  -3    0.01   16.22
   4   7   3    5.19   13.06
  -4  -7  -3   -2.41    9.69
   4  -7   3    5.27    7.97
   4  -7   3    3.79    8.37
  -4  -7  -3   -4.90    7.88
  -4   7  -4   95.26   24.06
   4   7   4  116.93   14.71
  -4  -7  -4  114.73   11.56
   4  -7   4  117.48   11.96
   4  -7   4  130.73   13.32
  -4  -7  -4  127.37   15.82
   4   7   5   -8.47   10.40
  -4   7  -5   -4.28   10.59
   4  -7   5    3.69    8.87
  -4  -7  -5   -1.01   11.33
   4  -7   5    7.76   11.32
  -4  -7  -5   -2.21    6.88
  -4   7  -6   -7.45    9.28
   4  -7   6    2.64    7.96
  -4  -7  -6   -0.32   17.21
   4  -7   6    2.44    5.83
  -4  -7  -6   -0.70    5.85
  -4   7  -7   19.93   20.94
  -4  -7  -7   -0.29    7.83
   4  -7   7   10.52   11.99
   4  -7   7   19.20    7.83
  -4  -7  -7   -1.28   15.54
  -4   7  -8  -28.17   13.67
  -4  -7  -8    1.36   16.56
   4  -7   8   -3.80   10.99
   4  -7   8  -11.32   12.50
  -4  -7  -8    0.74    7.13
  -4   7  -9   21.84   15.81
  -4  -7  -9    4.53   19.95
  -4   8   9    0.70   15.93
   4  -8  -9    8.18   31.27
  -4   8   8   -0.24   14.54
   4   8  -8   -1.29    5.69
  -4  -8   8    3.27   10.80
   4  -8  -8  -14.43   16.93
   4   8  -7   10.42   10.10
  -4   8   7   -2.50   12.88
   4   8  -7   -1.20    5.19
  -4  -8   7    2.27   10.26
   4  -8  -7   -5.34   14.68
  -4   8   6  159.52   19.57
   4   8  -6  105.02    8.56
  -4  -8   6  123.19    7.92
   4  -8  -6  157.77   22.04
  -4  -8   6  126.00   16.37
   4   8  -5   -5.63    5.21
  -4   8   5   -2.91   13.35
  -4  -8   5   11.65   10.56
  -4  -8   5   -0.08    7.25
   4  -8  -5   -2.11   22.72
   4   8  -4    4.26    5.83
  -4   8   4   12.83   13.02
  -4  -8   4    2.58    5.14
  -4  -8   4   11.69   11.50
   4  -8  -4   -1.40   14.19
   4   8  -3  108.94   13.46
  -4   8   3  104.14   27.86
  -4  -8   3  100.76   15.93
   4  -8  -3  117.98   18.25
  -4  -8   3  121.12    8.41
   4   8  -2   78.08    8.93
  -4   8   2   84.98   16.92
  -4  -8   2   81.29   13.41
  -4  -8   2   78.10   14.86
   4  -8  -2   81.63   16.37
   4   8  -1   -6.62    6.86
  -4   8   1   12.08   12.25
  -4  -8   1    1.05   10.81
   4  -8  -1  -11.34   11.39
  -4  -8   1   -2.05    7.07
  -4   8   0   22.02   14.27
   4   8   0   26.87    9.04
   4  -8   0   23.41   12.69
  -4  -8   0   35.15   19.65
  -4  -8   0   20.65    9.38
   4   8   1   -3.17   13.38
  -4   8  -1    7.34   12.17
   4  -8   1   10.32   17.87
   4  -8   1   19.91   11.38
  -4  -8  -1    7.28   15.03
  -4  -8  -1   -1.10   10.60
   4   8   2   77.92   11.69
  -4   8  -2   51.70   14.97
   4  -8   2   67.81   13.26
  -4  -8  -2   54.17   12.79
  -4  -8  -2   72.68   12.90
   4  -8   2   51.57   13.03
  -4   8  -3    9.50   12.69
   4   8   3    4.82   10.80
   4  -8   3    3.77   17.15
  -4  -8  -3   24.54   12.04
   4  -8   3   11.52   10.71
  -4  -8  -3   13.10   16.48
  -4   8  -4    4.94   11.73
   4   8   4   -7.17   10.21
   4  -8   4    1.78    9.85
  -4  -8  -4    5.34   12.04
  -4  -8  -4  -10.58    9.04
   4  -8   4   -4.05    9.20
  -4   8  -5   -2.82   11.27
   4   8   5    1.40   10.85
   4  -8   5    8.50    9.55
   4  -8   5   -0.66   13.39
  -4  -8  -5    2.43   12.47
  -4  -8  -5   -2.27    8.19
  -4   8  -6   22.76   14.27
  -4  -8  -6   15.02    9.89
  -4  -8  -6   -3.16   16.95
   4  -8   6   18.42   10.06
   4  -8   6   35.81   12.13
  -4   8  -7   67.43   16.76
  -4  -8  -7    0.68   33.14
  -4  -8  -7   -1.15   16.84
   4  -8   7   50.95   17.01
   4  -8   7   69.04   14.88
  -4   8  -8   -5.14   21.45
   4  -8   8   18.47   12.08
  -4  -8  -8    0.18    7.73
   4  -8   8   -1.85    7.94
  -4  -8  -8   -0.70   17.60
  -4   9   8   -3.14   19.98
   4  -9  -8    0.47   36.57
  -4  -9   8   33.77   15.03
  -4   9   7    2.32   15.21
   4   9  -7    1.76    5.63
  -4  -9   7   30.94   19.35
   4  -9  -7    1.06   17.94
  -4  -9   7   -0.43    5.22
  -4   9   6    1.83   13.45
   4   9  -6   -1.49    5.33
  -4  -9   6   10.69   17.31
   4  -9  -6   -4.96   24.66
  -4  -9   6   -0.77    4.81
  -4   9   5   -0.94   17.94
   4   9  -5   41.35    7.72
   4  -9  -5    3.85   19.85
  -4  -9   5   49.98    7.23
  -4  -9   5   41.66   15.23
   4   9  -4  613.74   17.50
  -4   9   4  627.36   29.76
   4  -9  -4  677.12   31.89
  -4  -9   4  661.62   27.69
  -4  -9   4  624.45   20.70
  -4   9   3  110.52   19.92
   4   9  -3  128.08   10.27
  -4  -9   3  105.83    9.61
  -4  -9   3  129.94   17.52
   4  -9  -3  130.45   19.67
   4   9  -2   34.62   13.64
  -4   9   2   38.47   16.47
  -4  -9   2   35.27    8.76
   4  -9  -2   30.95   15.94
  -4  -9   2   34.05   14.30
   4   9  -1   32.33   14.97
  -4   9   1   70.91   16.42
  -4  -9   1   66.72   10.51
  -4  -9   1   47.39   15.43
   4  -9  -1   10.83   15.48
   4  -9  -1   56.15   15.75
  -4   9   0  106.01   17.36
   4   9   0  107.38   17.44
  -4  -9   0   92.45   12.51
   4  -9   0   71.06   15.87
   4  -9   0  104.66   16.97
  -4  -9   0   87.28   15.94
   4   9   1   48.76   17.37
  -4   9  -1   34.81   15.17
  -4  -9  -1   46.10   14.16
   4  -9   1   47.38   14.77
   4  -9   1   30.83   13.81
  -4   9  -2   -0.12   11.89
   4   9   2   13.63    9.46
  -4  -9  -2    6.63   17.02
  -4  -9  -2    0.16   10.99
   4  -9   2   -8.67   11.19
   4  -9   2    2.05   10.11
  -4   9  -3   16.43   13.13
   4   9   3   14.51   11.02
  -4  -9  -3   -9.18   20.77
   4  -9   3   -1.54   11.38
   4  -9   3    5.24   18.17
  -4  -9  -3    6.81   11.38
  -4   9  -4    2.55   13.36
   4   9   4   10.40   11.85
   4  -9   4   16.53   11.08
  -4  -9  -4   -0.53   13.91
   4  -9   4    1.36   11.26
  -4  -9  -4   10.65   17.39
  -4   9  -5   43.33   15.65
   4   9   5   41.73   14.85
  -4  -9  -5   36.53   17.65
   4  -9   5   24.27   12.38
  -4  -9  -5   17.09   19.32
   4  -9   5   35.73   13.44
  -4   9  -6   20.30   19.89
   4   9   6    0.64   13.01
  -4  -9  -6    1.84    9.45
  -4  -9  -6   -2.17   15.06
   4  -9   6    3.23    9.40
   4  -9   6  -15.76   16.83
  -4   9  -7   15.91   14.41
   4  -9   7   -0.87   10.30
   4  -9   7   21.31   12.64
  -4  -9  -7   -1.76   10.41
  -4  -9  -7    3.63   30.63
  -4  10   7   -0.70   20.02
  -4 -10   7   34.67   16.12
   4 -10  -7   -3.79   23.96
  -4  10   6    3.02   16.73
   4  10  -6    2.30    6.23
   4 -10  -6    7.00   19.44
  -4 -10   6    6.77   21.83
  -4  10   5   -1.99   18.64
   4  10  -5   46.13    8.06
   4 -10  -5   -3.26   20.46
  -4 -10   5   54.34   16.43
  -4 -10   5   -0.44    7.16
  -4  10   4    0.13   15.35
   4  10  -4    2.11    6.90
   4 -10  -4   10.17   26.03
  -4 -10   4    3.36    6.39
  -4 -10   4    8.30   13.95
   4  10  -3  218.11   12.85
  -4  10   3  202.56   22.69
  -4 -10   3  196.08   17.27
   4 -10  -3  226.37   37.01
  -4 -10   3  213.46   31.92
  -4  10   2    3.41   14.85
   4  10  -2    0.67    8.21
   4 -10  -2    0.28   14.55
   4 -10  -2   24.71   15.94
  -4 -10   2    0.02   14.47
  -4 -10   2   26.11   13.14
   4  10  -1    8.77    9.21
  -4  10   1   23.57   15.55
   4 -10  -1   21.82   24.79
  -4 -10   1   26.52    9.83
   4 -10  -1    3.25   15.11
  -4 -10   1    1.22   15.01
  -4  10   0    8.16   12.46
   4  10   0    0.69    7.86
  -4 -10   0   -0.67   11.78
   4 -10   0   10.56   11.96
  -4 -10   0   -6.80    8.89
   4 -10   0   -0.73   12.23
  -4  10  -1   94.89   28.21
   4  10   1   70.26   19.82
   4 -10   1  125.55   16.46
   4 -10   1    0.07   28.09
  -4 -10  -1  110.17   15.07
  -4 -10  -1   -1.62   27.06
  -4  10  -2   19.43   21.73
   4  10   2   10.18   10.63
  -4 -10  -2   11.64   19.44
  -4 -10  -2   -1.09   12.79
   4 -10   2   -1.37   13.20
   4 -10   2    0.09   11.74
  -4  10  -3  -19.88   12.71
   4  10   3   13.43   10.49
   4 -10   3  -11.62   11.95
   4 -10   3   -1.63   17.75
  -4 -10  -3    5.04   19.98
  -4 -10  -3    1.85   11.64
   4  10   4    1.27   12.24
  -4  10  -4   -7.46   13.53
   4 -10   4    1.41   11.99
  -4 -10  -4   -7.25   14.96
   4 -10   4  -19.93   12.54
  -4 -10  -4   -1.43   12.19
  -4  10  -5   26.16   15.14
   4  10   5   14.61   22.98
   4 -10   5   12.10   13.29
  -4 -10  -5   -7.46   17.73
   4 -10   5    7.19   13.37
  -4 -10  -5   10.23   12.98
  -4  11   5    0.88   17.86
  -4 -11   5   16.51   15.99
   4 -11  -5   -8.78   31.45
   4 -11  -5   -1.32   16.70
   4  11  -4   31.15    9.31
  -4  11   4   -3.70   20.10
   4 -11  -4   -1.19   19.38
   4 -11  -4   57.92   21.83
  -4 -11   4   38.74    8.61
  -4 -11   4   33.10   18.92
  -4  11   3   -3.45   16.31
   4  11  -3   -0.31    8.05
   4 -11  -3   19.84   17.04
   4 -11  -3    1.93   16.09
  -4 -11   3    7.28    7.80
  -4 -11   3    4.99   24.08
  -4  11   2    2.29   14.97
   4  11  -2    0.41   12.75
  -4 -11   2    0.49    8.21
   4 -11  -2   12.77   15.35
  -4 -11   2   -0.04   14.58
   4 -11  -2    1.81   24.06
  -4  11   1    7.56   15.81
   4  11  -1   -1.28    9.77
  -4 -11   1   12.06   15.32
   4 -11  -1   28.34   14.99
   4 -11  -1   -4.07   16.08
  -4 -11   1    0.35   24.05
  -4  11   0    5.00   15.05
   4  11   0    1.80    9.81
  -4 -11   0    0.61   14.40
  -4 -11   0    9.45   10.64
   4 -11   0   -8.69   15.40
   4 -11   0   11.93   13.92
  -4  11  -1   17.18   11.31
   4  11   1    3.52    8.40
  -4 -11  -1   -5.92    9.27
   4 -11   1  -13.74   11.77
   4 -11   1   -1.83   10.61
  -4 -11  -1   -0.51   11.41
   4  11   2  -13.22   17.17
  -4  11  -2    5.02   22.70
  -4 -11  -2   -4.34   20.37
  -4 -11  -2    0.23   22.32
   4 -11   2    1.29   13.66
   4 -11   2   -2.19   14.05
  -4  11  -3   -3.35   14.01
   4  11   3    5.55   11.86
  -4 -11  -3  -29.75   13.37
  -4 -11  -3   18.20   13.98
   4 -11   3   -3.72   21.53
   4 -11   3    0.97   20.77
   5   0 -12   -6.21    9.68
   5   0 -12   11.42   13.92
   5   0 -11   -9.10    9.96
   5   0 -11   -1.50    7.15
   5   0 -11   -0.17    9.15
   5   0 -10   50.02   11.91
   5   0 -10   57.51    9.31
   5   0  -9    6.05    8.58
   5   0  -9    2.59    7.25
   5   0  -8   -4.59    8.08
   5   0  -7    3.15    6.90
  -5   0   6   11.41    5.46
   5   0  -6    4.10    6.27
  -5   0   5    2.77    4.02
   5   0  -5    0.59    4.62
   5   0  -4    3.76    3.99
  -5   0   4   -0.39    6.27
  -5   0   3    0.37    5.27
   5   0  -3    1.31    5.49
   5   0  -2  594.41   10.79
  -5   0   2  595.77   11.03
   5   0  -1   -0.29    3.40
  -5   0   1    2.12    3.81
   5   0   0    6.67    7.66
  -5   0   0    2.48    4.87
  -5   0  -1   -0.54    5.02
   5   0   1   -2.12    4.88
   5   0   2 1038.86   19.85
  -5   0  -2 1052.33   24.53
   5   0   2 1004.24   13.18
  -5   0  -3    3.69    6.53
  -5   0  -4  136.04   16.69
  -5   0  -5   -3.72    8.95
  -5   0  -6   26.96   18.12
  -5   0  -7   -7.58   12.49
  -5   0  -7   -7.71   18.34
  -5   0  -8   11.74   12.62
  -5   0  -8   -0.14   13.05
  -5   0  -9   -3.44   12.69
  -5   0  -9    0.50   12.33
  -5   0 -10   -0.32   12.55
  -5   0 -10    1.17   13.26
  -5   0 -11   -0.50   14.61
  -5   0 -11    3.29   23.36
   5   1 -12   13.44   10.53
   5   1 -12   13.43   11.57
   5  -1 -12   29.23   13.75
   5   1 -11   10.87    8.21
   5   1 -11   21.92    9.51
   5   1 -11   11.80   10.27
   5  -1 -11   28.62   12.09
   5  -1 -11    7.42    8.26
   5   1 -10   11.67   12.82
   5   1 -10   13.28   12.07
   5   1 -10   -3.30    8.91
   5  -1 -10   14.69   10.65
   5   1  -9   15.73    8.61
   5   1  -9   19.95    7.88
   5   1  -9   16.00    8.21
   5  -1  -9   17.42   10.59
   5   1  -8  169.33   11.02
   5   1  -8  171.11   11.25
   5  -1  -8  142.03   13.48
   5   1  -7   28.76    7.05
   5   1  -7   17.28   12.73
  -5   1   7   15.04    8.34
   5  -1  -7   19.84    9.67
   5   1  -6  203.47   10.76
  -5   1   6  199.25   10.36
   5   1  -6  183.29   12.16
   5  -1  -6  202.79   11.46
  -5   1   5   49.35    7.03
   5   1  -5   57.46    7.52
   5   1  -5   55.28    7.80
   5  -1  -5   51.51    7.67
   5   1  -4  232.90    5.93
   5   1  -4  225.95   10.20
  -5   1   4  232.52   13.15
  -5  -1   4  234.43    7.18
   5  -1  -4  223.13    9.58
  -5   1   3    6.38    5.64
   5   1  -3   15.67    6.44
   5   1  -3   11.29    3.45
  -5  -1   3   14.58    3.12
   5  -1  -3   16.81    5.75
  -5   1   2 1030.32   18.56
   5   1  -2 1043.55   19.95
   5   1  -2 1060.29   13.58
  -5  -1   2 1045.49   13.93
   5  -1  -2 1025.62   18.10
  -5   1   1  136.70    8.63
   5   1  -1  137.53    6.80
   5   1  -1  152.05    8.34
   5  -1  -1  141.50    8.15
  -5  -1   1  145.99    7.04
   5   1   0  136.21   10.30
  -5   1   0  142.04    9.03
   5  -1   0  133.52   12.76
  -5  -1   0  137.02    6.39
  -5   1  -1   31.28    7.07
   5   1   1   31.32    5.78
  -5  -1  -1   28.05    5.67
   5  -1   1   40.29    6.77
  -5   1  -2    9.06    6.41
   5   1   2    6.22    2.13
   5  -1   2   10.39    6.29
  -5  -1  -2    2.25    5.65
  -5   1  -3   70.44    8.89
  -5  -1  -3   57.93    8.54
   5  -1   3   73.78    8.89
  -5   1  -4   22.76    9.57
  -5  -1  -4   30.81    9.03
  -5   1  -5  208.79   14.44
  -5  -1  -5  199.15   14.33
  -5  -1  -5  206.06   14.80
  -5   1  -6  374.67   19.23
  -5  -1  -6  403.01   19.33
  -5  -1  -6  392.81   29.49
  -5   1  -7  841.13   27.34
  -5  -1  -7  873.21   37.10
  -5  -1  -7  883.10   28.54
  -5   1  -8    0.96   11.34
  -5   1  -8    1.69   11.06
  -5  -1  -8    0.60   12.21
  -5  -1  -8   -7.17   11.31
  -5   1  -9  121.12   18.42
  -5   1  -9  115.70   18.57
  -5  -1  -9  136.73   18.92
  -5  -1  -9  129.42   19.38
  -5   1 -10   -0.87   10.49
  -5   1 -10    1.02   10.54
  -5  -1 -10   -0.01   11.10
  -5  -1 -10   -0.40   16.79
   5   2 -12    0.06    9.54
   5   2 -12   11.32   10.04
   5  -2 -12   13.40   22.13
   5   2 -11   -5.92    8.29
   5   2 -11   -4.82    7.47
   5   2 -11    1.46    7.48
   5  -2 -11    9.47   18.60
   5   2 -10    1.87    6.92
   5   2 -10   -2.18    7.00
   5   2 -10    4.26    6.60
   5  -2 -10   -2.17   16.70
   5   2  -9  199.48   11.66
   5   2  -9  205.25   18.29
   5   2  -9  211.36   10.97
   5  -2  -9  199.79   25.26
   5   2  -8 1044.44   21.57
   5   2  -8 1063.01   23.98
  -5   2   8 1012.66   25.82
   5   2  -8 1062.90   25.61
   5  -2  -8 1066.53   28.17
   5   2  -7  328.89   10.17
  -5   2   7  332.19   15.19
   5   2  -7  337.40   10.87
   5   2  -7  338.13   19.81
   5  -2  -7  343.44   16.57
   5   2  -6    0.85    3.43
   5   2  -6    6.30    6.73
   5   2  -6    1.37    3.96
  -5   2   6    4.89   11.97
   5  -2  -6    4.08    8.26
   5   2  -5  916.41   13.10
   5   2  -5  914.61   19.73
  -5   2   5  912.82   20.05
   5   2  -5  899.67   13.30
   5  -2  -5  916.91   20.69
   5   2  -4  540.12    8.52
  -5   2   4  549.48   14.90
   5   2  -4  547.69    8.08
   5   2  -4  547.69   14.60
   5  -2  -4  542.06   15.29
  -5   2   3 1562.47   26.57
   5   2  -3 1591.36   30.73
   5  -2  -3 1578.34   31.57
  -5   2   2   -2.23    5.95
   5   2  -2    2.02    5.21
   5  -2  -2   -4.35    5.65
  -5  -2   2   -1.74    5.25
   5   2  -1  498.69   12.42
  -5   2   1  501.33   19.65
  -5  -2   1  476.25   12.40
  -5  -2   1  479.04    7.33
   5  -2  -1  485.75   13.20
  -5  -2   1  491.75    7.60
   5   2   0  205.27    7.94
  -5   2   0  209.36   10.46
  -5  -2   0  205.10    8.05
   5  -2   0  206.25    9.51
  -5  -2   0  213.41    6.63
  -5  -2   0  207.29    6.24
   5   2   1  143.28    6.12
  -5   2  -1  147.00   14.76
   5  -2   1  146.89    8.83
  -5  -2  -1  146.78    7.37
  -5  -2  -1  149.93    8.68
   5   2   2 2250.03   28.68
  -5   2  -2 2288.13   36.55
  -5  -2  -2 2318.41   29.32
   5  -2   2 2301.26   36.31
  -5  -2  -2 2259.47   38.91
  -5   2  -3 2242.83   37.61
  -5  -2  -3 2228.75   27.28
  -5  -2  -3 2252.94   36.93
   5  -2   3 2202.33   36.50
  -5   2  -4   36.63   10.22
   5  -2   4   38.33    3.94
   5  -2   4   43.84   15.75
  -5  -2  -4   46.85   10.48
  -5  -2  -4    0.91    9.38
  -5  -2  -4   41.16    3.88
  -5   2  -5   56.90   19.42
   5  -2   5   57.54    1.93
  -5  -2  -5   75.72   12.66
  -5  -2  -5   58.40   11.88
  -5   2  -6  125.89   14.86
  -5  -2  -6  121.22   15.01
  -5  -2  -6  150.07   16.12
  -5   2  -7  604.91   23.63
  -5  -2  -7  620.20   25.46
  -5  -2  -7  593.96   34.48
  -5   2  -8  221.57   19.48
  -5  -2  -8  251.51   20.02
  -5  -2  -8  254.02   21.27
  -5   2  -9   16.93   13.56
  -5  -2  -9   -0.20   14.11
  -5  -2  -9    0.57   14.88
  -5   2 -10    0.06   15.75
  -5   2 -10   34.44   15.54
  -5  -2 -10   -1.58   17.21
  -5  -2 -10    0.79   16.50
   5   3 -12   -3.21   12.33
   5   3 -12    3.74    7.07
   5   3 -12   -0.29    7.50
   5  -3 -12   -9.99   12.58
   5   3 -11    4.05    8.77
   5   3 -11   -0.10   12.67
   5   3 -11   12.96    8.53
   5  -3 -11   29.38   14.24
   5   3 -10   36.84   12.86
   5   3 -10   -0.22    8.15
   5   3 -10   48.24   14.78
   5  -3 -10   38.92   14.42
  -5   3   9 1257.01   40.73
   5   3  -9 1289.73   25.26
   5   3  -9 1281.74   28.65
   5   3  -9 1263.89   25.17
   5  -3  -9 1272.42   33.79
  -5   3   8  536.09   21.24
   5   3  -8  538.61   13.79
   5   3  -8  547.40   14.24
   5   3  -8  559.61   17.94
   5  -3  -8  542.90   32.29
   5   3  -7  523.78   23.87
   5   3  -7  519.98   12.19
  -5   3   7  510.78   19.65
   5   3  -7  542.57   15.02
   5  -3  -7  531.40   21.46
   5   3  -6   77.29    7.20
   5   3  -6   75.96   10.31
   5   3  -6   85.48    5.06
  -5   3   6   71.24   18.86
   5  -3  -6   83.53   13.17
  -5   3   5  589.31   18.21
   5   3  -5  595.11   10.60
   5   3  -5  612.35   17.07
   5   3  -5  579.54    9.03
   5  -3  -5  573.05   19.13
  -5   3   4  916.13   21.53
   5   3  -4  935.12   10.81
   5   3  -4  911.52   25.36
   5   3  -4  933.67   10.69
   5  -3  -4  916.34   21.36
  -5  -3   4  909.84   20.14
  -5   3   3 4484.53   62.97
   5   3  -3 4448.43   60.95
   5  -3  -3 4594.68   63.83
  -5  -3   3 4498.11   61.36
   5   3  -2   22.02   11.11
  -5   3   2   24.74    8.39
  -5  -3   2   20.20    1.13
  -5  -3   2   24.92   10.86
   5  -3  -2   19.80    8.15
   5   3  -1  284.52   10.67
  -5   3   1  312.30   12.71
  -5  -3   1  305.39   10.77
  -5  -3   1  298.09    8.06
   5  -3  -1  283.52   12.26
  -5   3   0  107.13   10.14
   5   3   0  105.71    7.30
   5  -3   0  105.03   14.79
  -5  -3   0   98.94    7.42
  -5  -3   0  100.01    8.55
  -5   3  -1 2312.89   37.51
   5   3   1 2217.89   35.00
   5  -3   1 2265.12   35.95
  -5  -3  -1 2230.25   31.91
  -5  -3  -1 2246.84   36.18
  -5   3  -2 2803.94   44.38
  -5  -3  -2 2778.21   37.23
   5  -3   2 2791.13   43.40
  -5  -3  -2 2767.88   41.33
  -5   3  -3  918.36   29.67
   5  -3   3  888.47   15.25
  -5  -3  -3  919.61   21.45
  -5  -3  -3  903.62   15.23
   5  -3   3  912.73   21.44
  -5   3  -4    0.32    8.01
   5  -3   4    0.38    7.48
  -5  -3  -4    5.06    8.00
  -5  -3  -4    0.72    2.88
   5  -3   4   -0.36    3.05
  -5   3  -5   58.04   12.24
  -5  -3  -5   80.37   13.15
   5  -3   5   58.71   12.22
  -5  -3  -5   50.36    5.82
   5  -3   5   49.04    5.99
  -5   3  -6  126.09   15.05
  -5  -3  -6  110.54    5.47
   5  -3   6  104.66    5.61
  -5  -3  -6  114.20   16.33
  -5   3  -7  293.11   18.95
  -5  -3  -7  273.13    4.81
  -5  -3  -7  287.03   19.32
  -5  -3  -7  292.06   31.18
  -5   3  -8    3.01   11.37
  -5  -3  -8    5.23   13.00
  -5  -3  -8   -2.50   12.25
  -5   3  -9   12.23   12.78
  -5  -3  -9    1.12   22.25
  -5  -3  -9   -3.47   15.00
  -5   3 -10   13.99   14.68
  -5   3 -10    2.35   15.01
  -5  -3 -10    0.23   26.56
  -5  -3 -10    0.18   15.96
   5   4 -12   15.89    9.22
   5   4 -12   -1.79    8.78
   5   4 -12    0.08    8.47
   5  -4 -12    5.08   16.89
   5   4 -11   14.49   12.55
   5   4 -11   -0.68   12.12
   5   4 -11    9.71   14.79
   5  -4 -11   19.21   15.74
  -5   4  10    1.70   12.75
   5   4 -10    9.18    9.10
   5   4 -10   17.28    7.02
   5   4 -10    0.38   10.74
   5  -4 -10   -0.66   14.56
   5   4  -9   -0.19    6.44
   5   4  -9   18.55   14.89
   5   4  -9   25.51    6.72
  -5   4   9   18.76   13.05
   5  -4  -9   17.77   14.60
   5   4  -8  299.48   10.29
   5   4  -8  320.81   14.12
  -5   4   8  320.90   18.81
   5   4  -8  312.42   15.67
   5  -4  -8  306.18   20.43
  -5   4   7   58.14   13.62
   5   4  -7   46.30   10.93
   5   4  -7   51.85    5.50
   5   4  -7   54.57    5.57
   5  -4  -7   62.94   14.78
   5   4  -6    1.57    5.30
  -5   4   6    6.24   10.61
   5   4  -6    5.34    3.25
   5   4  -6    9.56    8.45
   5  -4  -6    3.68   18.20
   5   4  -5   12.84    2.76
  -5   4   5    9.63   10.91
   5   4  -5   13.77    2.52
   5   4  -5   17.04    9.03
  -5  -4   5   10.49    9.18
   5  -4  -5   23.14   19.50
   5   4  -4  762.10   19.64
  -5   4   4  768.03   21.96
   5   4  -4  778.80   10.87
  -5  -4   4  794.56   20.40
   5  -4  -4  804.54   22.96
   5   4  -3  972.38   21.59
   5   4  -3  988.13   12.05
  -5   4   3  975.25   23.83
  -5  -4   3  994.18   21.94
   5  -4  -3 1013.10   23.90
  -5  -4   3  984.56   11.78
   5   4  -2  799.51   11.93
   5   4  -2  793.99   18.73
  -5   4   2  780.23   20.95
  -5  -4   2  763.30   10.45
  -5  -4   2  758.71   18.44
   5  -4  -2  790.28   20.22
  -5   4   1  407.42   22.81
   5   4  -1  412.62   13.42
   5   4  -1  412.89    8.11
  -5  -4   1  433.34   13.60
   5  -4  -1  441.16   15.30
  -5  -4   1  415.03    8.56
  -5   4   0   -1.16   12.80
   5   4   0    2.65    9.61
  -5  -4   0    4.35    4.32
  -5  -4   0    0.47    9.37
   5  -4   0   -0.11    7.19
  -5   4  -1 3503.15   54.01
   5   4   1 3421.89   48.96
  -5  -4  -1 3389.32   48.01
  -5  -4  -1 3462.62   48.21
   5  -4   1 3401.19   51.40
  -5   4  -2 4469.47   67.03
   5  -4   2 4361.31   64.05
  -5  -4  -2 4445.89   63.22
  -5  -4  -2 4430.44   63.98
  -5   4  -3  762.32   22.39
  -5  -4  -3  745.74   15.80
  -5  -4  -3  746.40   21.14
   5  -4   3  739.55   16.08
   5  -4   3  729.75   20.70
  -5   4  -4   -2.28   10.29
   5  -4   4    4.60    7.67
   5  -4   4    6.91    9.02
  -5  -4  -4   -1.43   15.91
  -5  -4  -4    6.51    4.69
  -5   4  -5  493.14   29.16
   5  -4   5  491.52   19.78
  -5  -4  -5  494.76   20.86
  -5  -4  -5  486.54   11.49
   5  -4   5  471.58   11.48
  -5   4  -6   79.56   14.43
   5  -4   6   59.81   13.63
  -5  -4  -6   70.89    7.86
  -5  -4  -6   53.59   23.86
   5  -4   6   75.15    5.24
  -5   4  -7    2.71   11.00
  -5  -4  -7    0.18    2.80
   5  -4   7    2.67    2.86
  -5  -4  -7   -2.88   12.02
  -5   4  -8   -6.50   17.73
  -5  -4  -8   -0.77    1.69
  -5  -4  -8    9.27   12.70
  -5   4  -9   17.91   18.46
  -5  -4  -9  -11.29   13.57
  -5  -4  -9    0.35   12.62
  -5   4 -10    2.61   23.18
  -5  -4 -10    1.00   16.06
  -5  -4 -10    6.34   17.30
   5   5 -11    3.28    6.43
   5   5 -11   -0.15    8.51
  -5   5  11    0.53   12.82
   5   5 -11   -0.68   10.35
   5  -5 -11  -10.99   24.61
   5   5 -10    1.28    7.67
   5   5 -10   -0.23    5.26
  -5   5  10    0.93   11.15
   5   5 -10   -0.08    5.40
   5  -5 -10   -6.63   12.65
   5   5  -9   12.14    9.18
  -5   5   9   10.01   12.47
   5   5  -9    2.36    5.67
   5   5  -9    0.54    5.58
   5  -5  -9   -4.60   14.19
   5   5  -8   25.18    8.88
   5   5  -8   45.51   10.85
  -5   5   8   16.87   13.70
   5   5  -8   21.34    5.72
   5  -5  -8   26.78   15.83
   5   5  -7  180.63    7.42
  -5   5   7  198.39   18.04
   5   5  -7  175.82   20.79
   5   5  -7  189.35    7.18
   5  -5  -7  184.14   19.71
  -5   5   6    8.91   11.49
   5   5  -6    0.57   14.44
   5   5  -6    1.97    5.60
   5  -5  -6   -3.94   12.37
  -5  -5   6    7.12    9.00
   5   5  -5   90.85   12.61
  -5   5   5  114.47   15.20
   5   5  -5   95.21    6.69
  -5  -5   5   90.79   12.47
   5  -5  -5  115.15   16.18
  -5   5   4   74.31   14.39
   5   5  -4   72.42   11.67
   5   5  -4   74.25    5.63
  -5  -5   4   69.89   11.88
   5  -5  -4   77.43   15.15
  -5  -5   4   71.74    3.17
   5   5  -3  146.36   12.83
  -5   5   3  163.85   15.60
   5   5  -3  146.78    4.79
  -5  -5   3  142.28    5.91
  -5  -5   3  135.67   12.67
   5  -5  -3  100.70   23.98
   5   5  -2  232.83    8.70
  -5   5   2  204.20   15.79
   5   5  -2  215.40   13.52
  -5  -5   2  228.68    8.68
  -5  -5   2  222.14   13.38
   5  -5  -2  229.90   15.63
   5   5  -1   -1.13    7.33
   5   5  -1    4.03    3.65
  -5   5   1   -4.38    8.96
  -5  -5   1   -0.39    3.83
  -5  -5   1   -2.25   11.09
   5  -5  -1    1.78    8.24
   5   5   0   11.53    5.24
   5   5   0   16.26    8.15
  -5   5   0   -7.62   10.57
  -5  -5   0    8.95    5.92
   5  -5   0   12.88    9.38
  -5  -5   0    5.88    7.82
   5   5   1   99.87    8.65
   5  -5   1   97.29   11.89
  -5  -5  -1  100.79    9.59
  -5  -5  -1  103.60   10.21
   5   5   2  887.69   20.87
  -5   5  -2  941.67   26.07
  -5  -5  -2  922.19   22.49
  -5  -5  -2  885.01   20.03
   5  -5   2  910.40   23.63
  -5   5  -3   -5.21   16.82
   5  -5   3   -1.28   10.71
  -5  -5  -3    2.56   14.72
  -5  -5  -3    3.51   10.06
   5  -5   3   13.62    9.15
  -5   5  -4   29.20   12.35
   5  -5   4   21.96    6.92
   5  -5   4   18.06   17.40
  -5  -5  -4   14.61   11.71
  -5  -5  -4   24.03    6.72
  -5   5  -5  147.48   16.49
  -5  -5  -5  175.14   12.83
   5  -5   5  191.87   14.88
  -5  -5  -5  156.07   16.63
   5  -5   5  163.83   12.96
  -5   5  -6  -10.88   11.06
   5  -5   6   -3.38    4.79
   5  -5   6    8.71   10.21
  -5  -5  -6   -4.32    7.72
  -5  -5  -6   -2.33   12.17
  -5   5  -7    7.27   12.79
  -5  -5  -7    4.42    4.73
   5  -5   7   -0.41   11.82
  -5  -5  -7   14.12   14.24
   5  -5   7   12.92    4.70
  -5   5  -8   21.83   12.13
  -5  -5  -8   -3.60    3.33
  -5  -5  -8   -0.75   13.59
  -5   5  -9    0.32   15.01
  -5  -5  -9   16.22   17.15
  -5   6  11    0.32   13.63
   5   6 -11   -0.09    8.91
   5  -6 -11    1.27   15.85
   5   6 -10    9.78    9.40
  -5   6  10    0.25   14.52
   5   6 -10    0.24   10.32
   5   6 -10    0.23    6.48
   5  -6 -10   24.98   17.00
   5   6  -9   -0.14   10.87
   5   6  -9    0.28    6.00
   5   6  -9   29.91    9.09
  -5   6   9    0.45   15.23
   5  -6  -9   42.36   26.69
   5   6  -8  126.00    7.83
   5   6  -8  120.00   14.22
  -5   6   8  138.57   18.62
   5   6  -8  125.96    7.42
   5  -6  -8  142.14   21.07
   5   6  -7   48.47    5.49
   5   6  -7   42.74   12.56
  -5   6   7   52.24   15.75
  -5  -6   7   56.84   12.34
   5  -6  -7   62.60   17.73
  -5   6   6   15.48   19.89
   5   6  -6   12.40   10.14
   5   6  -6   -0.16    3.91
   5  -6  -6   16.96   13.80
  -5  -6   6   14.18   10.26
   5   6  -5   18.32   11.24
  -5   6   5   24.53   14.10
   5   6  -5   15.03    4.08
  -5  -6   5   25.71   11.26
  -5  -6   5   14.30    5.37
   5  -6  -5   26.04   14.90
   5   6  -4   45.88    6.95
   5   6  -4   53.10   12.40
  -5   6   4   52.82   15.21
  -5  -6   4   47.64    5.86
  -5  -6   4   51.08   12.30
   5  -6  -4   45.02   15.45
   5   6  -3   -0.85    3.01
  -5   6   3    3.42    9.80
   5   6  -3   -0.79    7.99
   5  -6  -3    7.64    9.61
  -5  -6   3    0.28   12.24
  -5  -6   3    0.11    2.63
   5   6  -2   83.75    6.02
   5   6  -2   83.01   12.82
  -5   6   2   84.63   15.75
  -5  -6   2   79.94    5.94
   5  -6  -2   92.03   14.58
  -5  -6   2   90.66   12.53
   5   6  -1   35.44   11.21
  -5   6   1   40.12   13.91
   5   6  -1   39.37    6.13
  -5  -6   1   36.46   10.91
   5  -6  -1   45.04   12.86
  -5  -6   1   41.38   10.66
   5   6   0   48.32   11.57
  -5   6   0   38.24   13.93
  -5  -6   0   47.08    8.23
  -5  -6   0   33.03   16.85
   5  -6   0   50.01   19.60
  -5   6  -1  147.12   16.11
   5   6   1  132.02   10.30
  -5  -6  -1  164.30   12.20
  -5  -6  -1  140.07   11.39
   5  -6   1  144.54   14.13
   5   6   2   53.65    9.62
  -5   6  -2   37.10   13.74
   5  -6   2   30.02   11.37
  -5  -6  -2   54.15   11.09
  -5  -6  -2   46.33   15.31
   5   6   3   11.20    8.91
  -5   6  -3    1.41   11.71
   5  -6   3    0.96   10.00
  -5  -6  -3    4.21   10.07
  -5  -6  -3    9.18    7.61
   5  -6   3    9.86    8.16
  -5   6  -4   13.41   13.23
  -5  -6  -4   20.55    7.86
  -5  -6  -4   27.14   19.77
   5  -6   4   13.73   11.20
   5  -6   4   35.53   12.81
  -5   6  -5    3.38   10.98
  -5  -6  -5    0.87    5.99
  -5  -6  -5    3.84   10.97
   5  -6   5    0.48    9.13
   5  -6   5    1.45    6.00
  -5   6  -6   -2.62    9.41
  -5  -6  -6   -0.40    4.75
   5  -6   6    9.25    8.18
   5  -6   6   -2.71    4.88
  -5  -6  -6    1.44   10.14
  -5   6  -7    4.64   11.42
   5  -6   7   -0.81   10.20
  -5  -6  -7   -0.20    5.16
   5  -6   7    1.03    5.09
  -5  -6  -7    0.30   12.70
  -5   6  -8   12.97   12.84
   5  -6   8   -0.86    7.25
  -5  -6  -8   -0.20    7.28
  -5  -6  -8   -1.27   14.69
  -5   6  -9   15.08   15.73
  -5  -6  -9    1.54   19.35
   5   7 -10    0.33   18.14
  -5   7  10    1.44   16.49
   5  -7 -10   20.81   20.52
   5   7  -9    8.60    5.08
   5   7  -9   -0.19   10.91
   5   7  -9   -0.01    5.29
  -5   7   9    0.11   15.23
   5  -7  -9    7.55   17.64
  -5   7   8    0.82   15.80
   5   7  -8   -0.16   12.35
   5  -7  -8   50.76   17.95
  -5   7   7   -2.86   18.99
   5   7  -7    4.51    9.33
   5   7  -7    0.58    6.09
   5  -7  -7  -12.10   13.59
  -5  -7   7    5.63   14.85
  -5   7   6   39.50   15.08
   5   7  -6   -0.32    7.42
   5   7  -6   23.89   11.94
   5  -7  -6   31.23   16.56
  -5  -7   6   14.33   18.79
   5   7  -5   75.83    5.83
  -5   7   5   80.05   17.22
   5   7  -5   70.84   14.35
  -5  -7   5   79.45    5.01
   5  -7  -5   62.68   28.21
  -5  -7   5   67.48   14.07
   5   7  -4   39.98   21.75
  -5   7   4   51.20   16.42
   5   7  -4   48.95    5.44
  -5  -7   4   55.40   13.46
  -5  -7   4   52.33    7.01
   5  -7  -4   58.35   17.23
   5   7  -3   14.91   12.04
   5   7  -3    7.07    4.80
  -5   7   3    1.56   22.90
  -5  -7   3   10.55   11.75
  -5  -7   3    9.07    4.44
   5  -7  -3   14.26   21.41
   5   7  -2    5.65    7.80
   5   7  -2   12.79   10.37
  -5   7   2    3.80   12.43
   5  -7  -2   -4.84   11.53
  -5  -7   2   -0.02   15.96
  -5  -7   2   -5.14    7.77
  -5   7   1   24.53   14.43
   5   7  -1   25.70    6.79
  -5  -7   1   24.69   11.39
   5  -7  -1   33.74   13.27
  -5  -7   1   21.15   11.51
  -5   7   0   26.92   22.50
   5   7   0   17.75    7.81
   5  -7   0   23.46   20.38
  -5  -7   0   26.70   11.37
  -5  -7   0   27.97    8.55
   5   7   1   66.66    9.79
  -5   7  -1   62.01   15.56
   5  -7   1   66.32   13.14
  -5  -7  -1   79.05   11.16
  -5  -7  -1   81.17   12.24
   5   7   2    1.56    7.79
  -5   7  -2    7.99   11.44
   5  -7   2    0.66    9.21
  -5  -7  -2   -1.80   13.69
   5  -7   2    1.28   15.19
  -5  -7  -2    6.85   14.78
  -5   7  -3   14.58   13.33
   5   7   3   26.76   16.39
   5  -7   3   18.78    9.72
  -5  -7  -3   24.79   18.66
  -5  -7  -3   20.99    9.56
   5  -7   3   22.20   11.22
  -5   7  -4   -2.44   12.03
   5   7   4   -2.12   10.11
   5  -7   4   14.81    8.04
  -5  -7  -4    2.51    7.64
  -5  -7  -4   -2.23   11.27
   5  -7   4   -1.67   15.79
  -5   7  -5   -4.77   19.47
  -5  -7  -5    4.23    7.48
  -5  -7  -5    7.21   19.73
   5  -7   5    0.56    7.54
   5  -7   5    9.81   10.65
  -5   7  -6   20.15   11.11
   5  -7   6   -4.62    6.26
  -5  -7  -6   -0.75    6.21
  -5  -7  -6    0.42   11.56
   5  -7   6   -5.77    9.64
  -5   7  -7   52.68   20.32
   5  -7   7    0.87   10.24
  -5  -7  -7   -4.53   14.50
   5  -7   7   -5.17   11.08
  -5  -7  -7   -0.09   10.57
  -5   7  -8   30.79   14.73
   5  -7   8    8.82    9.76
  -5  -7  -8    1.01   18.08
   5  -7   8   -2.46   13.36
  -5  -7  -8    0.18    6.54
  -5   8   9   -0.75   27.72
   5   8  -9    0.11   12.96
   5  -8  -9   33.08   21.15
   5   8  -8   -0.13   13.63
  -5   8   8   -0.10   28.33
   5  -8  -8   31.01   21.11
  -5  -8   8   46.54   13.97
   5   8  -7   -0.36    8.61
   5   8  -7   35.64   12.93
  -5   8   7   -0.21   26.88
   5  -8  -7   36.57   19.42
  -5  -8   7   27.67   13.46
  -5   8   6   28.05   25.69
   5   8  -6   24.78   13.02
   5   8  -6   21.95    5.27
  -5  -8   6   39.95   13.41
   5  -8  -6   -0.96   18.03
  -5  -8   6    0.12    7.27
   5   8  -5    1.01    6.56
  -5   8   5    8.10   12.74
   5   8  -5    8.14   10.00
  -5  -8   5   -0.23    3.63
  -5  -8   5  -14.29   16.33
   5  -8  -5   -2.26   13.70
   5   8  -4   14.30    5.48
  -5   8   4    3.11   15.34
   5   8  -4    7.55   12.61
   5  -8  -4    1.89   15.58
  -5  -8   4   17.71    4.94
  -5  -8   4   11.75   12.93
   5   8  -3  122.76   12.07
  -5   8   3  133.32   19.29
   5  -8  -3  165.82   19.70
  -5  -8   3  141.55    7.96
  -5  -8   3  151.19   16.65
   5   8  -2   23.67   11.13
  -5   8   2   37.24   15.81
  -5  -8   2   44.21   13.59
   5  -8  -2   39.85   15.22
  -5  -8   2   27.54    7.03
  -5   8   1   19.29   24.82
   5   8  -1   37.52    7.69
   5  -8  -1   34.71   14.90
  -5  -8   1   37.76   13.21
  -5  -8   1   29.86   13.19
  -5   8   0   54.81   15.46
   5   8   0   50.16    8.58
  -5  -8   0   48.22   13.43
  -5  -8   0   47.32   15.76
   5  -8   0   34.56   13.79
   5   8   1   83.56   10.69
  -5   8  -1   70.22   16.70
  -5  -8  -1   97.70   11.95
   5  -8   1   65.18   14.34
  -5  -8  -1   79.93   13.82
   5  -8   1   57.13   14.47
  -5   8  -2   57.24   15.89
   5   8   2   64.85   17.14
  -5  -8  -2   61.54   12.66
  -5  -8  -2   53.59   19.86
   5  -8   2   54.56   13.32
   5  -8   2   58.35   13.79
   5   8   3   14.58   11.10
  -5   8  -3   23.20   13.97
   5  -8   3   17.14   12.19
   5  -8   3   20.56   11.38
  -5  -8  -3   23.56   12.41
  -5  -8  -3   26.74   10.57
   5   8   4    6.87   10.63
  -5   8  -4   -6.28   20.51
  -5  -8  -4   10.10    9.58
   5  -8   4   -0.01   10.88
  -5  -8  -4   -5.33   12.28
   5  -8   4    9.70    9.60
  -5   8  -5    7.42   12.51
  -5  -8  -5    3.63    8.44
   5  -8   5   -1.95    8.39
  -5  -8  -5    1.59   12.94
   5  -8   5    3.60   16.53
  -5   8  -6   23.53   15.22
  -5  -8  -6   -0.29   15.37
   5  -8   6   20.93    9.73
  -5  -8  -6   -0.14   16.72
   5  -8   6   36.21   13.05
  -5   8  -7  -15.66   12.76
   5  -8   7    3.50   11.52
  -5  -8  -7   -2.58   15.52
  -5  -8  -7    0.24    7.57
   5  -8   7    6.95    7.63
  -5   9   8    1.90   32.48
   5  -9  -8   22.62   24.96
  -5  -9   8   43.35   15.76
  -5   9   7    0.03   31.58
  -5  -9   7   60.47   16.64
   5  -9  -7    3.48   35.45
  -5   9   6   -3.04   22.30
   5   9  -6    3.11    6.66
  -5  -9   6    0.48    3.91
   5  -9  -6   -1.15   16.15
  -5  -9   6   -2.84   11.49
   5   9  -5   12.16    8.80
  -5   9   5   -3.05   25.23
  -5  -9   5   24.85   13.56
  -5  -9   5    0.56    7.89
   5  -9  -5   -3.12   17.04
   5   9  -4   30.33    7.03
  -5   9   4   38.12   28.26
  -5  -9   4   17.78   25.19
  -5  -9   4   54.85    6.64
   5  -9  -4   35.13   29.92
  -5   9   3  187.04   22.50
   5   9  -3  188.23   10.37
   5  -9  -3  213.73   33.78
  -5  -9   3  206.83   10.01
  -5  -9   3  210.21   20.38
   5   9  -2  105.51    9.33
  -5   9   2   78.33   19.31
  -5  -9   2   98.42    9.38
   5  -9  -2  103.65   29.09
  -5  -9   2  115.57   16.97
   5   9  -1  156.21   10.91
  -5   9   1  122.93   19.33
  -5  -9   1  154.72   17.64
   5  -9  -1  159.33   18.75
  -5  -9   1  155.64   18.05
   5   9   0   -4.18    7.36
  -5   9   0   -9.12   13.36
   5  -9   0    9.61   12.08
   5  -9   0   -5.52   12.10
  -5  -9   0   -4.26    8.42
  -5  -9   0    4.25   11.55
   5   9   1   56.66   16.99
  -5   9  -1   57.23   16.86
  -5  -9  -1   98.21   15.12
   5  -9   1   56.47   23.48
   5  -9   1   -0.04   15.53
  -5   9  -2   57.92   16.83
   5   9   2   49.17   12.11
   5  -9   2    0.01   14.83
   5  -9   2   51.76   14.68
  -5  -9  -2   62.62   14.34
  -5  -9  -2   87.06   13.81
  -5   9  -3   23.65   15.39
   5   9   3   24.85   11.84
  -5  -9  -3   42.31   19.66
   5  -9   3   -0.56   12.72
   5  -9   3   39.07   13.14
  -5  -9  -3   25.75   14.04
  -5   9  -4    7.56   12.59
   5   9   4    2.50   10.62
   5  -9   4   -0.19    9.87
  -5  -9  -4   -5.90   11.94
  -5  -9  -4    9.07   14.93
   5  -9   4   -0.39   10.44
   5   9   5   16.22   12.77
  -5   9  -5    4.50   13.70
  -5  -9  -5   -8.16   15.79
   5  -9   5   11.83   15.93
   5  -9   5   -1.71   11.54
  -5  -9  -5   -3.78   14.45
  -5   9  -6   12.15   11.25
  -5  -9  -6    0.30   12.19
  -5  -9  -6   -1.18   20.75
   5  -9   6   -2.29    7.79
   5  -9   6  -12.72   15.13
  -5  10   7    2.30   16.44
  -5 -10   7   -2.79   13.27
   5 -10  -7   -0.74   19.27
  -5  10   6   -2.57   17.70
  -5 -10   6   10.57   14.97
   5 -10  -6    5.72   20.37
  -5  10   5  236.76   24.38
   5  10  -5  123.74   13.61
  -5 -10   5  211.14   21.46
   5 -10  -5  217.83   27.37
   5  10  -4   50.82   12.24
  -5  10   4    8.61   19.73
  -5 -10   4    6.96   28.16
   5 -10  -4   96.30   21.17
  -5  10   3   -4.80   17.53
   5  10  -3    0.58   12.06
   5 -10  -3   52.31   18.48
  -5 -10   3   31.43   11.85
  -5 -10   3   36.20   15.76
   5  10  -2    0.20    6.75
  -5  10   2   -0.14   14.06
   5 -10  -2   -0.64   14.08
  -5 -10   2    3.79    6.86
  -5 -10   2   -1.06   12.56
   5  10  -1   -0.12    7.25
  -5  10   1    0.36   13.53
   5 -10  -1    6.03   13.04
   5 -10  -1    6.20   13.38
  -5 -10   1    1.97    7.92
  -5 -10   1    0.01   12.61
  -5  10   0    1.83   15.24
   5  10   0   12.17    8.84
  -5 -10   0   -0.89   21.80
  -5 -10   0   12.29   10.12
   5 -10   0    7.32   13.88
   5 -10   0    4.53   14.35
   5  10   1  -13.18   13.70
  -5  10  -1   25.75   13.30
  -5 -10  -1    0.25   12.06
   5 -10   1   -0.32   12.12
  -5 -10  -1   -2.17   10.00
   5 -10   1    2.16   12.52
  -5  10  -2    9.63   12.85
   5  10   2    5.10    9.36
   5 -10   2   -7.10   11.71
   5 -10   2    1.72   17.68
  -5 -10  -2   -3.79   10.86
  -5 -10  -2    0.37   11.51
   5  10   3    1.05    8.90
  -5  10  -3    9.36   11.57
   5 -10   3    4.10   10.02
   5 -10   3    0.00    9.98
  -5 -10  -3   -3.95    9.98
  -5 -10  -3   -8.87   10.74
  -5  10  -4   15.01   14.71
   5  10   4   17.06   12.22
  -5 -10  -4  -19.43   23.33
   5 -10   4   -0.90   12.67
  -5 -10  -4   -6.06   12.22
   5 -10   4    8.17   12.53
  -5  10  -5    7.82   17.26
   5  10   5   30.46   15.54
   5 -10   5    9.96   13.58
  -5 -10  -5   26.65   13.37
   5 -10   5   10.16   14.73
  -5 -10  -5   26.51   18.62
  -5  11   5   -2.29   19.31
  -5 -11   5  -14.95   17.40
   5 -11  -5  -15.70   21.12
  -5  11   4    3.09   20.40
  -5 -11   4   37.42   18.28
   5 -11  -4   27.71   21.32
   5  11  -3   -1.38    6.41
  -5  11   3    2.59   15.47
   5 -11  -3   -4.97   25.01
  -5 -11   3   -0.73    6.32
   5 -11  -3    0.46   14.86
  -5 -11   3   -0.53   14.43
  -5  11   2   -1.39   26.57
   5  11  -2   -0.49    8.00
  -5 -11   2    0.54   24.85
   5 -11  -2   13.37   16.76
  -5 -11   2    9.93    8.23
   5 -11  -2   -0.65   16.27
  -5  11   1   -6.20   23.43
   5  11  -1    0.83   12.27
  -5 -11   1   -0.80   13.91
  -5 -11   1   -7.08    8.30
   5 -11  -1   -6.85   22.90
   5 -11  -1   16.24   13.91
  -5  11   0    6.37   14.63
   5  11   0   -0.46    8.68
  -5 -11   0    4.60   15.10
  -5 -11   0    0.86   14.00
   5 -11   0    2.80   21.11
   5 -11   0   -0.53   14.53
   5  11   1   -1.05   10.53
  -5  11  -1   23.22   16.23
  -5 -11  -1   -0.45   24.27
  -5 -11  -1   18.43   12.01
   5 -11   1   -4.17   15.63
   5 -11   1   -1.71   22.71
   5  11   2   -0.47   16.05
  -5  11  -2   17.91   14.62
   5 -11   2   -7.71   13.46
   5 -11   2   -2.06   13.03
  -5 -11  -2    0.46   13.42
  -5 -11  -2    0.89   12.14
   5  11   3   14.60   12.32
  -5  11  -3   -5.26   16.23
   5 -11   3   -1.73   14.22
  -5 -11  -3    2.51   14.21
   5 -11   3   19.11   14.83
  -5 -11  -3    3.05   15.14
   6   0 -12   11.34   10.69
   6   0 -12   -0.03   10.03
   6   0 -11    6.66    7.58
   6   0 -11   -6.06    9.08
   6   0 -10   37.40   14.93
   6   0 -10   34.54   10.78
   6   0  -9    3.60    7.47
   6   0  -9    0.38    7.79
   6   0  -8  580.45   17.41
   6   0  -7  -10.40    7.12
  -6   0   7   -3.29    6.10
   6   0  -6  137.09   13.26
  -6   0   6  135.68    7.74
  -6   0   5    4.03    6.35
   6   0  -5   -0.02    4.32
   6   0  -4  512.22   10.69
  -6   0   4  499.06   13.08
  -6   0   3   -0.46    3.05
   6   0  -3    0.01    2.85
  -6   0   2 1220.66   17.83
  -6   0   1   -4.06    5.73
   6   0  -1    1.06    3.26
  -6   0   0   42.14    5.82
   6   0   0   53.01    5.74
   6   0   1   -3.12    5.32
  -6   0  -1   -2.14    8.48
   6   0   2  619.20   10.53
  -6   0  -2  613.32   15.53
   6   0   2  608.71   15.27
  -6   0  -3   -1.64    9.58
   6   0   3   -0.16    1.21
  -6   0  -4   82.86   11.48
  -6   0  -5   -4.14    9.75
  -6   0  -6   11.86   12.02
  -6   0  -7    3.79   11.77
  -6   0  -7    1.81   11.26
  -6   0  -8   -0.91   24.43
  -6   0  -8   30.38   14.37
  -6   0  -9    0.40   20.21
  -6   0  -9   -1.60   12.90
  -6   0 -10   -0.17   13.37
  -6   0 -10    0.81   13.68
   6   1 -12   13.24   16.47
   6   1 -12   -0.43   14.60
   6  -1 -12    6.18   12.25
   6   1 -11    4.05    8.24
   6   1 -11   -1.27    8.30
   6   1 -11   11.87    8.80
   6  -1 -11    6.63    8.27
   6  -1 -11   -3.38   17.18
   6   1 -10   84.59   10.05
   6   1 -10  106.81   11.07
   6   1 -10   91.26   11.11
   6  -1 -10   89.21   21.29
   6   1  -9   30.80    9.13
   6   1  -9   51.87    9.85
   6  -1  -9   50.83   11.54
   6   1  -8   29.24    7.65
   6   1  -8   19.38    9.58
  -6   1   8   26.73    9.07
   6  -1  -8   28.75   10.38
   6   1  -7   16.41    8.75
  -6   1   7   18.88   12.52
   6   1  -7   13.46    6.37
   6  -1  -7   12.97   14.15
   6   1  -6  382.76   10.44
   6   1  -6  369.42   14.39
  -6   1   6  382.36   12.65
   6  -1  -6  364.69   19.60
   6   1  -5   89.03    9.33
  -6   1   5   98.91    8.03
   6   1  -5  106.34    7.82
   6  -1  -5  107.36    8.45
  -6  -1   5  105.84    4.66
  -6   1   4  137.38    7.92
   6   1  -4  140.37    4.60
  -6  -1   4  141.43    4.16
   6  -1  -4  134.67    8.34
   6   1  -3  545.70    7.81
  -6   1   3  546.67   12.63
  -6  -1   3  549.48    9.38
   6  -1  -3  552.75   12.65
   6   1  -2  414.72    6.74
   6   1  -2  429.37   12.05
  -6   1   2  435.52   11.26
  -6  -1   2  418.97    7.07
   6  -1  -2  413.99   14.69
   6   1  -1   -2.39    4.41
  -6   1   1   -4.39    7.90
   6   1  -1    2.37    4.20
   6  -1  -1   -0.82    7.06
  -6  -1   1   -1.07    2.70
   6   1   0    5.88    3.90
  -6   1   0    3.42    9.00
   6   1   0    5.55    4.02
   6  -1   0    4.40    4.95
  -6  -1   0    0.55    3.88
   6   1   1   -1.72    2.72
  -6   1  -1   -3.90    8.74
   6  -1   1    6.31    8.29
  -6  -1  -1    1.20    4.33
  -6   1  -2  632.18   16.30
   6   1   2  632.76    9.90
   6  -1   2  624.39   15.97
  -6  -1  -2  622.71   15.08
  -6   1  -3  755.06   19.45
   6   1   3  729.16    9.40
  -6  -1  -3  742.81   18.25
   6  -1   3  741.78   18.79
  -6   1  -4   36.54   10.87
  -6  -1  -4   38.78   10.37
  -6   1  -5    6.52   10.24
  -6  -1  -5    1.04   10.32
  -6  -1  -5    8.37    9.95
  -6   1  -6  331.04   19.00
  -6  -1  -6  345.96   18.52
  -6  -1  -6  326.45   19.77
  -6   1  -7  164.37   17.22
  -6  -1  -7  173.77   17.86
  -6  -1  -7  141.80   18.46
  -6   1  -8   48.82   15.64
  -6  -1  -8   -1.45   25.71
  -6  -1  -8   29.41   15.13
  -6   1  -9    9.87   18.89
  -6   1  -9    0.10   12.57
  -6  -1  -9   -2.83   12.94
  -6  -1  -9   -0.05   12.46
  -6   1 -10    8.85   14.12
  -6   1 -10   -5.66   14.74
  -6  -1 -10   -0.41   14.79
  -6  -1 -10    2.14   24.02
   6   2 -12    3.62    9.24
   6   2 -12    0.07    8.89
   6  -2 -12   21.22   13.44
   6   2 -11   -9.75    8.02
   6   2 -11   -1.28   11.25
   6   2 -11    6.33    7.66
   6  -2 -11   -3.90   10.92
   6   2 -10   16.37   12.88
   6   2 -10   18.57   14.81
   6   2 -10   17.69    7.57
   6  -2 -10   15.04   12.63
  -6   2   9 1308.03   30.44
   6   2  -9 1315.63   29.31
   6   2  -9 1294.13   25.39
   6   2  -9 1253.61   28.32
   6  -2  -9 1319.52   40.35
   6   2  -8  412.52   23.50
  -6   2   8  430.08   17.62
   6   2  -8  437.54   12.07
   6   2  -8  429.46   17.28
   6  -2  -8  426.30   18.85
   6   2  -7    5.09    8.19
   6   2  -7    3.89    4.74
  -6   2   7   11.52    8.37
   6   2  -7    4.08    4.07
   6  -2  -7   -5.11    9.29
  -6   2   6   28.20   14.34
   6   2  -6   22.62    8.70
   6   2  -6   17.68    5.56
   6   2  -6   15.53    6.57
   6  -2  -6   16.88    9.96
  -6   2   5  705.85   23.46
   6   2  -5  729.78   10.63
   6   2  -5  759.14   11.66
   6   2  -5  722.92   18.22
   6  -2  -5  758.64   19.08
   6   2  -4   50.50    8.22
   6   2  -4   39.66    1.84
  -6   2   4   43.88    8.04
   6   2  -4   38.75    1.60
   6  -2  -4   40.63    8.24
  -6   2   3 2500.87   43.34
   6   2  -3 2471.98   37.92
   6  -2  -3 2523.09   38.30
   6   2  -2   -0.63    9.15
  -6   2   2    4.69    6.15
  -6  -2   2    2.14    1.63
   6  -2  -2    4.47    9.36
  -6  -2   2    2.15    1.75
  -6   2   1  109.50    9.06
   6   2  -1   89.95    7.48
   6  -2  -1   89.04    8.23
  -6  -2   1  102.09    3.88
  -6   2   0   49.95    8.17
   6   2   0   59.94    9.29
   6  -2   0   38.87   11.75
  -6  -2   0   51.78    5.79
  -6  -2   0   41.29    4.57
   6   2   1 2641.66   34.98
  -6   2  -1 2720.26   46.58
  -6  -2  -1 2681.10   35.39
  -6  -2  -1 2596.17   36.46
   6  -2   1 2670.41   39.91
  -6   2  -2  569.03   16.71
   6   2   2  551.75   10.37
   6  -2   2  547.69   21.29
  -6  -2  -2  537.43   13.93
  -6  -2  -2  586.91   15.04
  -6  -2  -2  551.04   10.34
  -6   2  -3  747.28   20.68
  -6  -2  -3  733.45   19.25
  -6  -2  -3  716.11   18.31
   6  -2   3  715.07   19.41
  -6   2  -4   94.66   12.56
   6  -2   4   42.05   19.22
  -6  -2  -4   86.60   11.66
   6  -2   4   93.04    3.35
  -6  -2  -4   93.85   12.28
  -6   2  -5  150.54   14.91
  -6  -2  -5  166.93   22.00
  -6  -2  -5  172.37   15.65
  -6   2  -6  201.66   17.00
  -6  -2  -6  228.18   17.19
  -6  -2  -6  222.61   27.78
  -6   2  -7  908.62   38.49
  -6  -2  -7  889.17   29.60
  -6  -2  -7  896.98   30.65
  -6   2  -8  117.32   27.22
  -6  -2  -8  157.89   30.17
  -6  -2  -8  120.82   18.69
  -6   2  -9   19.93   21.18
  -6  -2  -9   -2.95   15.10
  -6  -2  -9   -0.17   13.99
  -6   2 -10   26.28   16.22
  -6   2 -10   -1.44   16.51
  -6  -2 -10    0.64   17.38
  -6  -2 -10   -1.57   28.36
   6   3 -12    1.29   12.25
   6   3 -12    0.42    7.64
   6  -3 -12    5.45   14.00
   6   3 -11   30.23    8.69
   6   3 -11    8.94   16.13
   6   3 -11    0.51   12.91
   6  -3 -11   55.46   15.11
  -6   3  10   -1.86   10.52
   6   3 -10   -5.33    6.40
   6   3 -10   -0.28    8.35
   6   3 -10   -0.10    5.98
   6  -3 -10   -3.84   11.57
  -6   3   9    6.02   10.69
   6   3  -9    2.70    9.39
   6   3  -9    5.52    5.60
   6   3  -9    5.86   14.18
   6  -3  -9    7.64   11.76
  -6   3   8  544.75   21.00
   6   3  -8  538.92   18.86
   6   3  -8  547.46   12.73
   6   3  -8  551.32   16.99
   6  -3  -8  554.11   31.53
   6   3  -7  232.72    7.26
   6   3  -7  223.21   13.80
  -6   3   7  235.07   15.56
   6   3  -7  235.51   10.63
   6  -3  -7  254.54   16.78
  -6   3   6   19.99   10.34
   6   3  -6   15.16    2.92
   6   3  -6    2.48    9.15
   6   3  -6   13.41    3.03
   6  -3  -6    9.09   11.14
   6   3  -5  356.10   14.67
   6   3  -5  346.11    5.95
  -6   3   5  331.37   15.54
   6   3  -5  341.41    5.64
   6  -3  -5  336.80   16.11
   6   3  -4   96.81   10.25
  -6   3   4   99.74   11.17
   6  -3  -4   97.98   11.34
   6   3  -3  209.02   11.11
  -6   3   3  231.85   12.43
   6  -3  -3  209.31   12.06
  -6  -3   3  204.96   10.94
   6   3  -2    9.88    6.56
  -6   3   2    4.37    7.57
  -6  -3   2    6.93    1.79
   6  -3  -2    7.99    7.68
  -6  -3   2    8.18   10.72
  -6  -3   2    7.27    1.44
   6   3  -1   55.01    7.42
  -6   3   1   50.06    9.20
  -6  -3   1   45.34    3.15
  -6  -3   1   43.20    7.30
  -6  -3   1   45.76    3.57
   6  -3  -1   54.02    8.63
   6   3   0   90.90    7.42
  -6   3   0   82.51   10.30
   6  -3   0   92.86    9.23
  -6  -3   0   86.29    7.31
  -6  -3   0   85.61    5.61
  -6   3  -1   14.02    8.86
   6   3   1   17.23    8.55
   6  -3   1   23.41   12.63
  -6  -3  -1   16.00    5.41
  -6  -3  -1   17.80    9.26
   6   3   2  249.70    8.41
  -6   3  -2  239.85   14.03
  -6  -3  -2  239.60   11.35
  -6  -3  -2  249.24   11.48
   6  -3   2  238.52   13.08
  -6   3  -3  133.87   13.59
   6  -3   3  160.37   12.68
  -6  -3  -3  145.08    9.40
  -6  -3  -3  143.37   12.06
  -6   3  -4   -2.81    9.26
   6  -3   4    7.25    8.35
  -6  -3  -4   -0.43    4.74
   6  -3   4    0.65    2.97
  -6  -3  -4    1.47    8.40
  -6   3  -5   31.05   12.29
  -6  -3  -5   14.32   18.98
   6  -3   5   17.30   11.34
  -6  -3  -5   14.67    4.70
  -6  -3  -5    3.71   10.83
   6  -3   5   17.83    3.12
  -6   3  -6   52.82   13.74
  -6  -3  -6   40.33   13.32
  -6  -3  -6   26.37   13.90
   6  -3   6   34.94    2.27
  -6   3  -7   18.54   13.68
  -6  -3  -7   12.62   13.63
  -6  -3  -7   22.85   14.26
  -6   3  -8   24.50   13.98
  -6  -3  -8   18.88   24.66
  -6  -3  -8   -2.10   14.40
  -6   3  -9   42.67   15.99
  -6  -3  -9    7.69   17.41
  -6  -3  -9    1.37   16.42
  -6   3 -10   -8.37   14.48
  -6   3 -10    4.39   14.52
  -6  -3 -10   -0.56   23.79
  -6  -3 -10    1.23   15.73
   6   4 -12   51.68   17.69
   6   4 -12    0.12    8.70
   6   4 -12   26.83    8.52
   6  -4 -12   61.90   29.92
   6   4 -11    1.21   10.48
   6   4 -11    0.26    6.78
   6   4 -11    0.19    9.46
   6  -4 -11   49.25   22.37
  -6   4  10  -16.68   10.13
   6   4 -10    3.80    4.90
   6   4 -10   -0.10    4.92
   6   4 -10   -2.48    7.73
   6  -4 -10    2.61   11.21
   6   4  -9    0.50    9.06
   6   4  -9    3.95    8.04
   6   4  -9    6.93    5.02
  -6   4   9   -3.60   11.40
   6  -4  -9   -8.13   12.53
  -6   4   8   11.22   11.78
   6   4  -8    9.09    7.08
   6   4  -8   11.80    4.69
   6   4  -8    8.45   10.09
   6  -4  -8   23.73   13.31
   6   4  -7   16.63   16.34
   6   4  -7   14.44    3.80
  -6   4   7   27.66   11.78
   6   4  -7   10.71    3.74
   6  -4  -7   13.42   13.23
   6   4  -6   37.55    2.88
   6   4  -6   35.87    4.31
   6   4  -6   26.37   16.94
  -6   4   6   28.07   12.44
   6  -4  -6   29.27   21.36
   6   4  -5  366.95   22.78
  -6   4   5  315.68   17.64
   6   4  -5  307.75    4.41
   6   4  -5  317.47    3.88
   6  -4  -5  336.04   26.86
  -6   4   4  205.19   14.92
   6   4  -4  201.98   13.34
   6  -4  -4  187.05   15.53
  -6  -4   4  214.16   13.18
   6   4  -3 1759.91   32.28
  -6   4   3 1783.95   34.66
   6  -4  -3 1772.82   34.00
  -6  -4   3 1805.55   32.95
  -6   4   2   22.69    9.89
   6   4  -2   17.31    7.84
   6  -4  -2   19.27    9.42
  -6  -4   2   15.00    2.16
  -6  -4   2   22.74    8.02
   6   4  -1  400.03   13.87
  -6   4   1  416.57   16.53
  -6  -4   1  416.39    8.73
   6  -4  -1  419.02   15.48
  -6  -4   1  399.51   13.66
   6   4   0  887.78   19.35
  -6   4   0  885.15   23.00
  -6  -4   0  851.72   19.48
  -6  -4   0  881.13   19.08
   6  -4   0  859.13   21.35
   6   4   1 2148.21   34.49
  -6   4  -1 2215.37   47.86
   6  -4   1 2129.31   44.28
  -6  -4  -1 2169.45   33.71
  -6  -4  -1 2205.17   34.80
  -6   4  -2   13.48    8.26
  -6  -4  -2    1.13    9.87
   6  -4   2   -6.74    7.23
  -6  -4  -2   -1.41    4.59
  -6   4  -3    0.45   11.27
   6  -4   3    5.62    9.63
  -6  -4  -3    9.68    5.32
  -6  -4  -3    6.64    8.85
  -6   4  -4    8.00   10.61
  -6  -4  -4   -8.57    9.80
   6  -4   4    3.09   14.85
  -6  -4  -4    1.80    4.54
   6  -4   4    6.42    4.62
  -6   4  -5  176.26   17.01
  -6  -4  -5  177.89    7.37
  -6  -4  -5  193.86   16.27
   6  -4   5  162.92   15.64
   6  -4   5  172.90   10.16
  -6   4  -6   14.57   13.32
  -6  -4  -6   17.21   13.16
  -6  -4  -6   20.02    3.90
   6  -4   6   14.02   12.35
   6  -4   6   21.35    3.87
  -6   4  -7   22.71   12.56
  -6  -4  -7   -5.90   12.19
  -6  -4  -7   -5.00   13.06
  -6  -4  -7    5.63    3.74
  -6   4  -8   30.57   14.88
  -6  -4  -8   -0.91   14.98
  -6  -4  -8   21.76   25.41
  -6   4  -9   26.43   15.88
  -6  -4  -9    0.68   16.27
  -6  -4  -9   10.82   18.00
  -6   5  11    2.25   13.28
   6   5 -11   -0.03    9.48
   6   5 -11    2.55    5.60
   6   5 -11   -0.23    5.69
   6  -5 -11    8.14   15.52
  -6   5  10  143.16   18.96
   6   5 -10  132.34   12.65
   6   5 -10  145.69    9.09
   6   5 -10  137.38   14.89
   6  -5 -10  155.91   21.07
   6   5  -9  134.43   14.13
   6   5  -9  120.05    7.40
   6   5  -9  119.74    7.69
  -6   5   9  111.98   17.54
   6  -5  -9  133.62   30.60
   6   5  -8  283.69   17.10
  -6   5   8  258.68   19.11
   6   5  -8  271.39    8.20
   6   5  -8  258.13    8.31
   6  -5  -8  274.91   22.17
  -6   5   7   45.60   14.34
   6   5  -7   38.24    4.01
   6   5  -7   46.85    6.07
   6   5  -7   40.63   11.55
   6  -5  -7   41.54   25.51
  -6   5   6   70.54   15.49
   6   5  -6   74.75    3.45
   6   5  -6   74.83   12.71
   6   5  -6   70.54    3.22
  -6  -5   6   78.16   12.47
   6  -5  -6   76.44   16.83
   6   5  -5   19.28    2.58
  -6   5   5   34.26   21.17
   6   5  -5   23.07    2.24
   6   5  -5   29.50   10.89
  -6  -5   5   29.37   17.60
   6  -5  -5   17.55   13.62
   6   5  -4  565.68   19.68
  -6   5   4  592.36   22.73
   6   5  -4  558.58    6.56
   6  -5  -4  594.73   23.38
  -6  -5   4  580.36   19.97
   6   5  -3   76.12   11.94
   6   5  -3   66.13    2.55
  -6   5   3   82.33   14.56
  -6  -5   3   68.53    3.65
  -6  -5   3   77.35   11.97
   6  -5  -3   60.29   22.51
   6   5  -2   31.36    3.25
  -6   5   2   30.65   21.00
   6   5  -2   31.29   16.42
   6  -5  -2   40.37   12.14
  -6  -5   2   34.56   10.07
  -6  -5   2   28.30    3.56
  -6   5   1   11.78   11.85
   6   5  -1   13.72    6.44
   6   5  -1   19.77    8.92
  -6  -5   1   12.05   14.12
  -6  -5   1   13.51    4.82
   6  -5  -1    4.90   10.58
  -6   5   0  441.99   19.98
   6   5   0  420.45   11.38
   6   5   0  439.15   15.92
  -6  -5   0  445.07   15.54
  -6  -5   0  431.47   12.58
   6  -5   0  450.37   18.33
   6   5   1  794.90   20.12
  -6   5  -1  782.24   24.71
  -6  -5  -1  771.80   24.74
   6  -5   1  792.79   22.89
  -6  -5  -1  810.67   25.34
  -6   5  -2    0.94   15.09
  -6  -5  -2   -0.11   11.12
  -6  -5  -2    0.76    5.76
   6  -5   2   -0.54    7.80
  -6   5  -3  218.92   26.83
   6  -5   3  219.01   15.65
  -6  -5  -3  228.00   14.90
   6  -5   3  225.43   11.36
  -6  -5  -3  232.97   10.80
  -6   5  -4   52.36   14.84
  -6  -5  -4   70.80    7.72
   6  -5   4   69.23    7.83
   6  -5   4   73.50   13.26
  -6  -5  -4   62.25   20.63
  -6   5  -5   42.48   14.94
  -6  -5  -5   39.50   21.79
   6  -5   5   48.67    6.62
  -6  -5  -5   45.61    6.68
   6  -5   5   45.37   12.45
  -6   5  -6    5.79   15.79
  -6  -5  -6  -12.50   10.13
   6  -5   6    1.71    9.10
   6  -5   6    2.85    5.98
  -6  -5  -6   -0.43    5.92
  -6   5  -7   43.23   15.49
   6  -5   7   27.84    7.52
  -6  -5  -7   35.06   25.54
   6  -5   7   -0.75   14.28
  -6  -5  -7   36.33    5.02
  -6   5  -8   -3.38   12.83
  -6  -5  -8    5.50   13.69
  -6   5  -9   14.07   15.76
  -6  -5  -9    1.34   15.76
  -6  -5  -9    6.39   18.19
   6   6 -11    0.15   10.72
  -6   6  11    1.47   23.74
   6  -6 -11    8.98   18.32
  -6   6  10    0.33   24.02
   6   6 -10    0.03   11.20
   6  -6 -10   30.34   17.73
   6   6  -9    6.60    4.68
   6   6  -9    0.20   17.70
  -6   6   9   -1.28   22.92
   6   6  -9    9.11    4.56
   6  -6  -9   36.91   16.56
   6   6  -8    1.65    3.75
  -6   6   8    7.03   13.49
   6   6  -8    6.45    3.74
   6   6  -8    7.90   10.53
   6  -6  -8   13.91   14.87
  -6   6   7   -1.49   12.05
   6   6  -7    0.01    2.83
   6   6  -7   -1.61    9.60
   6   6  -7    2.63    2.54
   6  -6  -7    6.99   13.13
   6   6  -6    5.49   11.28
  -6   6   6    9.01   13.64
   6  -6  -6   30.39   14.69
  -6  -6   6    6.27   17.80
   6   6  -5   -1.65   17.45
   6   6  -5    5.51    3.54
  -6   6   5    3.79   20.96
   6  -6  -5    9.30   13.81
  -6  -6   5   16.34   10.84
  -6   6   4    2.73   11.66
   6   6  -4    2.13    9.40
   6   6  -4    3.41    3.31
  -6  -6   4    0.72    1.74
   6  -6  -4    7.50   11.67
  -6  -6   4  -15.22    9.50
   6   6  -3   10.86    3.12
   6   6  -3   13.85   11.15
  -6   6   3   15.04   13.69
   6  -6  -3   16.04   12.84
  -6  -6   3   14.66    3.04
  -6  -6   3    5.37   10.85
  -6   6   2   31.70   14.77
   6   6  -2   31.28    6.72
   6   6  -2   37.88   12.01
  -6  -6   2   41.13   17.73
  -6  -6   2   30.66    4.65
   6  -6  -2   41.12   13.63
   6   6  -1   13.90   16.45
  -6   6   1    3.84   13.13
   6   6  -1    6.41    7.46
  -6  -6   1    9.10    9.04
   6  -6  -1   24.93   11.48
  -6  -6   1   10.76    9.56
   6   6   0   14.99   10.31
  -6   6   0   21.82   13.41
   6   6   0   18.05    6.33
  -6  -6   0   21.49    7.31
   6  -6   0   33.13   12.13
  -6  -6   0   24.23   15.67
   6   6   1   75.12    8.55
  -6   6  -1   51.18   14.99
  -6  -6  -1   54.00   10.53
  -6  -6  -1   56.99    9.77
   6  -6   1   64.78   12.80
  -6   6  -2   28.96   14.08
   6  -6   2   29.38   12.36
  -6  -6  -2   36.22   10.51
  -6  -6  -2   33.69    9.28
  -6   6  -3   98.16   15.93
  -6  -6  -3   94.10   15.41
  -6  -6  -3   61.32   20.20
   6  -6   3   96.73   15.94
   6  -6   3   77.80   13.53
  -6   6  -4   57.75   15.48
   6  -6   4   70.51   13.78
  -6  -6  -4   56.35   13.68
  -6  -6  -4   77.83   13.59
   6  -6   4   70.06    9.26
  -6   6  -5   -1.99   10.22
   6  -6   5   -0.37    5.24
  -6  -6  -5   -4.74    9.98
   6  -6   5    9.91   14.10
  -6  -6  -5    1.05    8.14
  -6   6  -6    3.30   13.05
  -6  -6  -6    0.34    5.75
  -6  -6  -6   -1.82   13.12
   6  -6   6    0.14   11.31
   6  -6   6   11.50    5.99
  -6  -6  -7   -0.03    6.59
  -6  -6  -7   -0.24   11.46
   6  -6   7    0.10    9.94
  -6   6  -8   -0.08   13.51
  -6  -6  -8   -1.86   14.89
   6   7 -10   -0.12   11.40
  -6   7  10    1.22   15.52
   6  -7 -10  -12.44   18.66
   6   7  -9    0.19   11.98
  -6   7   9    0.71   15.26
   6  -7  -9   16.19   17.70
   6   7  -8  154.88   24.85
  -6   7   8  138.93   20.40
   6  -7  -8  144.84   22.86
   6   7  -7   17.33   16.27
   6   7  -7   -0.34    2.89
  -6   7   7   11.01   12.95
   6  -7  -7   12.82   14.73
  -6  -7   7    0.69   10.40
   6   7  -6    1.56    2.72
  -6   7   6    7.21   12.56
   6   7  -6    5.88   16.98
  -6  -7   6    2.22   10.73
   6  -7  -6    1.22   14.24
   6   7  -5    2.72    2.62
   6   7  -5    3.89   10.39
  -6   7   5    6.38   12.29
  -6  -7   5    3.04   10.21
   6  -7  -5   -3.17   13.19
  -6  -7   5   -0.07    2.26
   6   7  -4  105.62   15.13
   6   7  -4   87.55    4.76
  -6   7   4   80.84   17.63
  -6  -7   4   69.20   22.99
   6  -7  -4   98.03   17.63
  -6  -7   4   84.52    4.40
   6   7  -3  334.06   11.67
  -6   7   3  380.72   22.66
   6   7  -3  355.58   19.53
   6  -7  -3  337.17   22.23
  -6  -7   3  335.45    8.77
  -6  -7   3  368.41   18.96
  -6   7   2   61.84   17.25
   6   7  -2   73.98   14.07
   6   7  -2   74.22    6.23
  -6  -7   2   66.25    6.44
  -6  -7   2   88.08   14.00
   6  -7  -2   76.36   16.18
  -6   7   1   88.44   17.00
   6   7  -1   85.12    7.38
   6  -7  -1   93.75   15.51
  -6  -7   1   90.17    8.14
  -6  -7   1   95.55   13.90
   6   7   0   -7.89   10.19
  -6   7   0   14.20   13.27
  -6  -7   0    9.83    7.18
   6  -7   0    1.72   11.59
  -6  -7   0   13.16   10.20
  -6   7  -1   56.40   15.71
   6   7   1   58.50    8.69
  -6  -7  -1   42.93   11.73
   6  -7   1   38.43   20.99
  -6  -7  -1   50.42   10.21
   6   7   2   -3.22    7.52
  -6   7  -2    3.43   12.12
  -6  -7  -2   -5.62   13.32
  -6  -7  -2    3.01    8.84
   6  -7   2   -3.27    8.89
   6  -7   2   -6.70    9.98
  -6   7  -3   17.78   13.32
   6  -7   3   17.40    9.60
  -6  -7  -3   14.69   11.23
   6  -7   3   16.34   11.70
  -6  -7  -3    1.34    9.13
  -6   7  -4   10.25   13.76
   6  -7   4   14.77   12.03
  -6  -7  -4    8.67   19.95
   6  -7   4   11.28    8.92
  -6  -7  -4   16.17    8.88
  -6   7  -5   -0.15   21.21
   6  -7   5   12.05    7.69
   6  -7   5   -0.05   11.57
  -6  -7  -5   -3.80    7.76
  -6  -7  -5   13.90   13.03
  -6   7  -6   -1.58   12.01
   6  -7   6    3.18    9.92
  -6  -7  -6    0.84   12.05
   6  -7   6   -0.24   10.23
  -6  -7  -6    0.03    9.79
  -6   7  -7   11.09   22.90
  -6  -7  -7   -1.94   15.10
   6  -7   7   22.30   19.99
  -6  -7  -7   -0.13    6.46
   6  -7   7    5.47   10.09
  -6   7  -8   12.77   15.91
  -6  -7  -8    2.23   18.12
   6  -7   8   -0.70   14.07
  -6   8   9    1.60   15.61
   6   8  -9   -0.00   12.36
   6  -8  -9   12.36   30.48
  -6   8   8   -0.32   17.65
   6   8  -8   13.37   21.69
  -6  -8   8   25.89   13.91
   6  -8  -8   28.07   20.34
   6   8  -7   15.44   20.69
  -6   8   7    2.13   15.65
   6  -8  -7   22.32   17.83
  -6  -8   7   -2.52   20.81
   6   8  -6   -3.97    5.12
   6   8  -6   -3.54   12.13
  -6   8   6   -0.13   14.46
  -6  -8   6   -7.82   12.25
   6  -8  -6    9.97   15.91
  -6   8   5   56.47   18.59
   6   8  -5   70.99    5.10
   6   8  -5   73.88   15.78
  -6  -8   5   66.02   15.35
   6  -8  -5    7.66   19.47
  -6  -8   5   73.83    4.61
   6   8  -4  117.16    9.15
  -6   8   4  112.21   19.12
   6   8  -4  108.35   16.55
   6  -8  -4  151.73   20.04
  -6  -8   4  116.97    5.99
  -6  -8   4  124.11   17.26
   6   8  -3  947.72   21.76
  -6   8   3  987.42   46.21
   6   8  -3  934.01   29.43
   6  -8  -3  995.57   32.91
  -6  -8   3  966.01   18.46
  -6  -8   3  978.10   40.59
   6   8  -2  195.99   12.92
  -6   8   2  206.96   20.35
  -6  -8   2  195.61   18.11
   6  -8  -2  198.60   19.70
  -6  -8   2  202.55    9.50
   6   8  -1    0.05    8.69
  -6   8   1   14.32   12.66
   6  -8  -1    3.27   11.56
  -6  -8   1   -0.69    6.16
  -6  -8   1   -0.29   16.68
  -6   8   0    6.13   14.10
   6   8   0   12.73    7.16
  -6  -8   0    9.67    8.12
  -6  -8   0    8.40   11.37
   6  -8   0    9.09   12.54
   6   8   1  173.53   12.38
  -6   8  -1  172.54   19.53
   6  -8   1  244.86   27.03
  -6  -8  -1  210.83   20.58
  -6  -8  -1  178.65   15.69
   6   8   2   75.78   16.59
  -6   8  -2   64.65   16.73
   6  -8   2   58.84   13.02
  -6  -8  -2   50.09   12.64
  -6  -8  -2   69.59   19.50
   6  -8   2   41.16   14.35
   6   8   3    7.13   10.03
  -6   8  -3    0.24   13.66
   6  -8   3  -11.65   15.75
  -6  -8  -3   11.48   10.74
   6  -8   3    0.06   11.40
  -6  -8  -3   12.49    9.75
  -6   8  -4    4.12   12.11
  -6  -8  -4   -0.78   10.90
   6  -8   4   -0.03   16.51
   6  -8   4   -6.99    8.25
  -6  -8  -4    2.67    8.44
  -6   8  -5   -1.61   11.76
   6  -8   5   -1.14    7.51
   6  -8   5   -1.07   10.15
  -6  -8  -5   -5.52    7.49
  -6  -8  -5   15.80   11.49
  -6   8  -6   22.61   14.47
   6  -8   6    8.39   12.94
  -6  -8  -6   22.01   14.89
  -6  -8  -6    0.05   13.06
   6  -8   6  -25.82   12.43
  -6   8  -7   48.28   18.51
  -6  -8  -7    0.35   20.19
   6  -8   7   33.18    9.71
   6  -8   7   67.31   16.08
  -6  -8  -7    0.59    9.45
   6   9  -8   -5.52   12.04
  -6   9   8    1.68   15.93
   6  -9  -8    6.40   29.56
  -6  -9   8    5.28   12.38
  -6   9   7    0.50   17.55
   6   9  -7  -16.33   13.87
   6  -9  -7  -11.90   20.17
  -6  -9   7    0.36   14.42
  -6   9   6    2.29   16.92
  -6  -9   6   32.01   22.68
   6  -9  -6    0.52   18.53
   6   9  -5   45.78    5.32
  -6   9   5   -1.55   18.94
  -6  -9   5   58.86   16.63
   6  -9  -5   -1.70   20.89
   6   9  -4   24.06    5.45
  -6   9   4   -2.82   17.65
   6  -9  -4   36.44   17.61
  -6  -9   4   23.31   15.09
  -6  -9   4   19.52    5.08
   6   9  -3  207.26   13.39
  -6   9   3  176.61   23.35
   6  -9  -3  230.12   22.99
  -6  -9   3  204.77   30.25
  -6  -9   3  226.48    9.70
  -6   9   2   92.52   19.25
  -6  -9   2   75.66   16.87
   6  -9  -2   81.62   18.63
  -6  -9   2   67.64   13.05
   6   9  -1   -0.02    6.48
  -6   9   1    4.89   14.35
  -6  -9   1   12.43    7.03
   6  -9  -1   -6.57   13.24
  -6  -9   1   -8.01   19.26
  -6   9   0   20.93   16.18
   6   9   0   19.68    8.43
   6  -9   0   32.07   15.00
  -6  -9   0   18.19    9.73
  -6  -9   0   17.66   13.14
  -6   9  -1    4.24   14.15
   6   9   1   10.77    8.59
  -6  -9  -1    1.20   11.93
   6  -9   1    7.22   12.29
   6  -9   1   -0.02   20.11
  -6   9  -2   53.43   17.09
   6   9   2   65.30   11.68
  -6  -9  -2   64.42   20.88
   6  -9   2   -0.27   15.75
  -6  -9  -2   60.72   21.81
   6  -9   2   58.83   14.49
   6   9   3   11.33   11.11
  -6   9  -3   20.16   15.55
  -6  -9  -3   25.21   12.94
  -6  -9  -3   11.06   11.87
   6  -9   3   11.73   12.22
   6  -9   3   -0.01   12.90
  -6   9  -4  -11.39   13.30
  -6  -9  -4   -0.11    9.51
  -6  -9  -4   10.78   12.14
   6  -9   4   -4.57    9.64
   6  -9   4   -0.53   11.03
  -6   9  -5   -5.01   13.96
   6  -9   5   25.00   18.29
   6  -9   5   -8.13    9.29
  -6  -9  -5   -3.55   21.63
  -6  -9  -5    5.99   14.69
  -6   9  -6    5.59   16.62
  -6  -9  -6    0.33   16.47
  -6  -9  -6   10.80   17.99
   6  -9   6   20.11   10.60
   6  -9   6   -1.07   14.38
  -6  10   7    0.59   19.45
   6 -10  -7    3.48   21.95
  -6 -10   7   13.03   16.11
  -6  10   6   -3.14   18.85
   6 -10  -6   -8.41   22.07
  -6 -10   6   27.53   16.15
  -6  10   5    0.42   20.44
  -6 -10   5   48.07   17.69
   6 -10  -5   59.76   22.38
   6  10  -4   -0.30    4.53
  -6  10   4   -2.53   16.05
  -6 -10   4   22.42   13.78
   6 -10  -4   12.74   16.30
   6  10  -3    0.72    5.97
  -6  10   3   -2.12   16.14
  -6 -10   3   -0.09   23.37
  -6 -10   3   13.71    9.26
   6 -10  -3   41.64   25.79
  -6  10   2   -1.83   20.26
   6  10  -2   72.69    8.76
  -6 -10   2   78.03    9.22
   6 -10  -2   78.56   29.75
  -6 -10   2   -0.63   17.75
  -6  10   1    5.76   26.34
   6  10  -1    0.38   12.54
  -6 -10   1   -0.40   23.66
  -6 -10   1   22.56    8.98
   6 -10  -1    9.13   14.90
   6 -10  -1   33.06   25.17
  -6  10   0    0.81   20.75
   6  10   0   -0.80    7.08
   6 -10   0   -0.10   19.09
   6 -10   0   -3.74   11.96
  -6 -10   0    1.65    8.10
  -6 -10   0   -0.81   11.34
   6  10   1   12.89    8.73
  -6  10  -1    5.48   15.03
  -6 -10  -1   -0.68   10.47
  -6 -10  -1   -0.21   12.70
   6 -10   1    0.28   13.52
   6 -10   1    0.05   13.63
  -6  10  -2   76.42   19.28
   6  10   2   49.63   12.63
  -6 -10  -2   79.16   15.76
   6 -10   2    0.09   17.12
  -6 -10  -2   69.77   14.77
   6 -10   2   82.87   24.47
  -6  10  -3    1.44   16.14
   6  10   3    2.82   11.46
  -6 -10  -3   31.00   14.05
  -6 -10  -3    0.42   19.95
   6 -10   3   11.01   20.42
   6 -10   3   -1.66   13.71
  -6  10  -4   17.37   21.39
  -6 -10  -4   -9.62   12.84
   6 -10   4   -0.59   11.76
   6 -10   4  -16.26   16.32
  -6 -10  -4   20.01   15.94
  -6  11   4    1.13   19.48
  -6 -11   4   19.73   17.52
   6 -11  -4    8.99   20.38
  -6  11   3   -7.30   19.82
   6 -11  -3   39.77   19.91
  -6 -11   3    0.58   27.72
   6  11  -2    0.92    6.78
  -6  11   2    4.08   16.70
   6 -11  -2   13.26   15.84
   6 -11  -2    5.80   15.71
  -6 -11   2    0.09   15.26
  -6 -11   2    0.69    6.90
  -6  11   1    0.25   17.38
   6  11  -1   -1.17   13.23
   6 -11  -1    0.06   16.74
  -6 -11   1   12.24    9.05
   6 -11  -1   17.04   16.37
  -6 -11   1    0.98   15.96
  -6  11   0    3.67   16.56
   6  11   0   -1.76    8.81
   6 -11   0    0.30   14.85
  -6 -11   0  -14.36    9.66
   6 -11   0    7.34   14.73
  -6 -11   0    0.42   14.66
   6  11   1   -1.29    9.89
  -6  11  -1   26.21   26.24
  -6 -11  -1    0.31   14.58
  -6 -11  -1   14.76   11.34
   6 -11   1   -0.01   16.27
   6 -11   1   -7.56   15.29
  -6  11  -2   11.66   18.65
   6  11   2   19.43   12.17
   6 -11   2   15.43   16.48
  -6 -11  -2    6.24   15.83
  -6 -11  -2   41.00   14.29
   6 -11   2    0.39   17.35
   7   0 -12   -6.10    8.91
   7   0 -12    0.73   10.19
   7   0 -11   -3.49    9.45
   7   0 -11   10.48    8.55
   7   0 -10   76.32   11.51
   7   0 -10   71.18   11.42
   7   0  -9  -14.91    8.52
   7   0  -8 1648.00   36.98
   7   0  -7  -13.35    6.94
  -7   0   7    2.88    9.43
  -7   0   6   73.32   10.63
   7   0  -6   61.04   11.90
  -7   0   5    1.59    3.99
   7   0  -5    0.99    6.98
   7   0  -4  159.66    6.53
  -7   0   4  165.04    6.75
  -7   0   3   -2.16    3.76
   7   0  -3   -1.73    3.44
   7   0  -2 9128.69  106.04
  -7   0   2 9003.36  105.68
  -7   0   1   -5.65    4.11
   7   0  -1    2.84    3.79
  -7   0   0  102.58    7.19
   7   0   0   96.57    6.97
   7   0   1    0.65    5.16
  -7   0  -1    1.95    5.25
   7   0   2  537.21   10.82
  -7   0  -2  540.78   15.51
   7   0   2  558.68   15.66
  -7   0  -3   -3.86    7.74
   7   0   3   -1.41    2.21
  -7   0  -4  649.65   21.07
  -7   0  -5   10.09   11.23
  -7   0  -6   96.45   23.13
  -7   0  -7   -5.31   12.88
  -7   0  -7   -0.89   12.47
  -7   0  -8  952.53   33.93
  -7   0  -8  917.47   33.06
  -7   0  -9    3.90   14.84
  -7   0  -9    0.40   13.91
  -7   0 -10   -1.00   15.33
  -7   0 -10   -0.41   15.16
   7   1 -12   36.59   17.01
   7   1 -12   -0.26   10.05
   7  -1 -12   71.85   20.92
   7   1 -11   36.36   10.63
   7   1 -11   54.72   10.38
   7   1 -11   -0.37   14.46
   7  -1 -11   48.53   19.58
   7   1 -10   38.86   10.53
   7   1 -10   31.64    8.91
   7   1 -10   30.93    8.33
   7  -1 -10   33.96   18.16
   7   1  -9   48.49   13.53
   7   1  -9   61.96   11.39
   7  -1  -9   59.78   11.40
  -7   1   8    6.09    7.60
   7   1  -8   10.92   14.89
   7   1  -8    4.88    6.45
   7  -1  -8    0.77    8.75
   7   1  -7  157.23    8.49
  -7   1   7  142.98   10.61
   7   1  -7  142.74   13.00
   7  -1  -7  160.99   11.72
   7   1  -6 1276.93   26.99
  -7   1   6 1259.46   23.59
   7   1  -6 1257.92   19.98
   7  -1  -6 1260.97   24.90
  -7   1   5   16.39   10.74
   7   1  -5   27.96    3.88
   7  -1  -5   23.41   11.60
  -7  -1   5   29.41    5.32
  -7   1   4 2520.21   36.22
   7   1  -4 2573.38   30.19
   7  -1  -4 2550.03   36.42
  -7  -1   4 2553.91   31.43
  -7   1   3 9235.97  116.96
   7   1  -3 9796.32  106.39
  -7  -1   3 9684.16  107.28
   7  -1  -3 9089.21  111.02
  -7   1   2  563.93   13.37
   7   1  -2  583.56   14.74
   7   1  -2  584.29    9.54
  -7  -1   2  572.38    9.76
   7  -1  -2  595.15   13.21
   7   1  -1 1306.81   21.15
   7   1  -1 1298.82   21.98
  -7   1   1 1302.46   22.34
  -7  -1   1 1306.54   19.12
   7  -1  -1 1294.50   25.58
  -7   1   0  226.00   10.59
   7   1   0  238.52    8.19
   7   1   0  235.47    8.09
  -7  -1   0  226.24   11.40
   7  -1   0  224.75    9.47
  -7   1  -1  460.78   14.09
   7   1   1  463.59   12.24
   7  -1   1  455.81   13.61
  -7  -1  -1  462.37   12.60
   7   1   2    1.05    2.52
  -7   1  -2    1.57    6.69
   7  -1   2   -0.49    6.29
  -7  -1  -2    0.75    5.84
   7   1   3    4.95    3.19
  -7   1  -3   19.96    8.67
  -7  -1  -3    4.53    7.83
   7  -1   3    5.09    8.60
  -7   1  -4   87.42   13.08
  -7  -1  -4   81.36   18.43
  -7   1  -5   46.22   12.96
  -7  -1  -5   41.52   12.48
  -7   1  -6    4.25   12.21
  -7  -1  -6   15.91   18.88
  -7  -1  -6    9.59   12.25
  -7   1  -7   30.79   15.07
  -7  -1  -7   46.94   15.88
  -7  -1  -7   30.54   14.58
  -7   1  -8  -16.13   14.20
  -7  -1  -8   -3.55   14.89
  -7  -1  -8   -1.93   14.47
  -7   1  -9   -0.69   15.76
  -7   1  -9   21.78   15.26
  -7  -1  -9   -0.90   15.58
  -7  -1  -9    2.58   16.42
  -7   1 -10    0.27   17.50
  -7   1 -10   18.42   17.15
  -7  -1 -10    0.13   27.46
  -7  -1 -10   -2.71   28.77
   7   2 -12   13.58    9.25
   7   2 -12   -0.35    8.77
   7  -2 -12   34.48   13.69
   7   2 -11   10.54    7.83
   7   2 -11   -0.28   11.31
   7   2 -11    5.72    9.64
   7  -2 -11   17.31   12.24
   7   2 -10  153.42   10.50
   7   2 -10  158.58    9.77
   7   2 -10  162.81   13.79
   7  -2 -10  147.78   15.76
   7   2  -9   13.84    6.87
  -7   2   9   24.17   10.11
   7   2  -9   13.20    6.04
   7   2  -9   10.58    9.91
   7  -2  -9   17.51   17.96
   7   2  -8  177.50    7.93
   7   2  -8  182.70    8.61
  -7   2   8  190.52   13.87
   7   2  -8  187.30   13.81
   7  -2  -8  177.44   14.92
   7   2  -7    5.85    8.35
   7   2  -7    3.70    5.51
   7   2  -7    2.37    4.18
  -7   2   7    1.75   12.90
   7  -2  -7    0.85   14.46
   7   2  -6   25.69    3.75
   7   2  -6   19.22    9.80
   7   2  -6   23.81    3.05
  -7   2   6   18.62    9.05
   7  -2  -6   28.48   16.00
  -7   2   5   44.22    9.14
   7   2  -5   50.46    2.57
   7   2  -5   57.98   15.75
   7   2  -5   50.54    2.13
   7  -2  -5   50.02    9.59
  -7   2   4    1.18    5.52
   7   2  -4   -4.89    8.97
   7  -2  -4    2.09    8.65
   7   2  -3 2239.74   36.00
  -7   2   3 2206.77   34.80
   7  -2  -3 2247.18   34.79
   7   2  -2   84.30    8.27
  -7   2   2   80.79    8.78
  -7  -2   2   75.28    4.14
   7  -2  -2   68.43    8.05
  -7   2   1  739.53   17.48
   7   2  -1  725.96   15.96
  -7  -2   1  743.28   13.89
   7  -2  -1  747.33   16.83
  -7   2   0   75.01    9.08
   7   2   0   71.30    6.52
  -7  -2   0   64.22    5.36
   7  -2   0   63.18    8.38
  -7   2  -1  487.06   21.81
   7   2   1  464.13   10.76
  -7  -2  -1  446.39   11.76
   7  -2   1  459.29   14.43
  -7   2  -2  219.85   13.19
   7   2   2  215.77    6.84
  -7  -2  -2  221.63   15.21
   7  -2   2  213.94   12.27
  -7   2  -3   -3.77    9.38
   7   2   3    2.16    2.92
  -7  -2  -3    8.27    7.27
  -7  -2  -3   13.43    8.24
   7  -2   3   -3.40    8.71
  -7   2  -4   27.86   11.81
  -7  -2  -4   22.73   10.54
  -7  -2  -4   29.37   11.18
   7  -2   4   37.42   11.12
   7  -2   4   25.11    3.79
  -7   2  -5   74.55   14.08
  -7  -2  -5   72.30   14.23
  -7  -2  -5   72.82   13.33
  -7   2  -6  139.49   16.78
  -7  -2  -6  140.27   16.74
  -7  -2  -6  126.76   23.88
  -7   2  -7   15.61   12.79
  -7  -2  -7    8.59   13.59
  -7  -2  -7   -5.28   12.37
  -7   2  -8   18.13   14.26
  -7  -2  -8   14.19   15.47
  -7  -2  -8    0.15   14.17
  -7   2  -9  -12.77   12.86
  -7  -2  -9   -0.10   13.04
  -7  -2  -9   16.30   13.69
  -7   2 -10   -6.68   15.55
  -7   2 -10   -1.60   15.54
  -7  -2 -10    3.86   16.67
  -7  -2 -10   -0.82   15.86
   7   3 -12  -10.90   12.01
   7   3 -12   -0.27    7.25
   7  -3 -12  -23.40   22.81
   7   3 -11    1.20    5.99
   7   3 -11   -0.35    8.43
   7   3 -11    0.60    8.97
   7  -3 -11  -10.02   11.54
  -7   3  10    6.24   17.08
   7   3 -10   -0.06    5.80
   7   3 -10   -6.99   15.21
   7   3 -10   10.69    5.96
   7  -3 -10   15.34   12.51
   7   3  -9  119.13    7.57
   7   3  -9  119.74   13.54
   7   3  -9  118.50    7.34
  -7   3   9  120.04   14.49
   7  -3  -9  120.77   15.85
   7   3  -8  224.61   14.97
   7   3  -8  220.36   10.10
   7   3  -8  210.85   11.03
  -7   3   8  195.02   15.37
   7  -3  -8  222.74   25.52
  -7   3   7   -7.35    6.84
   7   3  -7    1.43    3.74
   7   3  -7  -10.48   10.89
   7   3  -7    0.59    2.05
   7  -3  -7   -0.21    7.93
   7   3  -6    8.97    2.78
   7   3  -6    2.06   15.05
   7   3  -6    8.20    1.98
  -7   3   6    9.47    9.72
   7  -3  -6    4.46   10.52
   7   3  -5    4.65   14.24
  -7   3   5    8.60    9.35
   7  -3  -5    7.47    9.85
  -7   3   4   89.89   11.51
   7   3  -4   87.23   11.08
   7  -3  -4   89.71   11.43
  -7   3   3    0.84    8.24
   7   3  -3    3.56    7.50
   7  -3  -3   11.79    7.80
   7   3  -2  662.80   22.26
  -7   3   2  632.73   18.15
  -7  -3   2  650.51   16.52
  -7  -3   2  658.21    9.08
  -7  -3   2  645.12    8.32
   7  -3  -2  643.45   17.60
   7   3  -1   52.44    7.90
  -7   3   1   50.03   15.80
   7  -3  -1   57.11    9.14
  -7  -3   1   45.56    3.79
  -7  -3   1   62.57    7.88
  -7  -3   1   49.53    3.64
  -7   3   0   22.54    9.45
   7   3   0   21.64    9.93
  -7  -3   0   24.20    4.45
  -7  -3   0    7.38    9.99
  -7  -3   0   17.80    4.82
   7  -3   0   20.88    7.99
  -7   3  -1    3.03    8.15
   7   3   1    0.80    4.87
   7  -3   1   10.95    7.47
  -7  -3  -1    0.00    4.84
  -7  -3  -1    4.14    5.02
  -7  -3  -1    0.60    5.57
   7   3   2    6.63    4.78
  -7   3  -2   11.24   10.04
  -7  -3  -2    7.38    6.62
  -7  -3  -2    1.22    7.29
   7  -3   2    3.00    8.75
  -7  -3  -2    4.10    4.76
  -7   3  -3   53.41   12.43
  -7  -3  -3   54.74    8.07
  -7  -3  -3   45.22   10.72
   7  -3   3   51.58   11.85
  -7  -3  -3   47.82    9.96
  -7   3  -4    1.62    9.83
   7  -3   4   -0.93   14.53
   7  -3   4   -1.22    3.08
  -7  -3  -4   10.48    8.74
  -7  -3  -4   -2.10    8.05
  -7  -3  -4    2.09    3.00
  -7   3  -5   -7.55   18.03
  -7  -3  -5    0.65   10.09
   7  -3   5    6.34    3.91
  -7  -3  -5    0.91   10.74
   7  -3   5   -4.59   10.68
  -7   3  -6    5.93   11.48
  -7  -3  -6   -0.29   18.03
  -7  -3  -6   -5.57   16.18
  -7   3  -7   14.36   14.31
  -7  -3  -7   12.37   14.14
  -7  -3  -7   12.02   13.68
  -7   3  -8   24.02   14.64
  -7  -3  -8   -1.02   14.72
  -7  -3  -8   -0.19   14.27
  -7   3  -9   -3.88   14.53
  -7  -3  -9   12.85   16.13
  -7  -3  -9    0.87   14.84
   7   4 -12    0.06   10.90
   7  -4 -12  -19.11   16.28
   7   4 -11    5.31    5.96
   7   4 -11   -0.29    5.59
  -7   4  11   22.14   12.88
   7  -4 -11   31.89   14.78
   7   4 -10   -0.21    9.93
   7   4 -10    4.07    8.03
   7   4 -10    5.40    5.12
  -7   4  10    7.08   11.81
   7  -4 -10    1.46   13.08
   7   4  -9   76.37   19.97
  -7   4   9   92.70   14.25
   7   4  -9   71.85    9.11
   7   4  -9   59.14    8.83
   7  -4  -9   39.88   16.50
   7   4  -8  128.17   13.41
   7   4  -8  116.88    5.67
  -7   4   8  149.22   23.53
   7   4  -8  135.30    7.98
   7  -4  -8  112.29   16.74
  -7   4   7   60.63   13.75
   7   4  -7   54.10   12.06
   7   4  -7   58.90    4.75
   7   4  -7   60.24    4.53
   7  -4  -7   53.13   14.69
  -7   4   6   25.71   18.27
   7   4  -6   12.16   10.33
   7  -4  -6    2.79   19.94
  -7   4   5   77.16   13.73
   7   4  -5   82.74   11.90
   7  -4  -5   72.31   22.56
  -7   4   4   16.19   12.25
   7   4  -4   27.42   10.38
  -7  -4   4   38.61   10.76
   7  -4  -4   35.51   11.74
  -7   4   3  119.22   13.91
   7   4  -3  109.61   11.70
  -7  -4   3  119.01   11.98
   7  -4  -3  119.27   13.36
  -7   4   2  110.18   13.46
   7   4  -2  123.78   11.32
  -7  -4   2  121.79    4.24
  -7  -4   2  126.14   11.11
   7  -4  -2  121.12   12.46
  -7  -4   2  132.97    5.09
   7   4  -1    4.32    7.18
  -7   4   1    5.24   15.90
   7  -4  -1    9.82    8.64
  -7  -4   1    6.47   11.64
  -7  -4   1    1.16    5.71
   7   4   0   74.20    8.81
  -7   4   0   70.52   12.56
  -7  -4   0   73.99   10.33
  -7  -4   0   67.55    8.70
   7  -4   0   53.72   18.06
  -7   4  -1  194.11   15.85
   7   4   1  202.69   10.48
  -7  -4  -1  187.22   10.04
  -7  -4  -1  199.51   10.27
   7  -4   1  208.28   14.17
  -7   4  -2  164.04   15.63
   7   4   2  163.31    9.36
  -7  -4  -2  151.39   13.52
  -7  -4  -2  157.06   11.78
   7  -4   2  143.56   13.60
  -7   4  -3   50.56   13.82
  -7  -4  -3   61.19   11.27
   7  -4   3   62.38   12.46
  -7  -4  -3   62.53   10.41
  -7   4  -4   44.66   13.97
   7  -4   4   25.50    5.66
  -7  -4  -4   43.67    5.67
   7  -4   4   39.66   12.39
  -7  -4  -4   35.76   12.17
  -7   4  -5   -2.27   11.06
   7  -4   5    0.27    3.49
  -7  -4  -5   -3.39    3.42
  -7  -4  -5    5.69   10.32
   7  -4   5   -3.89   10.07
  -7   4  -6   45.99   24.84
  -7  -4  -6   46.66   15.21
  -7  -4  -6   53.18   14.14
  -7  -4  -6   55.24    6.02
   7  -4   6   -0.12   14.60
   7  -4   6   57.02    4.07
  -7   4  -7    5.13   13.80
  -7  -4  -7   -0.28   12.76
  -7  -4  -7   12.14   13.54
  -7   4  -8    7.95   14.79
  -7  -4  -8    8.47   15.08
  -7  -4  -8   -1.42   22.81
  -7   4  -9   -3.23   13.17
  -7  -4  -9    0.11   12.89
  -7  -4  -9    4.40   14.35
   7   5 -11    0.01   19.73
  -7   5  11   53.95   25.03
   7  -5 -11   26.75   18.91
   7   5 -10    0.72    4.05
  -7   5  10    0.62   12.84
   7   5 -10    3.51    4.27
   7   5 -10    0.05   10.28
   7  -5 -10   16.72   14.15
  -7   5   9  117.26   17.22
   7   5  -9   96.06   14.67
   7   5  -9  100.21    5.80
   7   5  -9   86.48    5.73
   7  -5  -9  113.34   18.93
   7   5  -8   59.41    3.89
   7   5  -8   56.65    3.91
  -7   5   8   53.88   15.38
   7   5  -8   46.83   13.51
   7  -5  -8   54.65   16.86
   7   5  -7   -0.08    2.29
  -7   5   7    5.94   11.32
   7   5  -7    3.98    1.43
   7   5  -7    1.11   15.91
   7  -5  -7    4.58   12.40
  -7   5   6   38.24   14.10
   7   5  -6   34.40   19.72
   7  -5  -6   42.04   15.30
  -7   5   5  -14.15   10.75
   7   5  -5   12.77    9.31
   7  -5  -5   -3.51   11.28
  -7  -5   5   -3.98    9.40
   7   5  -4   12.15   10.90
  -7   5   4   10.41   12.79
   7  -5  -4    7.48   12.24
  -7  -5   4   16.43   10.41
  -7   5   3   18.74   12.81
   7   5  -3   12.04   10.68
   7  -5  -3   31.03   19.70
  -7  -5   3   17.20   10.59
  -7   5   2  534.63   22.08
   7   5  -2  517.24   18.75
  -7  -5   2  516.04    9.19
  -7  -5   2  531.22   18.75
   7  -5  -2  529.04   20.56
   7   5  -1   78.53   11.20
  -7   5   1   69.82   14.87
   7  -5  -1   89.22   20.85
  -7  -5   1   71.37    9.19
  -7  -5   1   90.43   17.49
   7   5   0    5.99    8.94
  -7   5   0    0.42   12.39
   7  -5   0   13.34   10.77
  -7  -5   0   18.81    8.61
  -7  -5   0   14.31    6.25
  -7   5  -1   70.80   23.04
   7   5   1   61.46    9.71
   7  -5   1   66.14   19.98
  -7  -5  -1   71.01    9.20
  -7  -5  -1   63.99    9.48
  -7   5  -2  414.89   21.02
  -7  -5  -2  429.93   16.21
   7  -5   2  437.52   19.14
  -7  -5  -2  434.14   19.82
  -7   5  -3  284.78   28.81
   7  -5   3  270.30   17.23
  -7  -5  -3  272.95   15.42
  -7  -5  -3  294.18   11.92
  -7   5  -4  204.98   19.02
   7  -5   4  214.40   14.40
   7  -5   4  238.24   16.88
  -7  -5  -4  205.96   14.33
  -7  -5  -4  225.83   16.34
  -7   5  -5    5.86   11.47
   7  -5   5    3.54   10.10
  -7  -5  -5    0.86    4.52
   7  -5   5   -0.15    4.60
  -7  -5  -5   -0.17   10.23
  -7   5  -6   18.22   22.00
  -7  -5  -6   20.15   13.51
   7  -5   6   14.70    7.45
  -7  -5  -6    8.45    7.44
   7  -5   6   -0.82   12.60
  -7   5  -7   21.28   15.04
   7  -5   7    1.03   13.81
  -7  -5  -7    9.09   14.74
  -7  -5  -7   -1.04   13.63
  -7  -5  -7    4.47    5.68
   7  -5   7   16.41    5.66
  -7   5  -8   63.06   18.77
  -7  -5  -8   -0.19   17.83
  -7  -5  -8   92.22   30.36
  -7   5  -9  -34.86   18.05
  -7  -5  -9    1.29   27.95
  -7  -5  -9    1.88   19.48
  -7   6  11    1.13   15.03
   7   6 -11   -0.12   11.65
   7  -6 -11  -15.91   18.17
  -7   6  10   -0.85   13.10
   7   6 -10   -0.40   10.20
   7  -6 -10   -2.14   23.97
  -7   6   9   -2.16   13.13
   7   6  -9   -0.23   10.50
   7  -6  -9   -9.52   15.38
  -7   6   8   -8.76   10.30
   7   6  -8    1.59    2.56
   7   6  -8  -10.48    8.87
   7   6  -8   -0.02    1.70
   7  -6  -8  -12.83   12.04
   7   6  -7  182.75   16.74
  -7   6   7  182.13   29.75
   7  -6  -7  221.91   21.48
   7   6  -6   11.60   11.03
  -7   6   6    5.53   13.48
  -7  -6   6    6.49   11.19
   7  -6  -6    2.48   22.42
  -7   6   5   26.23   13.39
   7   6  -5   -4.30   11.30
   7  -6  -5   -2.57   21.62
  -7  -6   5    7.32   11.07
  -7   6   4  164.36   28.63
   7   6  -4  160.96   15.70
  -7  -6   4  146.46   15.14
   7  -6  -4  142.14   28.62
  -7   6   3   79.44   16.56
   7   6  -3   65.75   12.97
  -7  -6   3   59.50    3.02
  -7  -6   3   93.05   13.18
   7  -6  -3   71.00   15.39
   7   6  -2  624.25   21.62
  -7   6   2  608.26   25.39
   7   6  -2  596.94   10.98
  -7  -6   2  633.00   21.42
  -7  -6   2  597.51   11.65
   7  -6  -2  608.37   23.99
   7   6  -1   -3.56    9.63
  -7   6   1    6.81   11.98
  -7  -6   1    2.92    7.85
   7  -6  -1    4.15   11.05
  -7  -6   1    5.12    8.96
   7   6   0    1.15    9.13
  -7   6   0   -6.30   12.67
  -7  -6   0    1.09    8.89
   7  -6   0    2.88   10.69
  -7  -6   0  -10.87    6.27
  -7   6  -1   53.37   16.04
  -7  -6  -1   63.70   11.36
  -7  -6  -1   59.59    9.71
   7  -6   1   53.51   13.63
  -7   6  -2  878.36   40.01
  -7  -6  -2  848.84   22.24
   7  -6   2  845.23   25.88
  -7  -6  -2  843.57   22.95
  -7   6  -3  260.17   20.38
   7  -6   3  249.23   13.09
  -7  -6  -3  271.95   13.01
   7  -6   3  247.99   17.45
  -7  -6  -3  239.65   15.70
  -7   6  -4   19.97   14.72
  -7  -6  -4   23.93   12.43
  -7  -6  -4   20.09    7.55
   7  -6   4   22.49    7.97
   7  -6   4   32.04   20.21
  -7   6  -5    0.51   12.01
   7  -6   5    4.70    9.11
  -7  -6  -5    0.48   17.23
   7  -6   5   -0.42   10.75
  -7  -6  -5    0.49    5.87
  -7   6  -6    0.17   13.43
  -7  -6  -6   12.63   12.68
   7  -6   6    0.23   11.88
   7  -6   6    3.40    5.46
  -7  -6  -6    0.09    8.74
  -7   6  -7    2.96   31.22
  -7  -6  -7   74.00    7.28
  -7  -6  -7  162.21   19.81
   7  -6   7   93.74    7.28
   7  -6   7  159.99   18.70
  -7   6  -8   -0.07   15.44
  -7  -6  -8    0.13   14.51
  -7  -6  -8   13.96   25.51
   7   7 -10    0.07   12.16
  -7   7  10    0.26   15.75
   7  -7 -10   14.19   18.81
   7   7  -9    0.05    9.27
  -7   7   9    0.09   11.87
   7  -7  -9   -1.06   21.86
  -7   7   8    2.39   17.45
   7   7  -8   43.99   14.84
   7  -7  -8   82.99   20.30
  -7   7   7  100.83   29.87
   7   7  -7   97.93   16.13
  -7  -7   7   97.53   15.91
   7  -7  -7   90.34   33.06
  -7   7   6   41.57   16.64
   7   7  -6   28.82   14.25
   7  -7  -6   42.22   18.12
  -7  -7   6   39.22   21.83
  -7   7   5   12.07   13.18
   7   7  -5   -1.85   11.27
   7  -7  -5   -6.76   13.15
  -7  -7   5    5.12   10.78
   7   7  -4    1.91   17.02
   7   7  -4    1.32    1.76
  -7   7   4    3.60   12.57
  -7  -7   4   -0.06    2.58
   7  -7  -4   11.11   12.52
  -7  -7   4    2.83   10.43
  -7   7   3   -7.10   23.88
   7   7  -3   13.17    5.09
   7   7  -3   26.46   12.81
  -7  -7   3   11.75    5.27
   7  -7  -3    3.17   14.41
  -7  -7   3    0.96   19.40
  -7   7   2   14.10   15.43
   7   7  -2   39.76   19.94
   7   7  -2   13.53    4.51
  -7  -7   2   27.26   12.12
  -7  -7   2   19.90    7.75
   7  -7  -2   27.58   14.29
   7   7  -1  197.28   16.30
  -7   7   1  191.15   20.08
   7   7  -1  199.78   12.40
   7  -7  -1  215.83   18.44
  -7  -7   1  234.75   24.92
  -7  -7   1  191.91    9.75
  -7   7   0   70.44   16.99
   7   7   0   62.97    7.83
   7  -7   0   63.78   14.92
  -7  -7   0   49.23   12.82
  -7  -7   0   81.22    8.94
  -7   7  -1   13.94   13.19
  -7  -7  -1    4.01   12.80
  -7  -7  -1    3.09    9.16
   7  -7   1   -0.32   11.56
  -7   7  -2   14.04   13.19
  -7  -7  -2    5.10    8.95
  -7  -7  -2   -1.61   13.71
   7  -7   2   -5.43   10.90
  -7   7  -3  206.91   20.69
  -7  -7  -3  220.25   19.73
   7  -7   3  212.53   17.79
   7  -7   3  220.99   20.63
  -7  -7  -3  230.83   24.53
  -7   7  -4   13.56   15.58
   7  -7   4   18.36    9.07
   7  -7   4    1.39   13.19
  -7  -7  -4   42.01   14.20
  -7  -7  -4   35.22   12.95
  -7   7  -5   -0.30   21.08
   7  -7   5    6.78    7.15
  -7  -7  -5   -2.11   12.18
  -7  -7  -5   -0.15   11.26
   7  -7   5   -0.13   11.54
  -7   7  -6   -2.92   13.73
  -7  -7  -6   -0.09    6.42
   7  -7   6    0.45   18.71
   7  -7   6   -4.76   10.06
  -7  -7  -6   -0.47   20.96
  -7   7  -7    0.26   24.09
   7  -7   7    6.81    9.37
   7  -7   7   -1.28   21.94
  -7  -7  -7    0.17    9.24
  -7  -7  -7    3.37   24.73
   7   8  -9   -0.04   13.21
  -7   8   9    0.80   17.20
   7  -8  -9   19.86   20.09
   7   8  -8   61.29   16.08
  -7   8   8   -0.76   19.80
   7  -8  -8   74.96   35.92
  -7   8   7   -2.38   30.88
   7   8  -7   51.94   15.91
  -7  -8   7   67.89   16.45
   7  -8  -7   71.54   21.52
  -7   8   6   72.68   29.45
   7   8  -6   46.86   15.52
  -7  -8   6   64.69   16.34
   7  -8  -6   57.48   20.44
   7   8  -5    7.02    3.27
  -7   8   5    2.00   15.85
   7   8  -5    8.68   13.26
   7  -8  -5   24.06   16.40
  -7  -8   5   27.02   20.75
   7   8  -4  145.15   17.73
  -7   8   4  143.34   20.93
   7   8  -4  121.39    7.03
  -7  -8   4  158.84   17.46
   7  -8  -4  180.80   21.03
  -7  -8   4  140.18    5.23
  -7   8   3   -0.27   12.78
   7   8  -3   -0.78    3.37
   7   8  -3   -0.26   10.93
  -7  -8   3    2.51    3.47
  -7  -8   3    2.21   10.87
   7  -8  -3   -1.77   12.91
   7   8  -2   15.91    7.73
   7   8  -2    4.37   12.47
  -7   8   2    4.24   15.46
  -7  -8   2    5.99   12.48
  -7  -8   2    9.45    5.54
   7  -8  -2   13.72   14.53
   7   8  -1    2.23    5.16
  -7   8   1   -4.14   13.05
  -7  -8   1    3.89   10.64
   7  -8  -1   10.25   19.10
  -7  -8   1    0.20    9.38
  -7   8   0    6.34   14.26
   7   8   0   12.16   10.52
   7  -8   0    0.10   12.66
  -7  -8   0    5.21   12.33
  -7  -8   0   10.84   11.27
  -7   8  -1   -2.05   12.62
   7   8   1   -2.55    6.92
   7  -8   1    0.02   11.43
  -7  -8  -1   -1.08   15.56
  -7  -8  -1   -0.65    7.99
  -7   8  -2   15.02   14.73
   7  -8   2    0.07   12.15
   7  -8   2    4.20   11.05
  -7  -8  -2    7.37   10.15
  -7  -8  -2   18.52   10.45
  -7   8  -3   -8.05   12.59
   7  -8   3    6.99    8.86
   7  -8   3   -0.15   16.64
  -7  -8  -3  -12.96    9.57
  -7  -8  -3    4.57    8.35
  -7   8  -4    0.76   14.26
  -7  -8  -4    4.93   11.70
   7  -8   4   15.20   14.39
   7  -8   4    0.64   12.32
  -7  -8  -4   -0.41    9.07
  -7   8  -5   -0.06   21.26
   7  -8   5    0.19   11.15
  -7  -8  -5    3.14   12.24
   7  -8   5   -4.00    8.10
  -7  -8  -5    0.34   12.51
  -7   8  -6    2.17   16.28
   7  -8   6   -0.58   14.13
  -7  -8  -6    0.01    8.77
  -7  -8  -6   18.29   16.20
   7  -8   6   20.63   13.70
   7   9  -8   26.56   17.46
  -7   9   8    3.39   20.48
  -7  -9   8   39.48   17.19
   7  -9  -8   51.30   24.07
  -7   9   7   -3.42   14.58
   7   9  -7   -5.01   12.44
   7  -9  -7   14.70   16.40
  -7  -9   7    0.23   19.41
   7   9  -6   24.34   15.38
  -7   9   6    1.88   18.07
   7  -9  -6   24.77   19.90
  -7  -9   6   11.77   15.65
   7   9  -5    1.95   13.70
  -7   9   5    3.91   25.91
   7  -9  -5  -11.27   16.86
  -7  -9   5  -11.15   13.93
   7   9  -4    8.38    3.72
  -7   9   4   -1.98   25.77
   7  -9  -4    6.21   16.79
  -7  -9   4    7.28    5.45
  -7  -9   4    3.95   22.57
  -7   9   3    1.40   29.26
   7   9  -3   24.16    5.19
  -7  -9   3   36.54    5.43
  -7  -9   3   -0.30   15.32
   7  -9  -3   36.57   16.77
  -7   9   2   -3.58   16.59
   7   9  -2   13.82    6.07
   7  -9  -2   37.08   15.64
  -7  -9   2    0.17   21.93
  -7  -9   2   16.78    6.67
   7   9  -1    0.34    5.37
  -7   9   1  -13.79   13.60
   7  -9  -1   -1.35   12.40
  -7  -9   1    5.90   11.25
  -7  -9   1   -1.75    6.19
   7   9   0   -0.86    6.42
  -7   9   0   -2.01   22.33
  -7  -9   0   15.25   11.44
   7  -9   0   -0.04   12.22
  -7  -9   0    0.49    7.96
   7   9   1   19.89    8.60
  -7   9  -1   37.95   25.36
   7  -9   1    6.54   12.95
   7  -9   1   -0.00   14.06
  -7  -9  -1   -3.17   19.56
  -7   9  -2  -18.84   12.57
  -7  -9  -2    1.20    8.98
  -7  -9  -2    2.03    9.36
   7  -9   2    5.96    9.89
   7  -9   2    0.04   11.05
  -7   9  -3   13.37   13.44
   7  -9   3   -7.49   10.11
  -7  -9  -3    3.31    9.69
  -7  -9  -3    1.41   10.74
   7  -9   3    0.15   11.64
  -7   9  -4   -5.10   15.04
  -7  -9  -4   -4.07   12.80
   7  -9   4    1.31   12.97
  -7  -9  -4   -5.95   10.11
   7  -9   4    0.88   10.01
  -7   9  -5  -20.63   14.11
  -7  -9  -5    2.62   12.77
  -7  -9  -5   -0.20   13.55
   7  -9   5    5.40    8.78
   7  -9   5    4.48   12.02
  -7  10   6   -1.20   18.04
   7 -10  -6   -4.97   19.95
  -7 -10   6   11.96   15.46
  -7  10   5   -4.16   17.27
   7 -10  -5    6.61   29.46
  -7 -10   5   -5.74   15.13
  -7  10   4    3.18   16.66
  -7 -10   4  -12.84   22.33
   7 -10  -4   11.00   16.97
  -7  10   3   -1.03   15.42
   7  10  -3    0.30    4.38
  -7 -10   3   -0.18   13.25
  -7 -10   3    4.30    6.83
   7 -10  -3    3.25   14.96
  -7  10   2   -2.92   15.63
   7  10  -2   -0.07    5.60
  -7 -10   2   -3.70    6.08
   7 -10  -2   -9.02   15.07
  -7 -10   2    0.01   21.29
   7  10  -1    1.02    6.12
  -7  10   1   -3.17   14.62
  -7 -10   1    1.23    6.81
   7 -10  -1    6.21   13.84
  -7 -10   1    0.27   12.54
  -7  10   0   36.59   16.22
   7  10   0    0.73    7.92
   7 -10   0    5.57   14.15
   7 -10   0   -0.04   14.93
  -7 -10   0   -1.36    9.39
  -7 -10   0    0.15   13.72
   7  10   1   -0.52    7.75
  -7  10  -1   -4.02   14.07
   7 -10   1   -1.66   19.06
  -7 -10  -1   -0.94   18.48
   7 -10   1   -0.28   12.47
  -7 -10  -1    1.91   14.83
   7  10   2   20.33   10.26
  -7  10  -2  -14.53   26.22
   7 -10   2    1.11   13.47
   7 -10   2    0.03   14.68
  -7 -10  -2   14.16   19.26
  -7 -10  -2  -13.78   20.77
  -7  10  -3  -19.64   15.82
  -7 -10  -3   18.56   20.03
  -7 -10  -3    8.92   11.89
   7 -10   3    5.08   12.04
   7 -10   3   -0.04   13.75
  -7  10  -4   15.15   14.60
  -7 -10  -4   -9.04   13.13
   7 -10   4    3.47   10.67
  -7 -10  -4   -5.38   10.66
   7 -10   4    8.29   20.82
  -7  11   4   -5.24   18.55
  -7 -11   4   -0.31   26.87
   7 -11  -4   17.08   19.58
  -7  11   3   -1.22   31.38
  -7 -11   3   -0.52   17.71
   7 -11  -3   41.90   30.60
  -7  11   2    3.67   19.98
   7 -11  -2   61.29   19.19
  -7 -11   2    1.21   17.67
   7 -11  -2   -8.69   18.28
   7  11  -1    0.45    7.32
  -7  11   1    3.11   18.03
   7 -11  -1    1.03   16.42
  -7 -11   1   10.68    8.13
   7 -11  -1   14.76   17.98
  -7 -11   1   -0.19   16.08
   7  11   0    1.25   11.91
  -7  11   0   -1.08   15.74
  -7 -11   0   -1.66   13.84
  -7 -11   0   -4.25    8.71
   7 -11   0   11.57   22.80
   7 -11   0   -0.00   16.12
  -7  11  -1   33.63   17.13
   7  11   1    0.85    9.24
  -7 -11  -1   -5.35   10.91
   7 -11   1    0.21   16.15
   7 -11   1    5.33   15.21
  -7 -11  -1    0.01   14.24
   8   0 -12   -0.26   10.71
   8   0 -12   88.25   12.94
   8   0 -11   -4.38    8.76
   8   0 -11   -0.38    9.17
   8   0 -10   -1.77    8.25
   8   0 -10   -7.03    9.46
   8   0  -9    1.67   11.20
  -8   0   8 6223.28   86.16
   8   0  -8 6426.33   88.95
   8   0  -7    0.11    5.75
  -8   0   7    1.74    7.91
   8   0  -6   15.43   10.22
  -8   0   6   22.01    8.93
   8   0  -5   -3.31    4.45
  -8   0   5   -0.95    4.32
   8   0  -4 2100.23   32.02
  -8   0   4 2094.21   32.29
   8   0  -3   -0.50    5.74
  -8   0   3    6.45    6.57
   8   0  -2 2489.96   33.42
  -8   0   2 2538.53   38.27
   8   0  -1    1.12    3.45
  -8   0   1   -1.24    3.86
   8   0   0  137.98   11.68
  -8   0   0  111.81    8.15
  -8   0  -1   -1.50   10.30
   8   0   1    7.37    6.31
   8   0   2  748.94   19.36
   8   0   2  732.03   12.20
  -8   0  -2  718.62   25.16
   8   0   3    1.65    1.83
  -8   0  -3   -1.50    8.35
  -8   0  -4 1315.37   31.05
  -8   0  -5   -0.62    9.73
  -8   0  -6  228.05   19.10
  -8   0  -7   18.06   15.06
  -8   0  -8  912.97   34.64
  -8   0  -8  870.58   34.19
  -8   0  -9   -0.93   14.73
  -8   0  -9   -0.52   22.83
   8   1 -12    5.38   13.22
   8   1 -12    0.09    7.71
   8  -1 -12  -10.18   10.66
   8   1 -11    0.25    9.71
   8   1 -11   21.00   12.71
   8   1 -11   -0.01    7.32
   8  -1 -11   14.12   16.19
   8   1 -10   12.10   11.51
   8   1 -10   -0.37    6.51
   8   1 -10   10.18   15.17
   8  -1 -10   16.25   14.89
   8   1  -9   19.72   11.17
   8   1  -9   19.98    7.46
  -8   1   9   27.84    8.74
   8  -1  -9   26.28   10.00
   8   1  -8 1280.04   30.48
  -8   1   8 1267.94   31.76
   8   1  -8 1230.35   22.80
   8  -1  -8 1265.79   34.71
  -8   1   7 4960.33   71.15
   8   1  -7 5052.08   77.20
   8   1  -7 5105.99   66.42
   8  -1  -7 5067.64   78.66
   8   1  -6   39.92   10.60
   8   1  -6   35.89    5.06
  -8   1   6   29.91    7.89
   8  -1  -6   31.53    8.40
  -8  -1   6   29.19    6.89
  -8   1   5    6.11    9.48
   8   1  -5    2.05    3.03
   8  -1  -5   -0.37    6.14
  -8  -1   5    2.47    4.34
  -8   1   4  172.99    9.30
   8   1  -4  166.98    4.82
   8  -1  -4  175.59   13.05
  -8  -1   4  160.58    7.01
  -8   1   3   18.89    6.48
   8   1  -3   24.19    2.88
  -8  -1   3   29.01    5.50
   8  -1  -3   31.01    5.93
  -8   1   2 4500.76   64.48
   8   1  -2 4637.85   63.11
   8   1  -2 4573.24   54.04
   8  -1  -2 4447.66   58.49
  -8  -1   2 4513.75   54.09
  -8   1   1  867.20   18.36
   8   1  -1  864.22   14.80
   8   1  -1  863.98   17.72
  -8  -1   1  876.65   18.45
   8  -1  -1  852.34   21.49
  -8   1   0   17.97    7.23
   8   1   0   19.22    5.41
   8   1   0   14.06    5.30
  -8  -1   0   15.28    5.31
   8  -1   0   16.60   10.43
  -8   1  -1    3.40    6.75
   8   1   1    0.09    5.99
  -8  -1  -1    0.87    5.62
   8  -1   1    3.12    6.20
  -8   1  -2    3.01    8.24
   8   1   2    2.33    5.15
   8  -1   2   -0.32   12.45
  -8  -1  -2    7.46    7.12
   8   1   3  525.63   10.21
  -8   1  -3  532.08   19.19
  -8  -1  -3  525.61   24.89
   8  -1   3  534.83   18.60
  -8   1  -4    2.79    9.46
  -8  -1  -4    0.39    8.92
  -8   1  -5   19.27   11.81
  -8  -1  -5   -3.47   10.92
  -8   1  -6    1.54   11.35
  -8  -1  -6   -4.15   11.39
  -8  -1  -6   -4.38   11.09
  -8   1  -7  361.35   23.34
  -8  -1  -7  398.76   34.40
  -8  -1  -7  402.22   23.21
  -8   1  -8  -28.96   14.53
  -8  -1  -8    5.44   15.52
  -8  -1  -8   -1.05   14.75
  -8   1  -9    4.38   17.64
  -8   1  -9   23.57   16.76
  -8  -1  -9   -0.93   17.54
  -8  -1  -9   14.79   18.02
   8   2 -12    0.28    7.54
   8   2 -12    9.81    8.26
   8  -2 -12   12.48   12.62
   8   2 -11   -0.25    9.11
   8   2 -11    0.23    5.84
   8   2 -11    1.58    6.36
   8  -2 -11    4.89   10.45
   8   2 -10   -0.18    5.48
  -8   2  10   -0.07    9.08
   8   2 -10    2.42    6.06
   8   2 -10   14.46    9.54
   8  -2 -10    8.45   10.35
   8   2  -9  113.08   12.03
   8   2  -9  127.44    7.41
   8   2  -9  111.69   13.40
  -8   2   9  106.65   12.33
   8  -2  -9  135.88   21.53
   8   2  -8  135.52   13.89
   8   2  -8  132.04    9.13
   8   2  -8  134.78   10.49
  -8   2   8  155.79   12.42
   8  -2  -8  151.27   13.86
  -8   2   7   80.25   11.26
   8   2  -7  100.02    4.75
   8   2  -7   78.35   12.75
   8   2  -7   93.94    5.53
   8  -2  -7   82.05   12.13
   8   2  -6  254.44   22.55
  -8   2   6  254.37   13.25
   8   2  -6  250.03    5.90
   8  -2  -6  258.25   14.33
   8   2  -5   13.00    2.12
   8   2  -5    8.85    9.73
  -8   2   5   12.55    8.29
   8  -2  -5   11.06    8.58
  -8   2   4    2.51   10.02
   8   2  -4    2.00   10.95
   8  -2  -4   -2.13    6.04
  -8   2   3   10.97    7.47
   8   2  -3   13.40    7.54
   8  -2  -3   11.12    6.83
  -8  -2   3    8.12    1.49
   8   2  -2  245.76   11.23
  -8   2   2  235.91   17.42
  -8  -2   2  230.19    7.14
   8  -2  -2  235.64   10.84
  -8   2   1    4.58    7.35
   8   2  -1   -1.68    6.00
  -8  -2   1    6.44    3.38
   8  -2  -1   14.94    6.50
  -8   2   0  295.77   13.26
   8   2   0  321.77   10.38
  -8  -2   0  311.84    9.40
   8  -2   0  316.18   12.41
  -8   2  -1   38.44   10.27
   8   2   1   38.08    5.54
   8  -2   1   39.67    9.03
  -8  -2  -1   30.05    6.78
  -8   2  -2  379.87   24.29
   8   2   2  374.82   12.40
   8  -2   2  384.05   15.83
  -8  -2  -2  384.00   13.95
  -8   2  -3   56.05   12.47
   8   2   3   48.32    6.27
  -8  -2  -3   56.06   11.09
  -8  -2  -3   46.45   10.08
   8  -2   3   57.40   18.61
  -8   2  -4   58.93   13.65
   8  -2   4   42.28    4.37
   8  -2   4   52.59   12.87
  -8  -2  -4   50.21   12.25
  -8  -2  -4   44.40   11.35
  -8   2  -5   13.37   12.31
  -8  -2  -5   -0.85   10.77
  -8  -2  -5    9.96   11.77
  -8   2  -6   55.18   14.62
  -8  -2  -6   11.45   13.86
  -8  -2  -6   23.66   13.98
  -8   2  -7   -2.30   12.63
  -8  -2  -7    3.28   12.39
  -8  -2  -7    7.27   13.50
  -8   2  -8   13.79   14.89
  -8  -2  -8   -0.40   23.18
  -8  -2  -8    5.01   15.66
  -8   2  -9   20.04   16.68
  -8  -2  -9   -0.37   16.94
  -8  -2  -9   14.48   18.09
   8  -3 -12   30.41   16.52
  -8   3  11    3.93   10.80
   8   3 -11    1.22    5.85
   8   3 -11   -0.08    8.35
   8   3 -11    0.24   10.00
   8  -3 -11   21.92   18.97
   8   3 -10    9.75    5.54
   8   3 -10   -0.06   10.79
  -8   3  10    8.27   11.14
   8   3 -10    9.77    8.22
   8  -3 -10   16.91   12.77
  -8   3   9  124.13   14.33
   8   3  -9  127.41    9.25
   8   3  -9  128.98    6.73
   8   3  -9  144.65   14.53
   8  -3  -9  133.07   15.84
   8   3  -8  220.29   23.43
   8   3  -8  234.08    6.99
  -8   3   8  188.11   22.70
   8   3  -8  224.01    6.49
   8  -3  -8  213.13   24.98
   8   3  -7  171.55    4.18
   8   3  -7  182.90   14.79
  -8   3   7  181.37   14.46
   8   3  -7  171.08    5.93
   8  -3  -7  174.74   15.17
   8   3  -6  632.48   20.63
  -8   3   6  643.25   20.62
   8  -3  -6  627.91   21.42
  -8   3   5   12.10   16.32
   8   3  -5   20.04   10.18
   8  -3  -5    8.79   10.54
  -8   3   4  362.48   16.23
   8   3  -4  359.13   15.18
   8  -3  -4  349.69   15.83
   8   3  -3  126.52   11.44
  -8   3   3  128.67   12.28
   8  -3  -3  145.38   18.21
   8   3  -2  423.05   14.74
  -8   3   2  397.86   16.05
   8  -3  -2  414.11   15.48
  -8  -3   2  412.59    6.76
  -8  -3   2  410.11    7.93
  -8   3   1  258.37   14.36
   8   3  -1  244.24   11.41
   8  -3  -1  235.70   12.66
  -8  -3   1  253.03    6.88
  -8  -3   1  255.20    7.08
  -8   3   0  415.22   24.56
   8   3   0  443.35   13.26
  -8  -3   0  415.66   14.78
   8  -3   0  418.42   15.62
  -8  -3   0  409.04   10.55
  -8   3  -1   16.05   10.47
   8   3   1    8.55    9.25
  -8  -3  -1    8.05    5.95
  -8  -3  -1   10.67    6.67
   8  -3   1    4.66   14.09
  -8   3  -2   13.64   11.45
   8   3   2   13.98    8.64
  -8  -3  -2   14.53    7.65
  -8  -3  -2   15.96    8.43
   8  -3   2   17.40   10.23
  -8   3  -3   38.08   13.67
  -8  -3  -3   40.49   17.17
  -8  -3  -3   40.31    9.75
   8  -3   3   41.04   18.66
  -8   3  -4   26.61   12.25
  -8  -3  -4   12.77   11.30
   8  -3   4   13.84    6.09
  -8  -3  -4   15.85   10.41
   8  -3   4   22.50   12.13
  -8   3  -5   -0.05   12.04
   8  -3   5    2.38    2.06
   8  -3   5    0.24   10.93
  -8  -3  -5    0.84   10.11
  -8  -3  -5   -0.70   10.56
  -8   3  -6   14.74   22.22
  -8  -3  -6   11.72   12.37
  -8  -3  -6   12.63   13.60
  -8   3  -7  -14.92   14.04
  -8  -3  -7   -0.19   13.54
  -8  -3  -7    0.18   20.39
  -8   3  -8   15.40    9.96
  -8  -3  -8    1.15   10.12
  -8  -3  -8  -18.49   10.55
  -8   3  -9    3.85   16.42
  -8  -3  -9   21.10   27.23
  -8  -3  -9   -0.76   16.28
   8  -4 -12    2.66   15.23
  -8   4  11  -15.45   19.13
   8  -4 -11    3.30   14.12
   8   4 -10   27.57    7.65
   8   4 -10   27.06    7.59
  -8   4  10   26.08   21.34
   8   4 -10    1.02   19.37
   8  -4 -10    2.97   14.82
   8   4  -9   -2.70    9.29
   8   4  -9   -0.31    4.55
  -8   4   9   -4.96   10.26
   8   4  -9   -0.90    2.94
   8  -4  -9    2.48   18.27
   8   4  -8   90.99    5.04
  -8   4   8  103.80   14.71
   8   4  -8  108.02   13.84
   8   4  -8   91.27    4.93
   8  -4  -8   93.10   15.56
  -8   4   7   35.40   19.41
   8   4  -7   21.33   11.77
   8  -4  -7   31.64   13.39
   8   4  -6   -0.71    8.80
  -8   4   6    2.49    9.61
   8  -4  -6   -8.94   15.94
   8   4  -5   29.24   11.36
  -8   4   5   36.06   12.70
   8  -4  -5   31.49   12.52
  -8   4   4  310.62   26.45
   8   4  -4  329.67   16.38
   8  -4  -4  288.97   17.10
  -8   4   3  210.44   16.26
   8   4  -3  235.07   21.24
  -8  -4   3  197.94   13.76
   8  -4  -3  204.11   14.98
   8   4  -2   81.62   11.25
  -8   4   2   91.54   14.04
  -8  -4   2   91.88    3.57
  -8  -4   2   91.10    3.23
  -8  -4   2   97.08   11.50
   8  -4  -2   95.19   12.57
  -8   4   1  332.14   17.58
   8   4  -1  333.37   14.00
  -8  -4   1  333.30    8.57
  -8  -4   1  320.69    7.82
  -8  -4   1  335.68   14.42
  -8   4   0  274.22   17.82
   8   4   0  296.89   13.27
   8  -4   0  272.87   15.35
  -8  -4   0  301.31    9.44
  -8  -4   0  301.50   14.46
  -8  -4   0  286.11   13.05
   8   4   1    9.48    7.00
  -8   4  -1   23.51   11.51
  -8  -4  -1   12.94    7.23
  -8  -4  -1   14.36    6.36
   8  -4   1    7.67   10.05
  -8  -4  -1   18.99    7.21
  -8   4  -2   45.10   13.81
   8   4   2   59.00    7.62
  -8  -4  -2   45.41    7.42
  -8  -4  -2   43.71    9.63
   8  -4   2   37.84   12.15
  -8  -4  -2   52.11    8.71
  -8   4  -3   42.31   13.85
  -8  -4  -3   40.03   10.76
  -8  -4  -3   34.08    6.54
   8  -4   3   41.80   12.39
  -8  -4  -3   39.26   10.23
  -8   4  -4    1.47   18.15
   8  -4   4    1.35   10.17
  -8  -4  -4   -4.47    6.49
  -8  -4  -4    0.41    8.68
   8  -4   4   -0.83    4.19
  -8  -4  -4   -4.77    9.30
  -8   4  -5   11.81   12.06
  -8  -4  -5    0.10   16.94
   8  -4   5   -0.09    3.51
   8  -4   5    5.07   10.86
  -8  -4  -5    5.02    9.58
  -8   4  -6    8.84   13.49
  -8  -4  -6   -0.51   18.24
   8  -4   6    3.66    2.43
  -8  -4  -6    0.62   12.42
   8  -4   6   -0.54   12.06
  -8   4  -7   -3.42   14.07
  -8  -4  -7   -7.70   13.66
  -8  -4  -7   -0.47   13.13
  -8   4  -8   -5.25   15.81
  -8  -4  -8  -14.07   15.21
  -8  -4  -8   -0.16   14.86
  -8   4  -9   21.93   18.18
  -8  -4  -9    2.77   26.70
  -8  -4  -9   -7.37   30.00
   8   5 -11    0.01   12.00
  -8   5  11   12.71   14.44
   8  -5 -11    1.55   25.36
   8   5 -10   -0.19   12.90
  -8   5  10   34.50   14.91
   8  -5 -10   35.13   16.32
  -8   5   9   42.05   15.46
   8   5  -9   35.79    2.88
   8   5  -9    0.00   21.33
   8   5  -9   40.86    4.27
   8  -5  -9   64.66   17.11
  -8   5   8  -12.28   19.02
   8   5  -8   -1.57   11.03
   8  -5  -8    0.27   20.66
  -8   5   7   13.24   12.10
   8   5  -7    1.19   11.06
   8  -5  -7    2.48   12.74
  -8   5   6   -4.94   11.48
   8   5  -6    6.88   10.53
   8  -5  -6    6.52   11.98
   8   5  -5   12.70   11.67
  -8   5   5   21.81   13.42
   8  -5  -5   16.43   13.30
  -8   5   4    3.30   13.43
   8   5  -4   20.76   11.43
  -8  -5   4   29.34   11.58
   8  -5  -4   24.05   12.90
  -8   5   3  218.32   19.07
   8   5  -3  254.69   15.70
   8  -5  -3  238.39   17.07
  -8  -5   3  250.88   15.89
   8   5  -2   -4.92    8.73
  -8   5   2   -1.24   17.87
  -8  -5   2    0.62    3.27
  -8  -5   2    5.85    4.08
  -8  -5   2   -5.67    8.82
   8  -5  -2    2.00    9.99
   8   5  -1    4.55    8.83
  -8   5   1    2.82   12.35
   8  -5  -1   -1.72   10.73
  -8  -5   1    6.69    8.82
  -8  -5   1    9.34    4.55
  -8   5   0   74.39   15.42
   8   5   0   92.27   10.87
   8  -5   0   79.47   13.13
  -8  -5   0   74.04    7.88
  -8  -5   0   77.35   10.85
   8   5   1  140.61   17.02
  -8   5  -1  153.26   17.52
  -8  -5  -1  134.62   10.48
  -8  -5  -1  148.21   11.32
   8  -5   1  129.08   15.04
  -8   5  -2  289.42   19.40
  -8  -5  -2  241.82   14.00
   8  -5   2  255.71   26.19
  -8  -5  -2  266.06   12.44
  -8   5  -3  175.28   28.22
  -8  -5  -3  162.19    9.99
  -8  -5  -3  144.54   14.23
   8  -5   3  178.62   16.49
  -8   5  -4   -2.85   12.76
   8  -5   4    1.56    5.74
  -8  -5  -4    9.89    5.64
   8  -5   4    1.85   11.14
  -8  -5  -4    9.14   10.52
  -8   5  -5   17.43   14.35
   8  -5   5   -0.28   19.23
  -8  -5  -5   15.74   12.06
   8  -5   5   -0.32    8.12
  -8  -5  -5    8.10    8.21
  -8  -5  -5    7.90   10.82
  -8   5  -6    2.75   16.57
   8  -5   6    0.44   23.24
   8  -5   6   33.75    5.04
  -8  -5  -6   43.89   14.82
  -8  -5  -6   14.58    7.67
  -8  -5  -6   35.16   14.11
  -8   5  -7   -5.01   22.53
  -8  -5  -7   -2.86   13.69
  -8  -5  -7   -1.03   12.99
  -8   5  -8  -38.33   17.47
  -8  -5  -8   -2.39   17.02
  -8  -5  -8   -0.50   16.48
  -8   6  11   -2.71   14.99
   8   6 -11   -0.04   12.19
   8  -6 -11   16.32   18.19
   8   6 -10   -0.15   11.97
  -8   6  10   -0.50   23.07
   8  -6 -10   18.63   16.72
   8   6  -9   29.85   13.63
  -8   6   9    2.57   24.70
   8  -6  -9   47.00   28.88
  -8   6   8   23.21   15.42
   8   6  -8   14.67   21.37
   8  -6  -8   44.60   16.85
   8   6  -7   61.82   22.46
  -8   6   7   28.87   16.12
   8  -6  -7   50.00   17.12
   8   6  -6   33.00   21.39
  -8   6   6   48.25   15.92
   8  -6  -6   30.94   16.56
  -8   6   5  -10.40   12.28
   8   6  -5    1.71   11.01
  -8  -6   5   -2.43   10.48
   8  -6  -5    0.81   12.00
   8   6  -4  103.23   15.40
  -8   6   4   95.96   17.78
  -8  -6   4  119.57   15.07
   8  -6  -4  109.35   17.19
  -8   6   3  130.49   29.05
   8   6  -3  152.28   15.27
   8  -6  -3  141.02   27.59
  -8  -6   3  127.36    3.44
  -8  -6   3  132.32    3.75
  -8  -6   3  135.75   15.24
   8   6  -2 1899.28   39.94
  -8   6   2 1823.96   43.28
  -8  -6   2 1832.21   38.99
  -8  -6   2 1864.93   28.54
   8  -6  -2 1893.13   41.81
  -8   6   1    1.11   12.40
   8   6  -1   -8.71    9.13
  -8  -6   1   -3.08    7.50
  -8  -6   1   -6.61    9.12
   8  -6  -1   16.16   10.84
   8   6   0  209.64   22.05
  -8   6   0  220.90   20.01
  -8  -6   0  219.18   15.53
   8  -6   0  217.38   17.69
  -8  -6   0  207.59   14.48
  -8   6  -1   73.58   26.98
   8  -6   1   75.10   15.08
  -8  -6  -1   86.27   10.11
  -8  -6  -1   92.52   11.38
  -8   6  -2 1352.21   49.18
  -8  -6  -2 1411.38   30.24
   8  -6   2 1389.22   35.08
  -8  -6  -2 1368.96   30.55
  -8   6  -3    4.78   19.37
  -8  -6  -3    4.03    6.72
   8  -6   3    0.85   10.80
  -8  -6  -3   -5.00    8.95
   8  -6   3   -5.28    6.73
  -8   6  -4    9.80   13.99
  -8  -6  -4   -7.42   10.72
  -8  -6  -4    0.16    6.75
   8  -6   4   15.70    7.10
   8  -6   4   -0.11   12.06
  -8   6  -5   27.63   14.50
  -8  -6  -5    0.76   12.41
  -8  -6  -5    0.31   10.03
   8  -6   5   -0.88   12.48
  -8   6  -6    1.07   16.30
   8  -6   6    0.42   14.55
  -8  -6  -6   41.33   14.73
  -8  -6  -6    0.20    6.17
   8  -6   6   35.59    9.26
  -8   6  -7    2.47   23.79
  -8  -6  -7    5.99   14.05
  -8  -6  -7   -0.30   13.46
   8  -6   7    0.83   13.91
  -8   6  -8   -0.22   16.02
  -8  -6  -8    0.81   14.29
  -8  -6  -8   -6.52   16.34
   8   7 -10    0.01   12.73
  -8   7  10   -1.02   15.72
   8  -7 -10   -9.94   19.27
   8   7  -9  -10.47   13.09
  -8   7   9    0.33   15.23
   8  -7  -9   -5.25   17.73
   8   7  -8   72.68   15.82
  -8   7   8    2.44   18.46
   8  -7  -8   93.62   32.51
  -8   7   7    0.95   13.70
   8   7  -7    7.61   12.32
   8  -7  -7   -3.20   15.13
   8   7  -6   41.99   15.02
  -8   7   6   57.06   17.26
  -8  -7   6   46.70   14.74
   8  -7  -6   40.73   18.04
   8   7  -5   27.30   13.62
  -8   7   5   17.52   15.88
   8  -7  -5   29.93   15.94
  -8  -7   5   19.41   13.55
   8   7  -4    0.61   10.26
  -8   7   4    2.87   12.42
  -8  -7   4    4.64   10.43
   8  -7  -4  -18.27   19.64
  -8   7   3  342.28   23.41
   8   7  -3  360.17   20.69
  -8  -7   3  351.41   20.56
   8  -7  -3  365.63   22.95
  -8  -7   3  330.32    8.42
   8   7  -2  313.05   18.80
  -8   7   2  285.68   22.88
   8  -7  -2  308.33   21.15
  -8  -7   2  306.03    8.72
  -8  -7   2  275.25   18.75
   8   7  -1  331.03   18.10
  -8   7   1  309.15   22.40
   8  -7  -1  344.63   21.34
  -8  -7   1  313.97   14.96
  -8  -7   1  300.05   18.31
  -8   7   0   69.91   27.84
  -8  -7   0   61.67    8.92
  -8  -7   0   74.77   12.68
   8  -7   0   64.17   15.28
  -8   7  -1  289.19   33.24
   8  -7   1  263.70   28.95
  -8  -7  -1  278.99   13.85
  -8  -7  -1  280.15   16.24
  -8   7  -2    5.29   22.47
   8  -7   2   -0.23   11.70
  -8  -7  -2   15.06   14.33
  -8  -7  -2    4.25    9.22
  -8   7  -3  212.88   21.94
   8  -7   3  236.79   14.65
  -8  -7  -3  231.12   20.61
  -8  -7  -3  224.33   16.83
   8  -7   3  254.73   19.10
  -8   7  -4   -0.14   16.24
   8  -7   4    2.18   13.98
   8  -7   4   11.33    8.56
  -8  -7  -4   28.56   13.57
  -8  -7  -4   27.51   12.66
  -8   7  -5    0.57   21.19
  -8  -7  -5   -0.22    6.56
   8  -7   5   -1.54   10.07
   8  -7   5   -1.23   18.10
  -8  -7  -5   -2.35   18.05
  -8   7  -6    0.10   13.58
  -8  -7  -6   -6.29   12.60
  -8  -7  -6   -0.23    5.74
   8  -7   6   -0.84   12.13
   8  -7   6    2.56    9.42
  -8   7  -7    3.30   16.02
  -8  -7  -7    1.61   15.59
   8  -7   7    0.43   14.31
   8   8  -9    2.88   13.80
  -8   8   9    0.16   16.92
   8  -8  -9  -22.39   20.41
   8   8  -8   -3.26   12.07
  -8   8   8   -0.91   14.76
   8  -8  -8   10.14   16.47
  -8   8   7   -2.59   15.46
   8   8  -7   11.82   13.38
  -8  -8   7   -5.36   13.40
   8  -8  -7   18.76   17.32
   8   8  -6    2.53   11.00
  -8   8   6   -8.41   12.59
   8  -8  -6   -3.17   13.21
  -8  -8   6   13.55   17.00
   8   8  -5  -14.20   11.31
  -8   8   5   14.52   12.72
   8  -8  -5    8.50   13.12
  -8  -8   5   -2.04   11.20
   8   8  -4    0.73    9.66
  -8   8   4   -5.68   11.58
  -8  -8   4    0.02    1.62
   8  -8  -4   -0.60   11.23
  -8  -8   4    3.95    9.63
   8   8  -3    3.15   13.06
  -8   8   3   12.75   25.32
  -8  -8   3    5.37   13.03
   8  -8  -3   17.45   14.91
  -8  -8   3    9.66    3.41
  -8   8   2    9.61   22.92
   8   8  -2   -0.97   11.39
  -8  -8   2    0.05    4.56
  -8  -8   2   12.09   11.04
   8  -8  -2   13.16   13.16
  -8   8   1    3.43   12.17
  -8  -8   1   -6.35    9.59
   8  -8  -1    4.70   11.06
  -8  -8   1    0.66    5.09
  -8   8   0   15.90   13.75
  -8  -8   0   -0.69    6.99
   8  -8   0   -0.02   12.04
  -8  -8   0    0.15   10.63
  -8   8  -1  -16.66   14.34
  -8  -8  -1    0.50   13.06
   8  -8   1   -0.13   12.46
  -8  -8  -1   -5.39   16.64
  -8   8  -2    5.08   23.45
  -8  -8  -2    3.91    9.58
   8  -8   2    8.30   10.60
   8  -8   2   -0.18   12.75
  -8  -8  -2    6.73    9.94
  -8   8  -3   -5.29   14.22
  -8  -8  -3    6.29    9.13
   8  -8   3   -0.08   12.19
   8  -8   3    3.42    9.60
  -8  -8  -3    9.25   16.64
  -8   8  -4    0.12   18.97
  -8  -8  -4   56.95   15.02
   8  -8   4   -0.16   16.19
   8  -8   4   38.79   11.68
  -8  -8  -4   67.56   11.44
  -8   8  -5    1.45   22.73
  -8  -8  -5    0.09   12.01
   8  -8   5   -2.80    7.61
   8  -8   5   -1.22   12.27
  -8  -8  -5   11.71   12.32
  -8   8  -6    0.67   16.80
   8  -8   6   -0.15   14.51
   8  -8   6    9.22    8.26
  -8  -8  -6    8.47   24.47
  -8  -8  -6   -0.34    7.94
  -8   9   8    0.86   19.64
   8   9  -8   11.42   16.29
   8  -9  -8   19.74   22.52
   8   9  -7   46.23   18.45
  -8   9   7   -0.87   21.62
  -8  -9   7   67.11   18.67
   8  -9  -7   54.01   23.75
  -8   9   6    7.46   17.23
   8   9  -6   -3.76   14.94
  -8  -9   6   13.57   15.00
   8  -9  -6    9.72   18.54
  -8   9   5   24.14   17.56
   8   9  -5   -0.21   14.84
  -8  -9   5   11.91   14.95
   8  -9  -5    2.61   28.88
   8   9  -4   -4.31   13.72
  -8   9   4   -4.78   16.41
  -8  -9   4    0.18   13.60
   8  -9  -4  -15.34   16.04
  -8   9   3    1.23   15.17
   8   9  -3    3.23    3.36
   8  -9  -3    9.08   14.83
  -8  -9   3    1.06    3.54
  -8  -9   3   -0.97   12.78
   8   9  -2    1.30    4.48
  -8   9   2   -0.34   14.96
  -8  -9   2    2.86    4.95
   8  -9  -2    5.37   13.56
  -8  -9   2    0.36   12.45
  -8   9   1   42.28   16.68
   8  -9  -1   39.80   15.18
  -8  -9   1    1.53   13.66
  -8  -9   1   -1.84    7.52
  -8   9   0   27.11   16.13
  -8  -9   0   12.00   19.31
   8  -9   0   -0.01   14.27
  -8  -9   0    2.17    8.41
  -8   9  -1    0.46   14.08
  -8  -9  -1   -2.46   10.98
   8  -9   1   -1.20   11.05
   8  -9   1    0.00   19.39
  -8   9  -2  -26.95   21.20
   8  -9   2    0.33   17.48
  -8  -9  -2    4.13    9.64
   8  -9   2   -5.43   15.62
  -8  -9  -2    2.17    9.00
  -8   9  -3    6.41   16.55
   8  -9   3   -0.00   13.93
   8  -9   3   19.65   17.97
  -8  -9  -3    1.54   11.25
  -8  -9  -3    7.03   12.27
  -8   9  -4   -2.93   14.89
  -8  -9  -4    7.20   11.93
   8  -9   4   -3.02    9.12
   8  -9   4    1.70   13.03
  -8  -9  -4    1.51    9.42
  -8   9  -5   17.64   26.98
  -8  -9  -5    0.09   15.52
   8  -9   5    0.30   14.59
  -8  -9  -5    1.65   14.75
   8  -9   5    5.23    9.96
  -8  10   6    3.24   26.54
   8 -10  -6    0.48   18.22
  -8 -10   6   -0.32   14.16
  -8  10   5    5.89   35.48
  -8 -10   5   22.81   30.29
   8 -10  -5   79.01   23.38
  -8  10   4    1.06   26.81
  -8 -10   4   -0.47   15.04
   8 -10  -4    6.14   16.56
  -8  10   3    0.36   13.75
  -8 -10   3    0.64   18.82
   8 -10  -3   -2.19   20.94
   8  10  -2   -0.05    4.89
  -8  10   2    4.01   16.31
   8 -10  -2    6.35   24.88
  -8 -10   2   -0.50   13.99
  -8 -10   2    5.43    5.15
  -8  10   1   -0.69   15.10
   8  10  -1   -0.37    5.67
  -8 -10   1    5.49   10.24
  -8 -10   1    0.65   12.57
   8 -10  -1    2.02   21.80
  -8  10   0    3.36   12.27
  -8 -10   0   -1.04    9.75
   8 -10   0   -0.21   17.34
  -8 -10   0   -0.49   15.38
   8 -10   0   -0.89   10.36
  -8  10  -1  -23.99   16.59
  -8 -10  -1    3.18   12.70
   8 -10   1   -6.00   13.61
   8 -10   1    0.02   23.60
  -8 -10  -1    0.45   10.10
  -8  10  -2   -9.79   17.75
  -8 -10  -2   -9.71   12.99
  -8 -10  -2   18.19   12.09
   8 -10   2   17.43   13.43
   8 -10   2   -0.19   23.17
  -8  10  -3  -22.61   15.66
   8 -10   3   14.65   11.32
  -8 -10  -3   -1.37   11.93
   8 -10   3   -0.09   13.61
  -8 -10  -3   -4.56   11.15
  -8  11   3    0.33   18.27
   8 -11  -3    7.11   17.88
  -8 -11   3   -0.10   25.63
  -8  11   2    4.69   19.48
   8 -11  -2   19.75   19.86
  -8 -11   2   -1.46   16.98
  -8  11   1   -0.51   24.74
   8 -11  -1    0.39   13.49
   8 -11  -1   -0.09   15.24
  -8 -11   1   -0.82   13.51
  -8  11   0   -0.73   17.79
  -8 -11   0    0.71   23.64
  -8 -11   0   -4.12    8.76
   8 -11   0   -6.74   15.45
   8 -11   0    0.05   17.04
   9   0 -12  713.99   24.33
   9   0 -11    1.99    7.74
   9   0 -11   -0.09   15.10
   9   0 -10   14.34    8.53
   9   0 -10    9.10   11.09
   9   0  -9    0.68    6.39
   9   0  -8    0.02    5.65
  -9   0   8    0.67    7.81
   9   0  -7   -0.02    5.36
  -9   0   7    1.09    4.88
   9   0  -6  413.02   16.20
  -9   0   6  385.04   15.08
   9   0  -5   -2.46    4.53
  -9   0   5   -3.25    4.69
   9   0  -4 1181.12   22.36
  -9   0   4 1173.36   19.69
   9   0  -3   -1.42    3.60
  -9   0   3    2.83    6.69
   9   0  -2 3482.00   45.94
  -9   0   2 3540.37   47.92
   9   0  -1   -0.81    4.33
  -9   0   1    0.86    7.86
  -9   0   0  329.59   17.09
   9   0   0  335.15   11.59
   9   0   1    4.68    6.46
  -9   0  -1   -2.35    7.05
   9   0   2  956.92   23.13
  -9   0  -2  928.55   23.46
   9   0   2  943.00   15.67
  -9   0  -3   -3.31    7.96
   9   0   3   -0.24    2.08
  -9   0  -4  304.52   17.95
  -9   0  -5   -9.68   11.94
  -9   0  -6  237.92   18.96
  -9   0  -7    2.85   13.33
  -9   0  -8  119.11   21.79
  -9   0  -8  121.00   20.34
  -9   0  -9    2.07   14.50
  -9   0  -9   -3.00   14.71
   9   1 -12   -0.16    7.57
   9   1 -12    2.26   12.95
   9  -1 -12   11.71   10.88
   9   1 -11   -1.83    6.95
   9   1 -11   -0.80    9.76
   9   1 -11   -0.12    6.26
   9  -1 -11  -10.59   14.53
   9   1 -10   -4.07   10.46
   9   1 -10   15.79    6.86
   9  -1 -10    3.80    9.28
   9   1  -9  236.40   10.80
  -9   1   9  252.70   12.84
   9   1  -9  258.76   16.86
   9  -1  -9  256.09   14.17
   9   1  -8   -1.53   10.00
  -9   1   8    3.80    6.95
   9   1  -8    5.49    5.20
   9  -1  -8   -2.91    7.68
   9   1  -7    4.03    4.85
  -9   1   7    1.00    7.00
   9   1  -7    7.40   10.47
   9  -1  -7   10.86    7.98
   9   1  -6 1034.55   26.28
   9   1  -6 1033.38   19.48
  -9   1   6 1015.86   21.08
  -9  -1   6 1016.00   16.25
   9  -1  -6 1015.55   21.64
  -9   1   5   77.71   13.74
   9   1  -5   78.79    6.66
  -9  -1   5   90.31    4.65
   9  -1  -5   93.70    8.55
   9   1  -4   85.69    4.10
  -9   1   4  100.72    8.74
   9  -1  -4   98.79    8.05
  -9  -1   4   90.40    7.23
   9   1  -3   37.19    3.67
  -9   1   3   36.86    7.40
   9  -1  -3   23.72    6.72
  -9  -1   3   49.44    6.85
   9   1  -2    1.20    6.11
  -9   1   2    0.03    5.67
   9   1  -2   -2.59    3.21
   9  -1  -2   -0.58    4.89
  -9  -1   2    0.81    3.54
   9   1  -1  166.16    7.53
  -9   1   1  155.02   10.30
   9   1  -1  164.34    9.67
   9  -1  -1  163.34    9.31
  -9  -1   1  174.36    7.76
  -9   1   0  276.81   12.78
   9   1   0  290.34   10.44
   9   1   0  292.25   10.48
  -9  -1   0  296.15   10.72
   9  -1   0  293.67   12.33
  -9   1  -1    4.33   12.66
   9   1   1    6.03    7.18
  -9  -1  -1   -0.19   10.13
   9  -1   1    1.52   11.92
   9   1   2   60.39    7.63
  -9   1  -2   55.66   18.67
   9  -1   2   69.17   10.88
  -9  -1  -2   53.89   10.16
  -9   1  -3  176.49   15.30
   9   1   3  175.40    7.17
  -9  -1  -3  178.10   13.63
   9  -1   3  192.21   14.53
  -9   1  -4    6.10   11.40
  -9  -1  -4   11.30   10.47
  -9   1  -5    5.12   11.65
  -9  -1  -5    5.59   11.19
  -9   1  -6   16.45   14.17
  -9  -1  -6   16.75   13.67
  -9  -1  -6   20.19   14.07
  -9   1  -7  164.07   19.61
  -9  -1  -7  149.88   31.10
  -9  -1  -7  169.75   20.15
  -9   1  -8   17.50   14.44
  -9  -1  -8  -10.64   14.67
  -9  -1  -8   -0.62   14.26
  -9   1  -9    1.56   19.35
  -9   1  -9   31.91   18.60
  -9  -1  -9   39.45   19.77
  -9  -1  -9   -1.40   18.96
   9   2 -12   34.13   13.76
   9   2 -12   60.78    8.50
   9  -2 -12    4.08   15.65
   9   2 -11   41.17   11.28
   9   2 -11   -0.23   12.36
   9  -2 -11    3.09   12.87
   9   2 -10   42.48    6.67
   9   2 -10   -0.10    9.28
  -9   2  10   43.44   16.95
   9   2 -10   -0.09   19.30
   9  -2 -10   23.19   12.02
   9   2  -9  463.41   19.91
   9   2  -9  451.63   15.59
   9   2  -9  458.92   11.28
  -9   2   9  433.31   17.84
   9  -2  -9  478.38   26.87
   9   2  -8  109.90   14.29
  -9   2   8  133.94   11.74
   9   2  -8  126.38    7.86
   9   2  -8  116.53    6.07
   9  -2  -8  117.68   13.14
   9   2  -7  789.70   32.75
  -9   2   7  735.22   20.49
   9   2  -7  758.74   12.53
   9   2  -7  752.68   11.92
   9  -2  -7  794.57   22.10
  -9   2   6    9.65    7.56
   9   2  -6    0.65    1.76
   9   2  -6    1.61    9.29
   9  -2  -6    8.82    7.76
   9   2  -5  418.41    5.71
   9   2  -5  435.08   18.23
  -9   2   5  397.71   15.57
   9  -2  -5  408.02   15.07
   9   2  -4    9.19    1.71
   9   2  -4   14.00    9.32
  -9   2   4    7.01    8.46
  -9  -2   4   13.30    1.02
   9  -2  -4   20.37    8.12
  -9   2   3  659.04   17.90
   9   2  -3  697.06   25.50
   9  -2  -3  629.76   16.78
  -9  -2   3  627.25   10.87
   9   2  -2 1625.01   29.75
  -9   2   2 1564.42   29.49
  -9  -2   2 1560.73   23.62
   9  -2  -2 1542.51   28.00
   9   2  -1  264.76   11.47
  -9   2   1  276.85   13.79
   9  -2  -1  263.55   12.35
  -9  -2   1  278.55    8.47
  -9   2   0  118.47   12.13
   9   2   0  109.74    8.78
   9  -2   0  129.36   16.64
  -9  -2   0  126.05    7.82
  -9   2  -1  126.01   12.81
   9   2   1  118.61    7.59
  -9  -2  -1  114.51    9.38
   9  -2   1  112.56   11.88
  -9   2  -2   -2.30   10.55
   9   2   2   11.84    4.62
   9  -2   2    8.86   15.23
  -9  -2  -2    4.36    7.90
   9   2   3  111.46    5.41
  -9   2  -3  104.53   14.90
  -9  -2  -3  117.40   12.22
   9  -2   3  104.63   13.44
  -9   2  -4   29.33   13.68
  -9  -2  -4   23.14   11.41
   9  -2   4   38.32   12.88
  -9  -2  -4   34.59   12.17
   9  -2   4   32.52    2.90
  -9   2  -5    0.12   11.90
  -9  -2  -5    4.22   10.38
  -9  -2  -5    1.20   17.27
  -9   2  -6    8.28   11.70
  -9  -2  -6    0.41   10.92
  -9  -2  -6   -5.81   11.23
  -9   2  -7   50.92   16.70
  -9  -2  -7   12.17   24.88
  -9  -2  -7   -0.05   15.74
  -9   2  -8   25.35   25.46
  -9  -2  -8   16.99   16.90
  -9  -2  -8    0.17   15.77
  -9   2  -9   -4.92   16.46
  -9  -2  -9    0.07   16.07
  -9  -2  -9    0.58   26.34
   9  -3 -12   -2.53   13.86
   9   3 -11    0.78    8.92
  -9   3  11    1.69    8.73
   9  -3 -11   -2.89    9.96
   9   3 -10    2.08    3.14
  -9   3  10   -8.98    7.90
   9   3 -10   -1.14    3.36
   9   3 -10    0.08    8.36
   9  -3 -10    4.08   14.43
   9   3  -9   35.47    4.04
  -9   3   9   49.08   11.92
   9   3  -9   30.81   19.82
   9   3  -9   35.13    4.36
   9  -3  -9   48.54   13.07
  -9   3   8   68.67   12.11
   9   3  -8   57.96    4.43
   9   3  -8   59.68    3.38
   9   3  -8   53.38   13.16
   9  -3  -8   64.20   20.37
  -9   3   7  106.90   12.84
   9   3  -7   93.93   13.89
   9  -3  -7   86.16   13.80
   9   3  -6   -5.18   10.21
  -9   3   6    4.94    9.43
   9  -3  -6   11.58    9.91
   9   3  -5   88.88   13.31
  -9   3   5  101.54   12.44
   9  -3  -5  125.51   12.43
  -9   3   4  150.71   13.74
   9   3  -4  157.85   13.94
   9  -3  -4  134.30   13.12
  -9   3   3  512.20   19.00
   9   3  -3  509.92   24.39
   9  -3  -3  508.83   17.47
   9   3  -2    1.29    7.98
  -9   3   2    4.97    9.86
  -9  -3   2    9.27    4.23
   9  -3  -2   -0.89    8.64
  -9  -3   2    7.04    4.28
   9   3  -1 1442.77   27.67
  -9   3   1 1469.43   31.61
  -9  -3   1 1422.13   21.57
  -9  -3   1 1454.83   21.97
   9  -3  -1 1427.52   28.91
  -9   3   0    5.90   10.89
   9   3   0   12.14    7.28
  -9  -3   0   15.71    5.81
   9  -3   0    2.30   14.54
  -9  -3   0    7.84    5.33
  -9   3  -1   10.29    9.04
   9   3   1   -1.79    5.01
   9  -3   1   -4.30    7.87
  -9  -3  -1   -2.55    5.73
  -9  -3  -1    3.26    8.48
   9   3   2    1.95    4.63
  -9   3  -2  -12.19   10.02
   9  -3   2   -6.56   14.04
  -9  -3  -2   -0.60    7.31
  -9  -3  -2   -1.99    6.54
  -9   3  -3   58.50   14.04
   9   3   3   50.49    5.73
  -9  -3  -3   54.88   11.70
   9  -3   3   53.72   13.09
  -9  -3  -3   44.75   10.41
  -9   3  -4   -6.52   18.34
   9  -3   4   -0.09    3.27
  -9  -3  -4    4.39   14.98
  -9  -3  -4    4.36    8.77
   9  -3   4   14.09   10.37
  -9   3  -5   87.84   16.28
  -9  -3  -5   54.94   14.96
  -9  -3  -5   88.54   14.11
   9  -3   5   82.33    4.76
   9  -3   5    0.57   15.68
  -9   3  -6   -1.71   12.58
  -9  -3  -6    3.35   10.79
  -9  -3  -6   -5.69   11.64
  -9   3  -7    3.22   13.86
  -9  -3  -7   -1.49   11.98
  -9  -3  -7   -5.67   13.51
  -9   3  -8   40.78   26.68
  -9  -3  -8    0.91   25.06
  -9  -3  -8    1.46   16.89
  -9   4  11   10.29   12.91
   9  -4 -11    2.62   14.95
  -9   4  10   -3.66   10.64
   9   4 -10    0.51   10.36
   9  -4 -10   -0.30   11.46
  -9   4   9   -1.44    9.97
   9   4  -9   -1.15   10.15
   9   4  -9    2.77    2.36
   9   4  -9    0.57    1.53
   9  -4  -9   -4.86   10.93
  -9   4   8   -3.24   10.64
   9   4  -8   12.00   10.74
   9  -4  -8    1.74   11.69
   9   4  -7  284.20   26.24
  -9   4   7  251.81   17.50
   9  -4  -7  280.38   18.36
  -9   4   6   -2.59    9.27
   9   4  -6   -1.88   14.64
   9  -4  -6    6.55   15.67
  -9   4   5   35.48   12.73
   9   4  -5   27.69   11.76
   9  -4  -5   25.66   12.25
   9   4  -4   -0.78    8.87
  -9   4   4    0.20    9.89
   9  -4  -4    5.63    9.70
  -9   4   3  121.80   14.75
   9   4  -3  114.42   12.96
   9  -4  -3   99.64   13.78
  -9   4   2   26.92   19.62
   9   4  -2   11.18    9.47
  -9  -4   2   12.12    2.80
  -9  -4   2   12.89    2.40
   9  -4  -2    4.88   10.16
  -9   4   1  253.15   17.63
   9   4  -1  262.40   20.04
  -9  -4   1  250.95    7.50
  -9  -4   1  269.63    8.22
  -9  -4   1  263.32   13.77
   9  -4  -1  283.58   15.89
  -9   4   0  150.92   24.87
   9   4   0  139.27   16.49
  -9  -4   0  153.85   11.27
  -9  -4   0  137.99    7.52
  -9  -4   0  148.00    8.52
   9  -4   0  154.65   13.86
   9   4   1   16.72    7.25
  -9   4  -1   11.78   12.75
   9  -4   1   18.97   10.39
  -9  -4  -1   11.97    7.33
  -9  -4  -1    0.53    7.29
  -9  -4  -1   11.85    6.44
  -9   4  -2  -14.61   12.14
   9   4   2    1.38    9.90
  -9  -4  -2   -5.78    6.02
  -9  -4  -2   11.54    7.10
   9  -4   2   13.19   10.57
  -9  -4  -2   18.56    7.93
  -9   4  -3   37.85   14.88
  -9  -4  -3   35.34   10.22
   9  -4   3   29.47   13.29
  -9  -4  -3   43.12   11.10
  -9   4  -4   21.77   13.39
  -9  -4  -4   16.25   10.27
  -9  -4  -4   17.57   11.07
   9  -4   4   22.36   12.57
   9  -4   4    0.93    4.95
  -9   4  -5   29.81   14.71
  -9  -4  -5   10.97   11.44
   9  -4   5   -1.07   13.39
   9  -4   5    0.04    6.05
  -9  -4  -5   36.21   12.28
  -9   4  -6   -7.67   14.42
  -9  -4  -6  -10.62   20.55
  -9  -4  -6   -3.61   11.82
   9  -4   6   -0.10   13.05
  -9   4  -7   -9.96   14.24
  -9  -4  -7   -0.22   19.83
  -9  -4  -7    5.38   13.04
  -9   4  -8   38.44   20.88
  -9  -4  -8  -14.28   12.62
  -9  -4  -8    0.07   12.03
   9   5 -11   -0.50   12.23
  -9   5  11   10.74   13.76
   9  -5 -11   -1.77   15.63
   9   5 -10    0.09   11.59
  -9   5  10   12.16   20.51
   9  -5 -10    2.31   23.19
   9   5  -9   -0.86   12.04
  -9   5   9   12.13   12.84
   9  -5  -9    8.85   13.69
   9   5  -8  152.83   16.57
  -9   5   8  156.85   17.79
   9  -5  -8  160.06   18.80
   9   5  -7   75.65   15.25
  -9   5   7   70.99   15.46
   9  -5  -7  110.87   16.62
   9   5  -6   20.77   12.55
  -9   5   6   16.83   13.33
   9  -5  -6   15.15   13.49
   9   5  -5   -2.56   11.74
  -9   5   5    3.44   12.65
   9  -5  -5   26.71   12.30
   9   5  -4   -3.68   11.11
  -9   5   4   -8.47   12.50
   9  -5  -4   -3.23   11.79
  -9   5   3  202.62   18.86
   9   5  -3  235.57   16.05
  -9  -5   3  191.78   15.49
   9  -5  -3  218.38   17.40
  -9   5   2 1018.61   30.62
   9   5  -2 1078.93   27.40
   9  -5  -2 1078.69   38.63
  -9  -5   2 1042.64   14.76
  -9  -5   2 1056.86   17.22
  -9  -5   2 1085.63   27.07
   9   5  -1    1.94    9.13
  -9   5   1    1.97   12.45
  -9  -5   1    5.86    4.58
  -9  -5   1    5.20    3.81
  -9  -5   1    3.71    9.31
   9  -5  -1   11.94   10.73
   9   5   0  439.18   16.82
  -9   5   0  463.28   33.37
  -9  -5   0  475.01   17.99
   9  -5   0  455.14   20.52
  -9  -5   0  438.69   12.01
  -9  -5   0  458.13   16.98
   9   5   1   -0.69    7.21
  -9   5  -1    5.37   11.40
   9  -5   1    1.10    9.94
  -9  -5  -1   -3.81   10.72
  -9  -5  -1    0.42    7.05
  -9  -5  -1    3.34    5.59
  -9   5  -2    3.26   13.03
  -9  -5  -2   -0.83    8.71
  -9  -5  -2    6.20    7.02
  -9  -5  -2    7.22    7.47
   9  -5   2   10.20   11.39
  -9   5  -3   29.37   25.83
   9  -5   3   72.58   15.40
  -9  -5  -3   81.02   12.58
  -9  -5  -3   75.72   11.28
  -9  -5  -3   73.92    8.41
  -9   5  -4   18.61   14.98
  -9  -5  -4   -0.55    9.84
  -9  -5  -4   16.83   10.88
   9  -5   4   -0.75   20.89
  -9  -5  -4   29.16   18.97
   9  -5   4   21.29    6.54
  -9   5  -5   -1.69   12.62
  -9  -5  -5    1.36    4.38
  -9  -5  -5    4.56   16.83
   9  -5   5   -1.38   11.35
  -9  -5  -5    6.70    9.98
   9  -5   5    0.28    4.42
  -9   5  -6    0.20   15.98
  -9  -5  -6    0.18   20.46
   9  -5   6    8.55    3.75
  -9  -5  -6   32.76   13.93
   9  -5   6   -0.91   14.13
  -9   5  -7   -1.49   15.50
  -9  -5  -7    0.16   13.41
  -9  -5  -7    7.36   13.87
  -9  -5  -8   -0.98   17.44
  -9  -5  -8   31.53   17.81
   9   6 -10    0.00   18.38
  -9   6  10   -0.06   13.15
   9  -6 -10   -2.47   15.67
  -9   6   9   -0.78   12.84
   9   6  -9    2.47   11.50
   9  -6  -9    1.43   14.36
  -9   6   8    7.52   14.31
   9   6  -8    7.07   12.88
   9  -6  -8   11.06   15.39
  -9   6   7  273.77   31.95
   9   6  -7  281.15   20.43
   9  -6  -7  327.49   33.90
   9   6  -6   29.77   13.81
  -9   6   6   15.80   14.91
   9  -6  -6   30.30   15.07
  -9   6   5   15.53   13.93
   9   6  -5   12.50   12.16
   9  -6  -5    8.14   13.55
  -9  -6   5    1.64   12.28
   9   6  -4  394.35   20.63
  -9   6   4  426.03   34.57
  -9  -6   4  466.91   20.96
   9  -6  -4  458.26   22.90
   9   6  -3   20.12   12.82
  -9   6   3   35.39   15.69
  -9  -6   3   21.46   12.78
   9  -6  -3   40.65   14.35
  -9   6   2  825.97   30.47
   9   6  -2  837.07   25.61
   9  -6  -2  851.85   39.25
  -9  -6   2  840.86   26.01
  -9  -6   2  857.94   16.53
  -9  -6   2  807.18   14.90
   9   6  -1   94.97   13.57
  -9   6   1  103.23   29.02
  -9  -6   1  102.27   20.73
   9  -6  -1  104.58   15.92
  -9  -6   1   89.93    6.91
   9   6   0   16.05   10.59
  -9   6   0   30.62   14.83
  -9  -6   0   15.73    7.25
   9  -6   0   39.33   13.28
  -9  -6   0   20.39   10.40
  -9   6  -1   20.10   14.81
   9   6   1   18.74    9.38
   9  -6   1   12.28   12.59
  -9  -6  -1   14.47    9.27
  -9  -6  -1    8.42   12.85
  -9   6  -2  295.38   22.12
  -9  -6  -2  266.86   14.33
  -9  -6  -2  263.07   15.13
   9  -6   2  329.03   28.19
  -9   6  -3   -6.71   21.89
  -9  -6  -3   -0.07    9.34
  -9  -6  -3   -4.84    7.05
   9  -6   3   -0.27   12.06
  -9   6  -4   -3.32   14.93
   9  -6   4   -0.70    6.93
  -9  -6  -4   -6.83   11.02
   9  -6   4   -1.40   12.70
  -9  -6  -4    0.27   10.72
  -9  -6  -4  -22.80   10.21
  -9   6  -5    1.09   14.38
   9  -6   5    7.82    5.91
  -9  -6  -5    4.31   10.98
  -9  -6  -5   -0.03    5.87
   9  -6   5    0.47   12.81
  -9  -6  -5   -1.44   11.71
  -9   6  -6   -2.54   14.87
   9  -6   6    0.91   12.93
  -9  -6  -6    1.90   12.72
  -9  -6  -6   -0.10    4.55
   9  -6   6    3.45    7.30
  -9  -6  -6   12.77   12.06
  -9   6  -7    0.40   14.95
  -9  -6  -7   -3.95   13.79
   9  -6   7    0.77   12.97
  -9  -6  -7    0.75   12.48
  -9   7  10    0.36   11.81
   9   7 -10    0.07   10.24
   9  -7 -10   -1.78   22.55
   9   7  -9    6.92   22.01
  -9   7   9    1.17   16.03
   9  -7  -9   14.70   18.40
  -9   7   8    0.09   20.70
   9   7  -8  118.98   17.91
   9  -7  -8  167.81   23.14
   9   7  -7   22.54   14.40
  -9   7   7   -0.18   16.05
   9  -7  -7   33.07   17.41
  -9   7   6   34.27   17.54
   9   7  -6   33.53   23.58
   9  -7  -6   36.27   27.38
   9   7  -5    3.58   11.28
  -9   7   5   -1.69   13.08
  -9  -7   5    1.59   11.39
   9  -7  -5    0.19   12.85
   9   7  -4   -0.76   11.45
  -9   7   4    4.53   13.20
   9  -7  -4   -0.62   12.77
  -9  -7   4    2.75   11.33
  -9   7   3  712.71   29.39
   9   7  -3  737.66   26.12
  -9  -7   3  646.16    9.52
  -9  -7   3  659.20   10.09
   9  -7  -3  722.97   28.67
  -9  -7   3  692.01   25.95
   9   7  -2  244.30   18.20
  -9   7   2  252.99   34.36
  -9  -7   2  240.93   17.86
   9  -7  -2  262.08   30.77
  -9  -7   2  246.29    7.79
   9   7  -1   35.77   20.17
  -9   7   1   52.67   17.30
  -9  -7   1   57.57   13.16
   9  -7  -1   45.49   24.11
  -9  -7   1   44.09    6.75
  -9   7   0   -3.28   14.73
   9   7   0    5.04   10.03
   9  -7   0   -0.04   12.95
  -9  -7   0   13.32   10.45
  -9  -7   0    8.42    6.65
  -9   7  -1  224.11   21.57
   9  -7   1  195.21   18.94
  -9  -7  -1  186.28   12.78
  -9  -7  -1  217.93   22.18
  -9   7  -2   -7.54   14.29
   9  -7   2    0.10   11.88
  -9  -7  -2    0.19   13.92
  -9  -7  -2   -8.04   14.04
  -9   7  -3    0.18   16.70
   9  -7   3   29.55    9.97
  -9  -7  -3   30.32   15.35
  -9  -7  -3   26.80   11.73
   9  -7   3   -0.02   23.20
  -9   7  -4  185.23   22.96
  -9  -7  -4  202.63   26.59
   9  -7   4  190.85   19.40
  -9  -7  -4  175.74   12.72
   9  -7   4  186.91   19.11
  -9   7  -5   -0.14   25.23
   9  -7   5    4.66    7.12
  -9  -7  -5    0.34    7.10
  -9  -7  -5    9.57   12.64
   9  -7   5    0.42   13.42
  -9   7  -6    0.40   15.59
  -9  -7  -6    2.49   12.33
   9  -7   6    2.67    5.79
   9  -7   6    0.32   13.55
  -9  -7  -6   -1.08   13.74
  -9  -7  -6    0.02    5.68
   9   8  -9    7.82   25.77
  -9   8   9    0.17   19.42
   9  -8  -9   37.63   22.61
   9   8  -8   15.69   21.60
  -9   8   8    1.32   16.20
   9  -8  -8   -6.84   18.19
   9   8  -7   89.63   27.54
  -9   8   7   -0.72   19.83
   9  -8  -7   93.88   21.66
   9   8  -6    5.30   22.16
  -9   8   6    3.59   16.10
   9  -8  -6   16.96   16.65
  -9  -8   6    5.60   14.14
   9   8  -5   17.80   14.24
  -9   8   5  -20.27   26.11
  -9  -8   5    7.31   21.96
   9  -8  -5    8.01   16.06
  -9   8   4    2.78   12.53
   9   8  -4   -2.80   10.27
  -9  -8   4    0.19   10.30
   9  -8  -4    3.94   19.30
  -9   8   3  132.88   21.24
   9   8  -3   -0.96   26.47
  -9  -8   3  133.31   27.17
  -9  -8   3  116.25    4.41
   9  -8  -3  181.22   30.73
   9   8  -2    0.19   10.58
  -9   8   2   -6.59   13.95
  -9  -8   2    8.59   10.88
   9  -8  -2    6.70   20.34
  -9  -8   2   -0.17    6.10
   9   8  -1    0.49    9.72
  -9   8   1    2.13   13.27
  -9  -8   1   -3.73    9.99
   9  -8  -1   -0.18   11.92
  -9  -8   1    0.07    8.02
  -9   8   0   73.24   18.09
   9  -8   0   -0.07   15.63
  -9  -8   0   55.87   20.15
  -9  -8   0    1.50   13.62
  -9   8  -1   -2.77   15.89
  -9  -8  -1    9.63    8.68
  -9  -8  -1   14.07   10.94
   9  -8   1   -0.01   14.14
  -9   8  -2   23.07   16.53
   9  -8   2   -3.48   10.85
   9  -8   2   -0.21   14.14
  -9  -8  -2   16.48   10.74
  -9  -8  -2   16.50   10.25
  -9   8  -3   36.94   17.90
  -9  -8  -3   18.34   10.98
   9  -8   3   -0.15   15.45
  -9  -8  -3   19.13   12.14
   9  -8   3   20.40   11.31
  -9   8  -4    0.69   18.59
  -9  -8  -4    0.25   10.13
  -9  -8  -4   18.59   13.73
   9  -8   4   -0.21   15.95
   9  -8   4   33.72   10.54
  -9   8  -5   -0.60   24.04
   9  -8   5   -0.17   11.73
  -9  -8  -5   10.98   19.57
  -9  -8  -5   -0.46    7.48
   9  -8   5   -0.99   20.58
  -9   9   7   -1.43   17.09
   9   9  -7   10.38   24.09
   9  -9  -7    8.02   19.46
  -9  -9   7    1.71   14.75
   9   9  -6    9.19   25.27
  -9   9   6   23.86   18.49
  -9  -9   6    3.30   16.19
   9  -9  -6   12.54   31.22
   9   9  -5   -4.77   11.37
  -9   9   5    8.55   12.60
  -9  -9   5   -3.06   11.49
   9  -9  -5    1.33   13.20
   9   9  -4   -2.01   13.73
  -9   9   4   11.04   16.33
  -9  -9   4   -1.52   13.98
   9  -9  -4   10.63   16.12
  -9   9   3   -0.41   16.78
   9   9  -3    0.05   13.40
  -9  -9   3   -1.10   13.52
   9  -9  -3   25.35   15.51
  -9   9   2    8.70   17.41
   9  -9  -2    8.43   16.49
  -9  -9   2   16.95    8.07
  -9  -9   2    0.99   14.24
  -9   9   1   30.09   16.23
  -9  -9   1   -0.44   19.97
  -9  -9   1    0.56    6.37
   9  -9  -1    0.15   14.49
  -9   9   0    6.60   14.04
   9  -9   0    0.12   12.42
  -9  -9   0    0.55   10.52
  -9  -9   0   -0.90    6.87
  -9   9  -1    2.97   15.02
   9  -9   1    0.07   13.09
  -9  -9  -1   -4.26   10.89
  -9   9  -2   14.89   17.71
  -9  -9  -2    8.10   12.26
  -9  -9  -2    0.12   17.69
   9  -9   2   -0.07   15.20
   9  -9   2   20.71   12.67
  -9   9  -3   -4.47   16.42
   9  -9   3    0.07   14.21
  -9  -9  -3   -6.46   11.58
   9  -9   3   -9.59   10.83
  -9  -9  -3    7.26   10.41
  -9   9  -4   -3.90   16.58
   9  -9   4    0.26   14.50
   9  -9   4   17.00   16.15
  -9  -9  -4   -0.72    9.63
  -9  -9  -4    0.58   12.89
   9  10  -6    9.52   18.55
  -9  10   6   47.70   21.51
   9 -10  -6   11.88   23.34
  -9 -10   6    6.91   29.56
  -9  10   5    0.84   17.74
   9 -10  -5   19.14   29.30
  -9 -10   5   -2.36   15.21
  -9  10   4   -0.44   18.31
  -9 -10   4   -0.17   24.52
   9 -10  -4   -7.84   17.25
  -9  10   3   -1.06   15.47
   9 -10  -3    2.17   15.25
  -9 -10   3    0.17   13.11
  -9  10   2   -5.13   18.73
   9 -10  -2  -14.42   17.75
  -9 -10   2   -0.45   15.37
  -9  10   1  -40.42   27.75
  -9 -10   1   -1.59    6.22
   9 -10  -1    0.00   16.23
  -9 -10   1    0.01   21.73
  -9  10   0    3.27   15.73
   9 -10   0    0.34   13.92
  -9 -10   0   -0.07   12.13
  -9 -10   0    0.37    7.42
  -9  10  -1   15.86   17.91
  -9 -10  -1    6.73   12.94
   9 -10   1    0.01   15.96
  -9 -10  -1    0.36   10.15
   9 -10   1    4.31   13.45
  -9  10  -2  -26.33   18.24
   9 -10   2   -2.36   13.52
  -9 -10  -2    8.35   12.98
   9 -10   2    0.07   15.80
  -9 -10  -2   23.46   11.85
  10   0 -12   10.65   10.16
  10   0 -11    5.13    8.16
  10   0 -11   -0.12   17.53
  10   0 -10    1.08   11.39
  10   0 -10   -8.87    7.53
  10   0  -9    1.19    9.86
 -10   0   8  117.20    8.24
  10   0  -8  107.82   13.96
 -10   0   7   -2.49    4.44
  10   0  -7    2.44    4.73
 -10   0   6 1218.57   25.22
  10   0  -6 1248.01   25.73
  10   0  -5    0.31    3.85
 -10   0   5    0.09    4.17
  10   0  -4    5.02    4.62
 -10   0   4    7.20    8.68
  10   0  -3   -1.47    4.11
 -10   0   3    4.37    4.99
 -10   0   2  294.49   10.98
  10   0  -2  289.28    9.84
  10   0  -1   -3.90    5.60
 -10   0   1   -1.06   10.03
 -10   0   0   36.23    9.04
  10   0   0   50.44    8.32
 -10   0  -1    5.65   10.34
  10   0   1   -1.05    3.86
  10   0   1    0.75    9.99
 -10   0  -2  337.53   23.06
  10   0   2  296.42   11.18
  10   0   2  294.96   15.15
 -10   0  -3   -1.47    9.14
  10   0   3   -1.04    2.60
 -10   0  -4  111.41   22.48
 -10   0  -5   -2.55   11.19
 -10   0  -6  136.59   18.22
 -10   0  -7    1.04   12.78
 -10   0  -8   11.88   17.30
 -10   0  -8   17.03   18.13
  10   1 -12   95.43   11.05
  10   1 -12   99.93   10.19
  10  -1 -12   99.03   15.09
  10   1 -11   -0.19    5.99
  10   1 -11    8.54    6.80
  10   1 -11   -1.31   10.81
  10  -1 -11   -2.10   14.41
  10   1 -10   -2.41   12.77
  10   1 -10   27.74    7.00
 -10   1  10   23.44    8.95
  10  -1 -10   23.81    9.96
  10   1  -9   47.65   13.71
 -10   1   9   64.23    9.43
  10   1  -9   71.93   11.04
  10  -1  -9   41.85   16.05
  10   1  -8  107.96   15.06
 -10   1   8  113.36    9.82
  10   1  -8  104.06    7.25
  10  -1  -8  108.50   10.68
  10   1  -7 2179.23   43.63
  10   1  -7 2163.93   33.70
 -10   1   7 2056.42   40.62
 -10  -1   7 2112.06   32.70
  10  -1  -7 2146.99   42.25
  10   1  -6 1542.12   22.31
 -10   1   6 1521.19   27.95
  10   1  -6 1595.52   34.57
  10  -1  -6 1566.73   28.34
 -10  -1   6 1534.38   22.21
 -10   1   5    9.75    6.94
  10   1  -5    9.00    3.32
 -10  -1   5    7.18    5.67
  10  -1  -5   13.18   10.73
  10   1  -4  271.88    6.80
 -10   1   4  277.98   12.05
 -10  -1   4  267.77    7.52
  10  -1  -4  263.72   15.71
  10   1  -3  405.17    9.20
 -10   1   3  428.64   19.58
  10   1  -3  423.35   16.02
  10  -1  -3  399.58   12.57
 -10  -1   3  414.97   10.11
  10   1  -2 2145.97   37.25
  10   1  -2 2101.44   30.12
 -10   1   2 2066.53   35.03
  10  -1  -2 2117.20   33.71
 -10  -1   2 2066.46   30.51
  10   1  -1  209.41   16.70
 -10   1   1  212.05   12.41
  10   1  -1  230.57    9.19
  10  -1  -1  227.63   11.19
 -10  -1   1  229.98    9.59
  10   1   0   -0.65    5.91
 -10   1   0    8.33    8.05
  10   1   0   -1.24    5.96
  10  -1   0    5.99   11.55
 -10  -1   0   16.82   10.12
  10   1   1   -2.57    7.08
 -10   1  -1   -1.82    8.01
 -10  -1  -1    1.08    6.44
  10  -1   1    5.67    7.15
  10   1   2   24.40    7.80
 -10   1  -2   31.06   11.28
  10  -1   2   34.47   10.57
 -10  -1  -2   33.43    9.96
 -10   1  -3    3.62    9.44
  10   1   3   -0.32    4.12
 -10  -1  -3    8.97    8.40
  10  -1   3    0.25    2.64
  10  -1   3   -3.48    9.00
 -10   1  -4  170.66   17.02
 -10  -1  -4  173.17   23.27
  10  -1   4  149.48    3.19
 -10   1  -5    9.67   13.06
 -10  -1  -5   12.25   12.18
 -10   1  -6   48.16   15.87
 -10  -1  -6   30.87   15.14
 -10  -1  -6   37.93   15.26
 -10   1  -7    2.09   13.87
 -10  -1  -7    9.53   22.54
 -10  -1  -7    0.57   13.85
 -10   1  -8   14.27   17.19
 -10  -1  -8   20.71   18.02
 -10  -1  -8   -0.52   17.13
  10  -2 -12   -2.14   18.47
  10   2 -11   -0.23   15.06
 -10   2  11   51.84   12.83
  10   2 -11   73.66    6.99
  10   2 -11   58.34    7.58
  10  -2 -11   88.45   13.86
  10   2 -10   49.07    6.26
  10   2 -10   -0.49   13.78
 -10   2  10   54.68   11.07
  10   2 -10   32.72    8.61
  10  -2 -10   44.03   11.94
  10   2  -9   -2.26   12.20
 -10   2   9   17.17    9.45
  10   2  -9   11.71    4.01
  10   2  -9   11.58    4.61
  10  -2  -9    8.56   10.10
 -10   2   8  168.45   12.51
  10   2  -8  164.54   15.71
  10   2  -8  159.82    5.47
  10   2  -8  168.69    6.02
  10  -2  -8  141.80   20.15
 -10   2   7  134.11   18.21
  10   2  -7  130.79    5.88
  10   2  -7  120.97   23.53
  10  -2  -7  144.05   12.21
  10   2  -6   97.90    3.58
 -10   2   6   98.68   17.22
  10   2  -6   92.44   14.27
  10  -2  -6  114.92   17.42
 -10   2   5  231.45   13.35
  10   2  -5  263.78   16.26
  10   2  -5  241.34    4.21
  10  -2  -5  251.28   13.05
 -10  -2   5  237.46    3.88
 -10   2   4    0.80    7.75
  10   2  -4    2.55    2.38
  10   2  -4   -1.29    9.10
  10  -2  -4    8.22   11.44
 -10  -2   4    2.43    2.79
  10   2  -3  544.80   25.59
 -10   2   3  543.07   17.78
 -10  -2   3  533.86   11.63
  10  -2  -3  537.02   16.17
 -10   2   2 1033.37   24.54
  10   2  -2 1087.62   24.27
  10  -2  -2 1015.08   22.51
 -10  -2   2 1038.04   17.04
  10   2  -1    8.47    7.66
 -10   2   1    8.91    9.76
 -10  -2   1   12.85    5.35
  10  -2  -1    8.80    8.25
 -10   2   0  245.51   15.29
  10   2   0  281.46   16.42
  10  -2   0  242.34   13.78
 -10  -2   0  262.63   10.56
 -10   2  -1   42.09   12.32
  10   2   1   45.42    6.77
 -10  -2  -1   48.78    8.66
  10  -2   1   36.85   16.92
 -10   2  -2   50.97   12.66
  10   2   2   40.92    5.78
 -10  -2  -2   42.43    9.93
  10  -2   2   41.41   11.85
 -10   2  -3   10.72   12.21
  10   2   3   11.58    6.26
 -10  -2  -3    6.07    9.61
  10  -2   3    6.21   10.89
 -10   2  -4  232.92   19.15
  10  -2   4  230.26   18.08
 -10  -2  -4  249.80   17.19
 -10  -2  -4  240.34   24.19
 -10   2  -5  173.24   18.88
 -10  -2  -5  181.99   16.78
 -10  -2  -5  167.72   27.19
 -10   2  -6   11.23   13.51
 -10  -2  -6    2.29   12.72
 -10  -2  -6   -2.92   11.84
 -10   2  -7   -3.01   14.12
 -10  -2  -7    0.12   21.72
 -10  -2  -7   -5.19   22.34
 -10   2  -8   35.92   19.70
 -10  -2  -8   -0.65   18.81
 -10  -2  -8   37.77   18.76
  10  -3 -12    4.24   14.11
 -10   3  11    0.14   15.19
  10  -3 -11    0.86   10.94
  10   3 -10   -0.05   10.55
  10   3 -10    0.00    4.37
  10   3 -10    0.84    3.97
 -10   3  10    9.65    9.35
  10  -3 -10    4.83   16.69
  10   3  -9    6.11    3.73
  10   3  -9    6.62    2.18
  10   3  -9    1.05   11.31
 -10   3   9    6.56   10.38
  10  -3  -9   13.81   11.02
 -10   3   8   50.45   12.34
  10   3  -8   59.19   13.78
  10  -3  -8   64.79   20.14
  10   3  -7  169.16   16.15
 -10   3   7  157.97   14.22
  10  -3  -7  159.77   22.27
 -10   3   6  396.74   18.01
  10   3  -6  400.76   19.17
  10  -3  -6  381.84   25.57
 -10   3   5  200.08   14.96
  10   3  -5  207.57   15.66
  10  -3  -5  210.45   14.21
 -10   3   4   95.42   13.38
  10   3  -4  130.59   13.20
  10  -3  -4  110.38   12.52
  10   3  -3  408.51   17.11
 -10   3   3  438.28   18.00
  10  -3  -3  405.73   16.22
 -10  -3   3  399.28    6.74
 -10  -3   3  399.01    5.95
 -10   3   2   -6.30   14.76
  10   3  -2    1.52    7.78
 -10  -3   2    0.65    2.84
  10  -3  -2    4.68    7.93
 -10  -3   2    1.53    2.83
 -10   3   1  533.61   20.21
  10   3  -1  549.72   22.97
  10  -3  -1  502.33   17.75
 -10  -3   1  495.49   11.45
 -10  -3   1  519.86   15.32
  10   3   0   11.22   11.47
 -10   3   0   17.48   11.36
 -10  -3   0    5.37    9.20
  10  -3   0   11.54    9.62
 -10  -3   0    8.23    9.81
 -10   3  -1  318.92   18.48
  10   3   1  291.52   11.52
 -10  -3  -1  282.44   17.09
 -10  -3  -1  314.78   18.72
  10  -3   1  300.55   24.25
  10   3   2    6.33    5.49
 -10   3  -2   24.46   12.02
  10  -3   2    6.32   10.76
 -10  -3  -2    4.44    7.92
 -10  -3  -2    8.68    8.78
  10   3   3  120.44    7.11
 -10   3  -3  117.29   26.19
  10  -3   3  147.05   15.23
 -10  -3  -3  118.18   13.55
 -10  -3  -3  136.41   18.79
 -10   3  -4   35.38   14.59
 -10  -3  -4   22.61   17.65
 -10  -3  -4   21.30   12.12
  10  -3   4   19.98   13.47
 -10   3  -5   27.12   25.64
 -10  -3  -5   17.52   20.39
  10  -3   5   31.68    3.57
  10  -3   5    0.01   14.85
 -10  -3  -5   46.00   13.78
 -10   3  -6   -0.25   10.57
 -10  -3  -6    0.05    9.67
 -10  -3  -6    0.47   14.72
 -10   3  -7    0.61   14.14
 -10  -3  -7   -0.09   13.11
 -10  -3  -7   -7.83   21.37
 -10   3  -8   62.40   20.82
 -10  -3  -8   58.20   20.03
 -10  -3  -8   -2.01   18.94
 -10   4  11    8.86   12.61
  10  -4 -11   -1.21   23.30
  10   4 -10   -2.07   12.25
 -10   4  10  -13.78   18.88
  10  -4 -10   -6.31   13.17
 -10   4   9    6.53   10.49
  10   4  -9   -3.52   10.94
  10  -4  -9    0.33   11.13
  10   4  -8   -1.41   17.37
 -10   4   8    1.76   10.26
  10  -4  -8    3.99   10.83
 -10   4   7  123.19   22.43
  10   4  -7  106.14   15.58
  10  -4  -7  120.46   15.35
 -10   4   6  162.13   16.03
  10   4  -6  203.38   16.94
  10  -4  -6  173.11   23.91
 -10   4   5   24.84   12.82
  10   4  -5   25.39   12.64
  10  -4  -5   26.03   12.45
 -10   4   4   14.73   19.58
  10   4  -4   12.89   11.34
  10  -4  -4   15.53   10.92
 -10   4   3   40.60   13.69
  10   4  -3   78.00   12.15
  10  -4  -3   47.75   12.35
 -10   4   2  601.25   23.04
  10   4  -2  623.82   27.42
 -10  -4   2  611.74   10.62
 -10  -4   2  589.44   10.21
  10  -4  -2  586.62   28.86
  10   4  -1  108.96   11.98
 -10   4   1  102.99   15.68
 -10  -4   1  106.55    6.60
  10  -4  -1   87.45   12.98
 -10  -4   1   95.75    5.95
 -10   4   0   13.52   12.43
  10   4   0    9.46    8.10
  10  -4   0   10.94   10.96
 -10  -4   0    4.74    6.15
 -10  -4   0   13.89    5.61
  10   4   1   15.45   11.53
 -10   4  -1   13.84   12.94
 -10  -4  -1    5.67    6.56
 -10  -4  -1    3.98    7.34
  10  -4   1    8.18   10.85
 -10   4  -2   28.74   14.35
  10   4   2   28.09    7.59
  10  -4   2   30.13   12.88
 -10  -4  -2   37.46    9.99
 -10  -4  -2   32.79    8.80
 -10   4  -3  356.36   32.09
  10  -4   3  304.81   20.05
 -10  -4  -3  308.39   15.62
 -10  -4  -3  333.88   16.65
 -10   4  -4   72.36   18.49
  10  -4   4   77.16    6.66
  10  -4   4   97.08   15.90
 -10  -4  -4   93.31   12.97
 -10  -4  -4   89.68   14.16
 -10   4  -5  -18.05   18.42
  10  -4   5    0.44    4.45
 -10  -4  -5    2.90    9.74
  10  -4   5   -1.09   17.00
 -10  -4  -5    1.84    9.34
 -10   4  -6   -5.75   13.04
 -10  -4  -6   -0.27   10.58
  10  -4   6   -0.27   12.04
 -10  -4  -6    5.79   11.02
 -10   4  -7   -5.33   15.58
 -10  -4  -7   -1.96   14.16
 -10  -4  -7    0.93   12.86
 -10   5  11   24.77   15.50
  10  -5 -11   -1.17   18.27
  10   5 -10   -0.42   13.22
 -10   5  10   18.77   13.47
  10  -5 -10   -0.07   15.31
  10   5  -9    2.45   10.94
 -10   5   9   -2.57   10.92
  10  -5  -9    2.30   12.30
  10   5  -8    2.06   14.45
 -10   5   8   41.01   22.29
  10  -5  -8   36.54   15.34
 -10   5   7    1.56   10.11
  10   5  -7   -1.50   10.24
  10  -5  -7   -1.10   10.43
 -10   5   6   31.32   13.97
  10   5  -6   29.80   13.43
  10  -5  -6   28.78   13.67
 -10   5   5  202.98   18.52
  10   5  -5  232.22   17.10
  10  -5  -5  200.16   17.48
  10   5  -4    8.05   10.94
 -10   5   4    8.54   12.42
  10  -5  -4   -1.57   11.27
  10   5  -3  104.41   22.45
 -10   5   3  120.29   17.09
  10  -5  -3  121.07   15.74
  10   5  -2 1233.50   30.45
 -10   5   2 1200.35   34.10
 -10  -5   2 1199.18   17.19
  10  -5  -2 1260.22   32.53
 -10  -5   2 1209.42   19.85
  10   5  -1  711.75   22.13
 -10   5   1  747.74   39.12
 -10  -5   1  702.41   16.95
  10  -5  -1  751.67   34.30
 -10  -5   1  726.70   15.04
 -10  -5   1  729.31   22.69
  10   5   0   20.57    9.58
 -10   5   0    9.88   13.96
 -10  -5   0   14.64    8.99
 -10  -5   0   15.30    6.78
 -10  -5   0   18.34    9.21
  10  -5   0   14.46   12.55
  10   5   1  144.02   11.54
 -10   5  -1  123.33   18.57
 -10  -5  -1  124.93   10.98
  10  -5   1  154.75   15.49
 -10  -5  -1  139.20    9.58
 -10  -5  -1  140.00   11.34
  10   5   2   34.86    8.40
 -10   5  -2   40.73   15.35
 -10  -5  -2   24.05    8.31
 -10  -5  -2   28.05    8.84
  10  -5   2   22.85   13.47
 -10  -5  -2   28.18   15.27
 -10   5  -3   32.80   26.80
 -10  -5  -3   50.04   11.04
  10  -5   3    0.25   14.86
 -10  -5  -3   47.45   11.49
 -10  -5  -3   50.55    7.81
 -10   5  -4  333.87   24.12
  10  -5   4  322.19   21.70
  10  -5   4  302.81   16.17
 -10  -5  -4  345.53   18.20
 -10  -5  -4  328.09   19.00
 -10   5  -5   -1.36   20.89
  10  -5   5    0.07    4.16
 -10  -5  -5   -1.77   10.67
  10  -5   5   -0.21   11.88
 -10  -5  -5    5.85    9.91
 -10   5  -6    2.37   15.40
  10  -5   6   -0.14   14.49
 -10  -5  -6    3.75   21.21
 -10  -5  -6    8.24   12.85
 -10   5  -7    1.03   16.36
 -10  -5  -7   -1.36   20.75
 -10  -5  -7   -3.67   14.55
 -10   6  10    8.15   15.66
  10   6 -10   20.89   14.48
  10  -6 -10   -3.07   18.47
  10   6  -9   -9.22   12.98
 -10   6   9   -0.62   13.48
  10  -6  -9    0.89   15.24
 -10   6   8    0.72   23.54
  10   6  -8   19.78   14.21
  10  -6  -8   11.18   25.44
 -10   6   7  150.20   19.57
  10   6  -7  157.75   18.31
  10  -6  -7  169.17   19.73
  10   6  -6   11.01   12.90
 -10   6   6    4.74   13.48
  10  -6  -6    2.69   13.40
 -10   6   5   36.52   24.75
  10   6  -5   -4.59   14.21
  10  -6  -5   56.02   14.80
 -10   6   4   -7.76   13.63
  10   6  -4   -4.53   18.95
  10  -6  -4   -6.00   12.99
 -10   6   3   22.77   15.01
  10   6  -3   13.75   12.71
  10  -6  -3   10.12   13.34
 -10  -6   3   23.39   12.15
 -10   6   2   33.23   26.03
  10   6  -2   50.42   20.23
 -10  -6   2   42.79   12.93
 -10  -6   2   37.84    3.44
 -10  -6   2   37.05    6.00
  10  -6  -2   52.52   14.61
  10   6  -1   89.71   12.98
 -10   6   1   68.46   17.24
  10  -6  -1   55.56   15.18
 -10  -6   1   60.98   12.80
 -10  -6   1   55.45    5.64
 -10  -6   1   71.52    6.58
 -10   6   0    5.62   12.98
  10   6   0    2.50    8.61
 -10  -6   0   -5.09    7.61
  10  -6   0  -10.92   17.61
 -10  -6   0   -3.73    5.62
 -10  -6   0    3.80    8.77
  10   6   1   53.68   10.75
 -10   6  -1   62.55   17.23
 -10  -6  -1   63.13    9.47
  10  -6   1   48.51   14.73
 -10  -6  -1   61.88   10.79
 -10  -6  -1   40.18    8.13
 -10   6  -2   28.07   16.80
  10  -6   2    0.07   14.15
 -10  -6  -2   27.16    9.42
 -10  -6  -2   26.85    8.77
 -10  -6  -2   36.67   10.01
 -10   6  -3    4.55   13.65
 -10  -6  -3    3.94    8.96
 -10  -6  -3    3.60    6.84
  10  -6   3    0.16   11.83
 -10  -6  -3   -4.85    8.33
 -10   6  -4   -1.37   16.02
 -10  -6  -4   24.55   10.76
  10  -6   4   17.83    7.06
  10  -6   4   -0.79   14.19
 -10  -6  -4    2.70   11.62
 -10  -6  -4    0.17    7.09
 -10   6  -5   -2.67   27.30
  10  -6   5   10.70    6.49
  10  -6   5   -0.56   15.03
 -10  -6  -5   41.82   19.62
 -10  -6  -5    2.20   13.30
 -10   6  -6   -0.43   17.44
 -10  -6  -6    3.51   14.63
  10  -6   6   -0.78   24.74
 -10  -6  -6   14.67   13.79
  10   7  -9   18.26   15.72
 -10   7   9    2.12   27.06
  10  -7  -9   -2.96   30.29
 -10   7   8    0.01   14.62
  10   7  -8    4.50   13.49
  10  -7  -8    2.36   15.77
 -10   7   7   32.35   16.50
  10   7  -7    6.85   15.13
  10  -7  -7    9.43   27.11
  10   7  -6   71.46   17.14
 -10   7   6   90.53   18.40
  10  -7  -6   75.73   18.58
  10   7  -5   -3.17   13.04
 -10   7   5   -0.59   14.93
 -10  -7   5    6.23   12.78
  10  -7  -5   23.31   14.46
 -10   7   4   18.12   26.41
  10   7  -4    2.46   13.96
  10  -7  -4   31.32   15.23
 -10  -7   4   21.72   13.75
 -10   7   3   -8.14   15.21
  10   7  -3    0.65   12.32
 -10  -7   3  -12.03   19.27
  10  -7  -3  -11.81   13.67
  10   7  -2   -7.61   11.63
 -10   7   2    3.95   14.34
 -10  -7   2    3.91    5.40
  10  -7  -2   15.25   13.39
 -10  -7   2    4.26   11.30
 -10  -7   2    4.75    2.90
  10   7  -1   13.84   11.25
 -10   7   1    5.72   15.98
  10  -7  -1    0.23   13.86
 -10  -7   1   17.84   11.45
 -10  -7   1    1.01    5.43
 -10  -7   1   13.12    4.59
  10   7   0   45.06   12.31
 -10   7   0   37.47   18.35
 -10  -7   0   63.86   19.48
 -10  -7   0   44.85    7.05
  10  -7   0   -0.02   15.77
 -10  -7   0   54.87    8.29
 -10   7  -1   13.29   15.56
 -10  -7  -1   -5.18    6.57
  10  -7   1   -0.07   21.00
 -10  -7  -1   13.87    8.26
 -10  -7  -1   27.63   15.57
 -10   7  -2    0.06   17.36
 -10  -7  -2   54.40   16.18
  10  -7   2   -0.01   14.77
 -10  -7  -2   -0.80    8.74
 -10  -7  -2   41.67   10.40
 -10   7  -3  151.15   22.42
 -10  -7  -3  185.71   23.36
  10  -7   3  183.97   19.91
  10  -7   3  163.55   13.28
 -10  -7  -3  177.18   14.35
 -10  -7  -3  170.89   19.54
 -10   7  -4   -1.56   17.53
 -10  -7  -4   17.63   11.97
 -10  -7  -4   33.00   12.91
  10  -7   4   20.88   13.86
  10  -7   4   -0.52   15.57
 -10  -7  -4    0.12    8.90
 -10   7  -5   -1.57   30.77
 -10  -7  -5   11.87   15.23
 -10  -7  -5    0.01   12.71
  10  -7   5    0.20   16.42
 -10  -7  -5   36.57   13.47
  10  -7   5   24.02    8.26
 -10   7  -6    2.41   20.12
 -10  -7  -6   25.88   15.25
 -10  -7  -6   20.05   17.03
  10  -7   6    0.56   16.97
 -10   8   8   -0.47   26.71
  10   8  -8   -6.99   15.05
  10  -8  -8   -0.48   18.64
 -10   8   7   -2.29   15.30
  10   8  -7    9.46   13.15
  10  -8  -7   -5.86   16.24
 -10   8   6  -12.19   17.62
  10   8  -6    2.92   15.13
  10  -8  -6  -25.98   16.43
 -10   8   5   19.84   16.82
  10   8  -5    2.59   23.07
  10  -8  -5   20.21   16.54
 -10  -8   5   -0.93   14.74
 -10   8   4   36.91   17.54
  10   8  -4   -1.95   14.68
  10  -8  -4   19.00   16.48
 -10  -8   4    1.15   22.99
 -10   8   3   -9.18   15.30
  10   8  -3   -0.11   12.21
 -10  -8   3   -0.43   12.39
  10  -8  -3   -8.32   14.47
  10   8  -2   -5.52   12.46
 -10   8   2   25.05   16.36
 -10  -8   2    8.35    3.39
 -10  -8   2    9.31   12.13
 -10  -8   2    0.00    3.86
  10  -8  -2   18.96   14.71
  10   8  -1  108.29   15.53
 -10   8   1  124.44   21.73
 -10  -8   1  131.35    9.01
  10  -8  -1  122.01   19.68
 -10  -8   1  117.88   25.02
 -10   8   0   19.73   17.42
 -10  -8   0   -0.07    8.00
 -10  -8   0   39.46   12.31
  10  -8   0   -0.31   14.71
 -10   8  -1   26.21   17.39
  10  -8   1    0.18   15.18
 -10  -8  -1    9.21   13.86
 -10  -8  -1   13.09   11.45
 -10   8  -2   54.98   19.74
 -10  -8  -2   50.17   11.81
  10  -8   2    0.01   26.77
 -10  -8  -2   49.60   12.81
 -10   8  -3   60.02   22.63
 -10  -8  -3  123.62   13.48
  10  -8   3   76.31   20.68
  10  -8   3    0.66   29.95
 -10  -8  -3  120.60   15.10
 -10   8  -4    3.23   18.31
 -10  -8  -4   12.95   20.85
  10  -8   4   13.07    9.83
  10  -8   4    1.00   15.95
 -10  -8  -4    0.52   14.96
 -10   8  -5   -0.39   31.72
 -10  -8  -5    0.09    9.26
 -10  -8  -5   26.48   16.12
 -10  -8  -5   35.04   13.93
  10  -8   5   -0.12   17.29
  10  -8   5   17.20   14.55
 -10   9   7   -0.11   31.03
  10   9  -7   18.47   17.42
  10  -9  -7   10.83   21.78
  10   9  -6    1.02   15.84
 -10   9   6   29.70   29.63
 -10  -9   6   -0.73   16.69
  10  -9  -6   20.03   18.49
  10   9  -5    4.05   22.96
 -10   9   5   13.84   27.05
  10  -9  -5    2.23   16.27
 -10  -9   5   -0.07   14.54
 -10   9   4   20.71   20.49
  10   9  -4   -2.72   10.89
  10  -9  -4  -12.88   19.58
 -10  -9   4    0.96   11.04
 -10   9   3  -20.51   25.41
  10   9  -3    1.06   12.99
  10  -9  -3   -0.39   15.29
 -10  -9   3   -0.45   13.33
 -10   9   2  -29.85   26.86
 -10  -9   2    0.96   21.37
  10  -9  -2   18.48   15.72
 -10   9   1    8.38   24.06
 -10  -9   1    0.29   11.58
 -10  -9   1    0.42    8.27
  10  -9  -1   -0.28   13.88
 -10   9   0   -4.54   16.59
  10  -9   0    0.06   14.60
 -10  -9   0   -0.68   12.14
 -10  -9   0   -9.70   12.34
 -10   9  -1   12.05   17.09
 -10  -9  -1    1.69   11.83
  10  -9   1   -0.11   14.99
 -10   9  -2   25.64   20.62
 -10  -9  -2   24.73   12.43
 -10  -9  -2   30.57   13.52
  10  -9   2   -0.05   17.76
  10  -9   2   41.84   14.08
 -10   9  -3   27.33   31.99
  10  -9   3   10.08   12.22
  10  -9   3   -0.02   27.10
 -10  -9  -3   39.81   20.92
 -10  -9  -3    4.19   11.98
  10  10  -5   -2.72   15.37
 -10  10   5   11.74   17.49
  10 -10  -5  -12.94   17.50
 -10 -10   5    0.31   24.57
 -10  10   4    3.57   18.05
 -10 -10   4   -0.71   14.67
  10 -10  -4    1.71   17.37
 -10  10   3    0.87   18.13
 -10 -10   3   -0.24   14.82
  10 -10  -3    6.25   17.16
 -10  10   2    5.08   19.28
  10 -10  -2   37.53   29.40
 -10 -10   2   -0.48   15.79
 -10  10   1   14.64   18.53
 -10 -10   1   -0.62   14.15
  10 -10  -1    0.01   17.33
 -10  10   0   10.80   27.92
 -10 -10   0   -1.18    7.09
  10 -10   0   -0.33   15.57
 -10 -10   0   -5.29   12.95
 -10  10  -1    0.48   20.05
  10 -10   1   -7.57   14.41
 -10 -10  -1  -24.57   14.29
  10 -10   1    0.02   17.21
 -10 -10  -1   -0.94   16.16
  11   0 -12   18.78    9.75
  11   0 -11    0.46   11.01
  11   0 -11    1.10   10.93
  11   0 -10    0.12   13.14
  11   0 -10   29.89    7.96
  11   0  -9    2.79    5.80
 -11   0   9   -0.59    5.40
 -11   0   8   16.22    6.10
  11   0  -8   13.11    6.47
 -11   0   7   -0.79    4.95
  11   0  -7   -6.46    8.09
 -11   0   6    0.89    4.93
  11   0  -6    2.68    4.79
 -11   0   5   -1.68    4.66
  11   0  -5    0.22    4.21
 -11   0   4  105.77    8.09
  11   0  -4  100.84    6.98
  11   0  -3    2.24    4.63
 -11   0   3    1.79    9.02
 -11   0   2  154.25   10.20
  11   0  -2  169.52    9.11
 -11   0   1    4.52    7.09
  11   0  -1    3.33    6.06
 -11   0   0   52.94    9.60
  11   0   0   40.88   14.05
 -11   0  -1   -1.76    8.45
  11   0   1   -8.15    5.35
  11   0   1    2.23    7.88
  11   0   2   22.79    5.05
 -11   0  -2   32.57   11.17
  11   0   3    0.61    2.69
 -11   0  -3   -4.10   14.22
 -11   0  -4   29.15   13.50
 -11   0  -5   -1.12   10.85
 -11   0  -6    0.20   11.35
 -11   0  -7    6.12   14.83
 -11   0  -8  -21.49   18.05
 -11   0  -8    1.66   17.32
  11  -1 -12   45.57   12.61
  11   1 -11   76.32    8.00
  11   1 -11    0.19   24.47
  11   1 -11   85.51    8.74
  11  -1 -11   64.78   18.68
  11   1 -10   76.06   11.66
  11   1 -10   -1.10   15.19
 -11   1  10   77.31   10.01
  11  -1 -10   56.46   10.75
 -11   1   9   -0.49    6.28
  11   1  -9   -3.51   10.13
  11   1  -9   -3.00    6.73
  11  -1  -9    3.11    6.69
 -11   1   8  675.04   18.16
  11   1  -8  770.56   25.87
  11   1  -8  711.37   14.54
  11  -1  -8  731.82   19.15
 -11   1   7  130.28   10.02
  11   1  -7  168.51   16.54
  11   1  -7  140.52    6.26
 -11  -1   7  136.57    6.05
  11  -1  -7  138.41   10.34
  11   1  -6  318.25    7.98
  11   1  -6  329.66   18.47
 -11   1   6  319.51   17.72
  11  -1  -6  306.91   12.45
 -11  -1   6  314.31    8.24
 -11   1   5    5.04    5.10
  11   1  -5   -1.00    2.34
  11   1  -5    0.19    7.64
 -11  -1   5   -1.48    4.27
  11  -1  -5    1.23    4.76
  11   1  -4  494.40   10.24
 -11   1   4  485.38   20.91
  11   1  -4  493.02   19.29
  11  -1  -4  486.92   13.61
 -11  -1   4  475.51   10.71
 -11   1   3   33.94    8.86
  11   1  -3   30.07   10.47
  11   1  -3   39.47    5.01
 -11  -1   3   32.88    5.73
  11  -1  -3   33.33   11.46
  11   1  -2   76.08   10.59
  11   1  -2   84.16   10.48
 -11   1   2   77.89   10.21
  11  -1  -2   65.55    8.60
 -11  -1   2   70.18    7.32
  11   1  -1  352.82   13.92
  11   1  -1  346.96   16.38
 -11   1   1  340.84   15.19
  11  -1  -1  331.27   13.55
 -11  -1   1  360.14   17.46
 -11   1   0  214.18   14.18
  11   1   0  246.56   15.75
 -11  -1   0  226.06   11.94
  11  -1   0  221.74   12.98
  11   1   1   34.97    6.41
 -11   1  -1   21.99   11.10
 -11  -1  -1   26.56    9.33
  11  -1   1   35.29   10.32
  11   1   2    0.14    6.36
 -11   1  -2    3.96    9.46
  11  -1   2   -3.09    8.77
 -11  -1  -2    4.44    8.14
  11   1   3   44.62    4.26
 -11   1  -3   49.56   21.19
  11  -1   3   54.04   12.70
 -11  -1  -3   40.97   18.90
  11  -1   3   43.64    4.35
 -11   1  -4   -4.65   11.12
  11  -1   4    1.12    1.35
 -11  -1  -4    1.95   10.16
 -11   1  -5  254.05   20.75
 -11  -1  -5  253.03   19.09
 -11   1  -6    6.37   24.58
 -11  -1  -6   12.03   14.41
 -11  -1  -6   21.94   15.37
 -11   1  -7    3.47   23.24
 -11  -1  -7   -4.73   14.24
 -11  -1  -7   -2.13   23.30
 -11   1  -8   10.45   31.45
 -11  -1  -8   25.89   19.11
 -11  -1  -8   25.92   19.79
  11  -2 -12  103.60   25.00
  11   2 -11  119.30   17.62
 -11   2  11  121.25   13.89
  11  -2 -11  140.97   15.34
  11   2 -10    1.90    5.35
  11   2 -10    0.86   11.26
  11   2 -10   -3.52    3.77
 -11   2  10    0.65    8.33
  11  -2 -10   -6.42    9.18
  11   2  -9    0.96    4.71
  11   2  -9    0.92   10.69
 -11   2   9    5.00    7.71
  11   2  -9   -0.41    2.79
  11  -2  -9   12.21    8.32
 -11   2   8   81.27   16.82
  11   2  -8   80.98    4.01
  11   2  -8   84.74    3.74
  11   2  -8   92.76   15.28
  11  -2  -8   79.64   11.32
 -11   2   7  860.12   22.47
  11   2  -7  884.71   12.68
  11   2  -7  908.28   27.50
  11  -2  -7  852.12   22.29
 -11   2   6  695.71   20.19
  11   2  -6  720.54   24.81
  11   2  -6  708.95    9.24
  11  -2  -6  720.28   19.94
  11   2  -5   69.42   14.00
 -11   2   5   79.99   10.85
  11   2  -5   68.71    3.03
  11  -2  -5   71.76   10.09
 -11  -2   5   67.78    3.18
 -11   2   4   -2.14    7.94
  11   2  -4    2.60    1.92
  11   2  -4    1.52    9.31
  11  -2  -4   -3.43    7.08
 -11  -2   4    1.37    3.64
 -11   2   3  191.75   20.46
  11   2  -3  206.09   14.06
 -11  -2   3  187.68    6.47
  11  -2  -3  183.87   11.80
 -11   2   2   43.99   16.85
  11   2  -2   31.75    9.95
  11  -2  -2   28.24    9.23
 -11  -2   2   33.98    5.50
 -11   2   1   19.06   10.55
  11   2  -1   11.77    8.33
 -11  -2   1   20.21    5.87
  11  -2  -1    7.57    8.84
  11   2   0  119.09   14.78
 -11   2   0  114.55   13.79
  11  -2   0  116.21   12.22
 -11  -2   0  118.76    9.44
 -11   2  -1   15.26   11.45
  11   2   1   12.79    6.35
 -11  -2  -1    1.11   12.51
  11  -2   1   11.12   10.01
 -11   2  -2   65.87   14.07
  11   2   2   61.94    6.50
 -11  -2  -2   65.07   10.83
  11  -2   2   46.48   12.77
 -11   2  -3   51.98   15.17
  11   2   3   68.95    5.30
  11  -2   3   60.23   13.91
 -11  -2  -3   65.74   12.25
 -11   2  -4   21.88   12.59
 -11  -2  -4    4.33   10.29
 -11  -2  -4    5.38   10.76
  11  -2   4   -0.73   11.48
  11  -2   4    2.52    2.38
 -11   2  -5   22.00   15.67
 -11  -2  -5   14.23   13.50
 -11  -2  -5   47.61   22.42
 -11   2  -6   -6.41   25.39
 -11  -2  -6   36.12   15.07
 -11  -2  -6   -0.58   14.54
 -11   2  -7   74.11   19.56
 -11  -2  -7    0.40   17.87
 -11  -2  -7   59.82   29.13
 -11   2  -8   94.88   21.74
 -11  -2  -8   78.76   21.89
 -11  -2  -8   -0.10   21.36
 -11   3  11   -1.12   10.30
  11  -3 -11   -3.09   11.80
  11   3 -10    0.17   16.48
 -11   3  10    0.73    9.00
  11  -3 -10   -0.16   15.58
 -11   3   9  -13.29   15.48
  11   3  -9   -0.10   12.08
  11  -3  -9   -5.65   10.48
 -11   3   8   15.39   10.27
  11   3  -8    1.41   12.47
  11  -3  -8    8.90   10.62
  11   3  -7  401.58   20.43
 -11   3   7  371.19   17.80
  11  -3  -7  383.01   25.54
  11   3  -6   56.36   14.32
 -11   3   6   68.72   19.15
  11  -3  -6   65.75   11.86
 -11   3   5  146.20   14.42
  11   3  -5  157.76   15.78
  11  -3  -5  143.94   12.97
 -11   3   4   22.31   11.17
  11   3  -4   19.03   11.41
  11  -3  -4   22.21   10.04
 -11   3   3   58.65   12.80
  11   3  -3   69.58   12.10
  11  -3  -3   54.10   17.47
 -11  -3   3   63.04    3.24
 -11  -3   3   60.88    3.11
 -11   3   2 1159.71   29.22
  11   3  -2 1152.37   27.54
 -11  -3   2 1145.80   20.75
  11  -3  -2 1142.33   26.81
 -11  -3   2 1144.79   21.00
 -11   3   1   16.85   11.85
  11   3  -1   18.92   13.98
 -11  -3   1   11.70    5.43
  11  -3  -1   12.77   10.11
 -11  -3   1   13.48    5.49
 -11   3   0   27.29   20.87
  11   3   0   28.71   13.28
  11  -3   0   28.78   11.10
 -11  -3   0   30.57    7.31
 -11  -3   0   27.85    6.92
  11   3   1   56.95    8.16
 -11   3  -1   49.57   14.57
 -11  -3  -1   59.29   15.13
 -11  -3  -1   65.38    9.02
  11  -3   1   56.82   13.26
 -11   3  -2   35.90   14.02
  11   3   2   12.18   10.31
 -11  -3  -2   36.39    9.61
 -11  -3  -2   30.07    9.98
  11  -3   2   34.06   12.39
  11   3   3   94.89    6.76
 -11   3  -3   88.39   16.72
 -11  -3  -3   80.49   11.98
  11  -3   3  108.32   15.19
 -11  -3  -3   87.41   13.15
 -11   3  -4    0.47   12.77
  11  -3   4   -1.05   11.69
 -11  -3  -4    3.59   10.62
 -11  -3  -4    5.14    9.79
 -11   3  -5    2.06   13.45
  11  -3   5    1.47   12.64
 -11  -3  -5    1.38   11.81
 -11  -3  -5    3.88   10.85
 -11   3  -6   54.71   27.90
 -11  -3  -6    0.57   14.37
 -11  -3  -6   32.59   15.61
 -11   3  -7   39.80   18.71
 -11  -3  -7   20.43   27.24
 -11  -3  -7   -1.86   16.23
 -11   4  11   44.15   21.72
  11  -4 -11   -1.41   16.00
 -11   4  10   13.64   11.92
  11   4 -10    1.33   13.07
  11  -4 -10   -0.85   13.17
  11   4  -9    1.44   18.87
 -11   4   9    6.20   10.71
  11  -4  -9   -0.75   11.37
 -11   4   8   45.14   20.26
  11   4  -8    0.60   14.22
  11  -4  -8   35.24   13.14
  11   4  -7  187.59   17.84
 -11   4   7  166.90   16.04
  11  -4  -7  203.19   16.35
  11   4  -6  630.19   24.36
 -11   4   6  633.82   31.95
  11  -4  -6  611.97   30.65
  11   4  -5   15.92   11.70
 -11   4   5   12.95   11.74
  11  -4  -5    1.63   10.86
 -11   4   4   26.18   12.56
  11   4  -4    7.01   18.78
  11  -4  -4   11.60   11.31
  11   4  -3    3.75   10.75
 -11   4   3   17.01   20.00
  11  -4  -3   19.51   11.01
  11   4  -2   87.30   19.11
 -11   4   2   76.83   15.19
 -11  -4   2   65.25    4.48
  11  -4  -2   70.13   13.08
 -11  -4   2   64.21    4.64
  11   4  -1 2520.25   45.57
 -11   4   1 2470.25   49.98
 -11  -4   1 2435.40   39.34
 -11  -4   1 2529.37   40.67
  11  -4  -1 2470.78   46.72
  11   4   0  506.54   17.07
 -11   4   0  507.70   23.36
 -11  -4   0  498.24   14.29
  11  -4   0  491.97   20.69
 -11  -4   0  477.16   13.72
  11   4   1   22.46   12.67
 -11   4  -1   31.94   14.17
 -11  -4  -1   18.80    7.50
 -11  -4  -1   16.44   13.06
  11  -4   1   34.86   12.05
  11   4   2  102.86    9.12
 -11   4  -2  102.81   27.14
 -11  -4  -2   96.71   10.85
 -11  -4  -2  126.33   18.17
  11  -4   2  110.15   23.84
 -11   4  -3   -3.63   13.08
 -11  -4  -3    1.78   13.24
 -11  -4  -3   11.09   14.37
  11  -4   3   -0.54   11.08
 -11   4  -4   16.02   13.65
  11  -4   4   -1.03   12.37
  11  -4   4    0.38    4.55
 -11  -4  -4    3.14   15.83
 -11  -4  -4    8.24   10.52
 -11   4  -5   21.12   16.59
 -11  -4  -5   23.86   19.19
 -11  -4  -5    1.70   13.05
  11  -4   5   -0.16   14.45
 -11   4  -6    5.21   24.33
 -11  -4  -6    0.71   19.52
 -11  -4  -6    2.21   12.96
 -11   4  -7  -30.64   19.08
 -11  -4  -7  -11.42   26.54
 -11  -4  -7    1.03   16.27
 -11   5  11  -10.81   14.19
  11  -5 -11    1.96   16.43
 -11   5  10   20.59   14.21
  11  -5 -10    2.46   15.75
 -11   5   9    9.44   19.20
  11   5  -9   -1.21   12.79
  11  -5  -9    3.08   20.90
  11   5  -8    2.97   25.44
 -11   5   8   82.98   16.07
  11  -5  -8  101.20   16.56
 -11   5   7   -2.86   10.65
  11   5  -7    0.91   17.48
  11  -5  -7    3.98   10.64
  11   5  -6    0.08   21.70
 -11   5   6   15.96   13.52
  11  -5  -6   19.61   13.07
  11   5  -5   33.62   13.83
 -11   5   5   14.57   14.12
  11  -5  -5   30.45   13.17
  11   5  -4   12.44   12.48
  11  -5  -4   23.49   12.13
 -11   5   3  502.15   23.78
  11   5  -3  507.60   21.19
  11  -5  -3  513.02   22.01
  11   5  -2  875.96   25.31
 -11   5   2  849.09   29.70
  11  -5  -2  837.84   26.94
 -11  -5   2  802.98   15.34
 -11  -5   2  800.93   13.41
 -11   5   1  281.71   31.35
  11   5  -1  272.47   15.87
 -11  -5   1  264.15    9.00
 -11  -5   1  276.47   13.49
  11  -5  -1  272.52   18.41
  11   5   0   28.25   16.06
 -11   5   0   42.79   15.47
 -11  -5   0   43.69    6.75
 -11  -5   0   33.97    7.57
  11  -5   0   43.37   21.20
  11   5   1    2.11    7.09
 -11   5  -1   -4.63   12.25
 -11  -5  -1   -2.32    5.85
  11  -5   1    9.68   10.84
 -11  -5  -1   -6.97    6.76
  11   5   2   79.89    9.39
 -11   5  -2   64.86   28.09
 -11  -5  -2   72.96   11.37
 -11  -5  -2   51.65    9.97
  11  -5   2    0.01   15.20
 -11   5  -3   67.38   18.63
 -11  -5  -3   76.07   11.61
  11  -5   3    1.07   16.51
 -11  -5  -3  116.02   13.09
 -11   5  -4   -0.59   17.25
 -11  -5  -4   16.98   11.21
 -11  -5  -4   -1.42   12.40
  11  -5   4    0.69   14.91
  11  -5   4   22.79    6.32
 -11   5  -5    0.02   14.37
  11  -5   5    0.51   13.00
 -11  -5  -5    0.83   11.21
 -11  -5  -5   -4.16   10.57
 -11   5  -6   -2.87   15.19
 -11  -5  -6    0.05   20.01
 -11  -5  -6    4.11   11.90
  11  -5   6   -0.28   14.02
  11   6 -10    0.64   14.13
 -11   6  10   17.24   22.82
  11  -6 -10   -1.39   16.41
 -11   6   9   24.29   16.03
  11   6  -9   21.28   15.70
  11  -6  -9    3.29   17.12
  11   6  -8    0.18   12.83
 -11   6   8    0.15   12.45
  11  -6  -8    4.17   12.96
 -11   6   7  188.29   20.32
  11   6  -7  175.89   19.77
  11  -6  -7  176.88   19.77
  11   6  -6    5.89   14.09
 -11   6   6   23.51   23.30
  11  -6  -6   18.15   14.14
 -11   6   5   58.94   16.79
  11   6  -5   -0.02   15.45
  11  -6  -5   77.61   15.43
  11   6  -4    1.97   11.47
 -11   6   4   15.25   13.13
  11  -6  -4   -5.40   12.08
 -11   6   3   30.51   16.29
  11   6  -3   32.11   13.29
  11  -6  -3   32.93   14.48
 -11   6   2    2.81   14.67
  11   6  -2    5.51   11.30
  11  -6  -2   23.64   12.64
 -11  -6   2    7.24    5.24
 -11  -6   2   11.69    2.89
 -11  -6   2    4.22   10.98
  11   6  -1  312.41   17.71
 -11   6   1  308.38   22.95
 -11  -6   1  305.62    9.21
 -11  -6   1  327.75   17.63
  11  -6  -1  334.23   20.21
 -11  -6   1  306.06   10.15
 -11   6   0   89.01   18.44
  11   6   0   76.71   12.54
 -11  -6   0   89.44   13.23
  11  -6   0    0.38   16.04
 -11  -6   0  102.36   12.61
 -11  -6   0   79.95    7.47
  11   6   1   58.98   10.89
 -11   6  -1   54.18   18.09
 -11  -6  -1   54.49   10.92
  11  -6   1   -0.53   14.97
 -11  -6  -1   45.54    9.73
 -11  -6  -1   60.23    8.35
 -11   6  -2    4.88   14.72
  11  -6   2   -1.82   12.92
 -11  -6  -2    4.15    7.96
 -11  -6  -2   12.54    8.80
 -11  -6  -2    1.54    7.87
 -11   6  -3   -0.89   15.57
  11  -6   3   -0.14   21.69
 -11  -6  -3    1.87   10.10
 -11  -6  -3   10.04    9.05
 -11   6  -4    0.03   16.11
 -11  -6  -4    1.90   17.80
  11  -6   4    4.45    6.95
  11  -6   4   -0.20   14.00
 -11  -6  -4    7.71   10.37
 -11   6  -5   -0.92   15.06
  11  -6   5    1.57   12.80
 -11  -6  -5   -1.36   10.52
 -11  -6  -5    5.58   17.95
 -11   6  -6    2.21   18.68
 -11  -6  -6   40.28   22.28
  11  -6   6   -0.26   16.94
 -11  -6  -6    1.52   15.45
 -11   7   9   -0.52   17.86
  11   7  -9   16.12   16.54
  11  -7  -9   32.23   19.91
 -11   7   8    1.04   17.98
  11   7  -8   41.35   16.91
  11  -7  -8   37.85   18.69
 -11   7   7   96.94   19.62
  11   7  -7   84.97   18.30
  11  -7  -7   73.39   19.93
  11   7  -6   10.53   14.18
 -11   7   6   13.45   15.23
  11  -7  -6    1.35   14.98
  11   7  -5   -0.25   13.56
 -11   7   5   -2.99   23.79
  11  -7  -5   15.12   14.10
  11   7  -4   -1.39   22.23
 -11   7   4    8.41   16.21
  11  -7  -4   29.29   14.71
  11   7  -3    0.42   12.77
 -11   7   3    2.06   15.53
 -11  -7   3   12.73   12.37
  11  -7  -3    9.18   13.98
 -11   7   2   86.57   19.79
  11   7  -2   -4.11   23.80
 -11  -7   2  102.02    5.16
  11  -7  -2  118.81   17.44
 -11  -7   2   93.60   15.67
 -11  -7   2   88.82    6.31
  11   7  -1    2.43    9.95
 -11   7   1  -16.91   13.66
 -11  -7   1    0.84    7.25
 -11  -7   1   -1.81   16.13
  11  -7  -1   -0.55   12.01
 -11  -7   1   -1.32    3.93
 -11   7   0   86.52   20.38
  11   7   0   94.61   14.04
 -11  -7   0   96.74    8.10
 -11  -7   0  101.31    9.44
  11  -7   0  115.06   18.05
 -11  -7   0   90.43   21.43
 -11   7  -1   25.32   16.14
 -11  -7  -1   23.73   16.39
 -11  -7  -1    6.95   13.31
 -11  -7  -1   -0.69   11.38
  11  -7   1   -0.41   13.87
 -11   7  -2   -1.63   17.04
  11  -7   2   -0.05   14.71
 -11  -7  -2   17.09    9.94
 -11  -7  -2   18.88   15.33
 -11  -7  -2    7.55   13.62
 -11   7  -3    0.36   15.64
 -11  -7  -3   -0.16    8.30
  11  -7   3   -0.11   13.83
  11  -7   3    5.54    8.43
 -11  -7  -3    4.65   10.17
 -11  -7  -3    5.82   14.15
 -11   7  -4   -0.88   17.26
 -11  -7  -4   18.83   10.85
  11  -7   4    3.54    8.03
 -11  -7  -4   -0.12    7.92
 -11  -7  -4   -1.25   11.85
  11  -7   4    1.75   14.91
 -11   7  -5   -0.90   18.11
  11  -7   5   -0.32   15.20
 -11  -7  -5    1.60   13.34
 -11  -7  -5   -7.66   12.23
 -11   8   8    1.00   20.21
  11   8  -8   49.53   18.93
  11  -8  -8   38.31   22.09
 -11   8   7   49.76   20.14
  11   8  -7   31.58   18.41
  11  -8  -7   28.66   20.48
  11   8  -6   81.65   18.73
 -11   8   6   81.37   21.38
  11  -8  -6   47.69   20.49
  11   8  -5    1.04   12.82
 -11   8   5    7.47   14.81
  11  -8  -5   -9.99   13.44
 -11   8   4   13.96   16.81
  11   8  -4    0.74   22.46
  11  -8  -4   21.35   15.68
 -11  -8   4   -0.30   14.37
 -11   8   3    7.00   15.32
  11   8  -3   -0.16   12.12
  11  -8  -3    7.87   14.44
 -11  -8   3   -1.24   12.63
 -11   8   2  124.22   22.09
  11   8  -2    0.64   25.97
  11  -8  -2  130.46   20.09
 -11  -8   2  126.54   16.95
 -11   8   1   51.86   18.55
  11   8  -1    2.12   12.74
  11  -8  -1   -1.09   16.21
 -11  -8   1   16.65    5.24
 -11  -8   1   43.53   13.60
 -11  -8   1   -1.18    9.65
 -11   8   0   19.14   15.92
 -11  -8   0   -0.15   10.89
  11  -8   0    0.12   14.20
 -11  -8   0    0.39    5.77
 -11  -8   0    7.48   11.56
 -11   8  -1   10.97   15.41
 -11  -8  -1   -3.03    7.77
 -11  -8  -1    8.76   10.15
 -11  -8  -1   -0.09    6.75
  11  -8   1    0.14   13.56
 -11   8  -2  105.70   23.12
  11  -8   2   -0.01   19.99
 -11  -8  -2   91.49   11.63
 -11  -8  -2   90.92   20.15
 -11  -8  -2  104.75   14.29
 -11   8  -3   61.76   20.67
 -11  -8  -3   -0.78   11.11
  11  -8   3   31.10   11.52
 -11  -8  -3   -0.07   11.43
  11  -8   3    0.40   17.66
 -11  -8  -3   28.47   12.87
 -11   8  -4    0.08   17.99
  11  -8   4    0.79    8.98
  11  -8   4    0.21   15.02
 -11  -8  -4  -13.67   11.02
 -11  -8  -4    0.21   13.81
 -11  -8  -4    3.05   12.20
 -11   9   6    9.71   20.27
  11   9  -6    8.51   17.89
  11  -9  -6   34.84   19.99
  11   9  -5   -1.19   15.49
 -11   9   5   22.16   18.49
 -11  -9   5    0.52   15.16
  11  -9  -5   -1.77   17.08
  11   9  -4   -4.26   13.15
 -11   9   4    6.31   16.18
 -11  -9   4   -0.21   13.27
  11  -9  -4   -3.39   14.82
 -11   9   3    6.51   16.90
  11   9  -3   -1.11   13.54
 -11  -9   3   -0.23   22.38
  11  -9  -3    9.23   16.49
  11   9  -2    0.77   14.05
 -11   9   2   34.07   18.51
 -11  -9   2   -0.39   14.55
  11  -9  -2    0.05   16.66
 -11   9   1  -15.24   17.66
  11  -9  -1   -0.16   15.65
 -11  -9   1    0.08   13.44
 -11   9   0   -0.96   26.42
 -11  -9   0   -0.00    5.61
 -11  -9   0  -10.76   11.89
 -11  -9   0   -0.29    6.82
  11  -9   0   -0.18   14.74
 -11   9  -1    7.19   17.19
 -11  -9  -1    2.90   11.47
  11  -9   1   -0.01   14.68
 -11  -9  -1   -0.00    7.06
 -11   9  -2   15.59   21.63
  11  -9   2   -0.34   18.30
 -11  -9  -2    0.40   10.04
 -11  -9  -2   34.54   12.06
  11  -9   2   28.71   13.92
 -11  -9  -2   33.55   13.35
 -11  10   3   -2.65   18.69
  11 -10  -3   -1.00   17.69
 -11 -10   3   -1.53   15.25
 -11  10   2   -5.49   18.57
 -11 -10   2   -0.31   14.13
  11 -10  -2   -0.09   16.99
 -11  10   1    2.11   17.55
 -11 -10   1    0.05   13.60
  11 -10  -1    0.29   15.83
  12   0 -12   17.10   14.17
  12   0 -11    6.99    7.35
  12   0 -11   -2.59   12.92
  12   0 -10    0.22    9.10
  12   0 -10    0.81   10.67
  12   0  -9    0.14    8.16
 -12   0   9   -0.69    7.51
  12   0  -8  254.70   10.40
 -12   0   8  243.74   10.05
  12   0  -7   -6.73    5.09
 -12   0   7   -1.67    8.36
  12   0  -6   59.06    6.30
 -12   0   6   59.54    6.74
  12   0  -5   -3.09    4.58
 -12   0   5   -2.34    5.47
 -12   0   4  124.12    8.74
  12   0  -4  127.91   11.28
  12   0  -3    2.62    4.83
 -12   0   3   -4.32    9.21
 -12   0   2  582.98   16.39
  12   0  -2  568.90   19.64
  12   0  -1    2.83    5.05
 -12   0   1   -3.61    5.67
 -12   0   0  816.45   29.57
  12   0   0  817.91   19.43
  12   0   0  815.38   20.65
 -12   0  -1  -10.32   14.83
  12   0   1   -6.04    5.73
  12   0   1   -2.69    8.80
 -12   0  -2   10.12   14.41
  12   0   2    0.12    4.17
 -12   0  -3   -2.79    9.34
  12   0   3    1.08    4.43
 -12   0  -4  271.01   28.15
  12   0   4  208.20    3.88
 -12   0  -5   -2.42   12.54
 -12   0  -6   98.80   19.04
 -12   0  -7   -3.01   13.98
 -12   0  -7    5.10   14.99
  12  -1 -12   36.69   18.87
  12   1 -11    0.21   22.24
  12  -1 -11   17.07    9.73
 -12   1  10   -0.56    9.74
  12   1 -10    1.22   10.69
  12   1 -10    0.19    4.38
  12  -1 -10    1.14   10.87
  12   1  -9   -0.09    9.76
  12   1  -9    0.04    5.64
 -12   1   9   -2.27    5.51
  12  -1  -9    2.31    6.03
  12   1  -8   72.46    5.83
  12   1  -8    2.03   15.45
 -12   1   8   83.20    9.10
 -12  -1   8   81.31    5.48
  12  -1  -8   86.43    9.45
  12   1  -7    8.60   11.93
  12   1  -7    4.31    3.54
 -12   1   7    4.84    6.60
  12  -1  -7    8.50    6.68
 -12  -1   7    3.63    3.57
 -12   1   6   23.94    7.60
  12   1  -6   19.15    3.94
  12   1  -6    8.78   13.03
 -12  -1   6   21.15    4.14
  12  -1  -6   19.74    7.18
  12   1  -5   65.59   14.10
  12   1  -5   68.69    4.90
 -12   1   5   46.25   14.37
  12  -1  -5   60.50    8.29
 -12  -1   5   71.28    8.28
 -12   1   4    6.91    7.68
  12   1  -4    8.88    4.25
  12   1  -4    1.15   11.02
  12  -1  -4   16.04    6.70
 -12  -1   4    8.39    7.55
  12   1  -3   36.21   10.97
 -12   1   3   32.50    9.36
  12   1  -3   30.62    8.52
  12  -1  -3   30.88   12.27
 -12  -1   3   37.79    6.39
 -12   1   2   28.17    9.39
  12   1  -2   25.25    6.28
  12   1  -2   23.72    9.93
 -12  -1   2   23.41    6.84
  12  -1  -2   29.56    8.04
  12   1  -1  198.44   12.69
 -12   1   1  206.04   14.22
  12   1  -1  214.10   10.79
 -12  -1   1  215.76   11.39
  12  -1  -1  203.15   12.42
 -12   1   0   13.74   15.07
  12   1   0    5.06    6.59
 -12  -1   0    4.85   12.08
  12  -1   0   -6.33   13.36
  12   1   1  188.77    9.64
 -12   1  -1  169.34   23.29
  12  -1   1  178.22   21.07
 -12  -1  -1  186.94   13.18
 -12   1  -2   17.76   11.63
  12   1   2   12.85    8.03
 -12  -1  -2   12.28   16.49
  12  -1   2   10.22   10.51
  12   1   3   65.05    4.88
 -12   1  -3   62.24   14.78
 -12  -1  -3   55.42   13.06
  12  -1   3   62.84    7.36
  12  -1   3    4.82   13.41
 -12   1  -4    8.07   22.52
 -12  -1  -4   35.09   13.08
  12  -1   4   23.94    3.17
 -12   1  -5   67.34   18.05
 -12  -1  -5   56.76   25.12
 -12   1  -6   58.65   18.43
 -12  -1  -6   52.62   17.42
 -12  -1  -6   34.85   18.20
 -12   1  -7   15.75   18.65
 -12  -1  -7    3.50   28.20
 -12  -1  -7   15.42   16.91
 -12   2  11   -0.30   14.50
  12  -2 -11    6.98   10.61
 -12   2  10   -0.31    8.71
  12   2 -10    0.51   12.58
  12  -2 -10    9.56    9.48
 -12   2   9   -0.31    5.97
  12   2  -9   -0.22    2.73
  12   2  -9    2.13    8.75
  12   2  -9    0.14    1.59
  12  -2  -9   -1.60    6.19
  12   2  -8   89.09    4.13
  12   2  -8   88.54    4.25
  12   2  -8  114.19   16.36
 -12   2   8   93.98   11.17
  12  -2  -8   95.35   11.34
  12   2  -7   70.22   23.92
 -12   2   7   85.23   10.79
  12   2  -7   74.01    2.09
  12  -2  -7   81.77   10.66
 -12   2   6   10.18   13.89
  12   2  -6   10.42   12.20
  12  -2  -6    7.51    8.13
 -12   2   5   25.89    9.75
  12   2  -5   26.73    3.17
  12   2  -5   26.53   12.84
 -12  -2   5   23.68    3.45
  12  -2  -5   36.42   13.90
  12   2  -4   -0.34    2.14
 -12   2   4   -6.52    7.33
  12   2  -4   -7.50   13.75
  12  -2  -4    1.26    6.31
 -12  -2   4    1.66    4.02
  12   2  -3   19.98   10.57
 -12   2   3   29.33   10.11
 -12  -2   3   10.83    7.04
  12  -2  -3   11.11    8.32
 -12   2   2    6.62   14.81
  12   2  -2    5.70    8.37
  12  -2  -2   -3.56    7.42
 -12  -2   2    3.86    4.72
  12   2  -1  949.28   23.08
 -12   2   1  910.97   25.86
 -12  -2   1  921.13   19.82
  12  -2  -1  937.99   23.68
  12   2   0   62.43    9.14
 -12   2   0   57.28   21.26
 -12  -2   0   62.34    8.94
  12  -2   0   63.26   11.79
  12   2   1  244.06   10.97
 -12   2  -1  256.23   26.84
  12  -2   1  263.85   23.39
 -12  -2  -1  245.53   13.09
  12   2   2   19.84    5.74
 -12   2  -2   22.64   13.04
 -12  -2  -2   11.10   15.28
  12  -2   2   14.04   18.44
  12   2   3  193.76    7.61
 -12   2  -3  206.99   18.73
  12  -2   3  178.30   26.38
 -12  -2  -3  187.21   15.49
 -12   2  -4   16.05   22.09
  12  -2   4    0.12   13.45
  12  -2   4   11.54    4.35
 -12  -2  -4   20.26   12.61
 -12  -2  -4   16.47   11.90
 -12   2  -5   22.24   16.92
 -12  -2  -5   36.74   23.94
 -12  -2  -5   37.39   13.98
 -12   2  -6   26.61   17.95
 -12  -2  -6   13.10   16.79
 -12  -2  -6   24.94   15.58
 -12   2  -7   15.95   19.88
 -12  -2  -7   32.06   29.44
 -12  -2  -7   27.52   17.92
 -12   3  11    5.77   10.80
  12  -3 -11    0.03   12.33
 -12   3  10    2.29   12.79
  12   3 -10   -1.68   10.37
  12  -3 -10    0.79   14.23
 -12   3   9   16.81   10.25
  12   3  -9   -1.18   13.34
  12  -3  -9    9.39   10.93
 -12   3   8    4.24   16.86
  12   3  -8    1.40   13.72
  12  -3  -8   39.80   11.13
 -12   3   7  133.28   13.60
  12   3  -7  132.46   16.65
  12  -3  -7  124.19   13.26
 -12   3   6  841.93   25.04
  12   3  -6  923.36   28.93
  12  -3  -6  860.12   23.81
 -12   3   5   46.67   12.02
  12   3  -5   40.90   13.68
  12  -3  -5   44.15   10.76
  12   3  -4   13.94   11.89
 -12   3   4   22.37   18.13
  12  -3  -4   21.60    9.93
 -12   3   3   16.72   11.98
  12   3  -3   25.62   11.23
 -12  -3   3   31.78    3.26
 -12  -3   3   24.54    5.37
  12  -3  -3   30.19   16.52
 -12   3   2  187.00   16.25
  12   3  -2  177.87   14.27
 -12  -3   2  166.37    7.21
 -12  -3   2  174.83    7.23
  12  -3  -2  130.71   13.64
 -12   3   1 1108.73   30.98
  12   3  -1 1160.67   33.77
 -12  -3   1 1108.62   21.20
  12  -3  -1 1095.33   27.91
 -12  -3   1 1159.41   21.87
 -12   3   0   -0.48   19.85
  12   3   0   18.42   12.30
  12  -3   0   11.86   10.68
 -12  -3   0    7.49    6.62
 -12  -3   0    6.70    6.96
 -12   3  -1   35.61   22.67
  12   3   1   26.12    7.85
 -12  -3  -1   36.49    8.88
 -12  -3  -1   28.03    8.79
  12  -3   1   32.54   19.36
 -12   3  -2   14.80   13.24
  12   3   2    5.31    9.31
  12  -3   2    5.92   11.25
 -12  -3  -2    4.14   14.31
 -12  -3  -2    2.97   13.27
  12   3   3   24.16    8.98
 -12   3  -3   26.78   15.37
 -12  -3  -3   21.42   11.36
  12  -3   3   -0.38   13.59
 -12  -3  -3   35.08   11.14
 -12   3  -4  290.15   34.64
 -12  -3  -4  291.87   18.49
 -12  -3  -4  295.00   19.35
  12  -3   4  294.66   21.29
 -12   3  -5   42.41   17.98
 -12  -3  -5    1.93   15.36
 -12  -3  -5   55.43   14.24
 -12   3  -6    8.25   16.54
 -12  -3  -6    0.39   14.01
 -12  -3  -6   11.86   14.98
 -12   3  -7    8.36   18.61
 -12  -3  -7    9.00   25.97
 -12  -3  -7    1.59   15.99
 -12   4  11   49.34   14.53
  12  -4 -11    0.24   16.43
 -12   4  10   62.71   14.07
  12   4 -10   -4.94   26.13
  12  -4 -10   -0.41   24.47
 -12   4   9   14.66   17.88
  12   4  -9    5.57   13.46
  12  -4  -9    1.11   12.19
  12   4  -8  119.41   18.08
 -12   4   8   81.37   15.17
  12  -4  -8  140.53   15.61
 -12   4   7  123.06   23.61
  12   4  -7  111.40   17.73
  12  -4  -7  129.32   23.08
 -12   4   6  138.84   15.76
  12   4  -6  124.12   17.54
  12  -4  -6  126.01   22.61
  12   4  -5  189.97   17.39
 -12   4   5  168.30   25.50
  12  -4  -5  171.00   22.33
 -12   4   4   -9.83   11.98
  12   4  -4   -7.27   17.77
  12  -4  -4   -8.29   10.36
  12   4  -3   11.72   10.94
 -12   4   3   14.86   12.24
 -12  -4   3   13.21    1.66
  12  -4  -3   17.96   10.94
 -12  -4   3   12.83    1.71
 -12   4   2  391.79   21.34
  12   4  -2  415.36   18.17
  12  -4  -2  394.68   18.67
 -12  -4   2  393.67    9.50
 -12  -4   2  393.50    9.47
  12   4  -1  295.40   15.80
 -12   4   1  278.78   29.95
 -12  -4   1  276.77   13.38
  12  -4  -1  268.25   17.42
 -12  -4   1  252.23    9.72
 -12   4   0  154.18   18.85
  12   4   0  186.09   12.63
 -12  -4   0  165.71   15.00
 -12  -4   0  166.38    9.73
  12  -4   0  167.68   23.89
  12   4   1    1.76    7.25
 -12   4  -1   11.06   20.88
 -12  -4  -1    8.91    7.45
  12  -4   1    4.84   11.04
 -12  -4  -1    3.71    7.15
 -12   4  -2   -0.55   23.48
  12   4   2   18.73    7.26
 -12  -4  -2   11.16   14.32
 -12  -4  -2   13.45    9.62
  12  -4   2   -0.39   12.85
 -12   4  -3   28.44   16.37
 -12  -4  -3   24.34   10.71
  12  -4   3    0.46   14.08
 -12  -4  -3   40.46   18.34
 -12   4  -4   23.64   14.51
 -12  -4  -4   -0.27   10.96
  12  -4   4    0.74   12.70
 -12  -4  -4    7.72   10.00
  12  -4   4    0.04    4.33
 -12   4  -5   19.82   17.36
 -12  -4  -5   29.22   13.25
 -12  -4  -5   -4.16   14.08
  12  -4   5    0.30   15.62
 -12   4  -6    8.13   16.88
 -12  -4  -6    3.60   12.71
 -12  -4  -6   -4.61   13.60
 -12   5  10  -13.18   19.99
  12  -5 -10    3.39   13.83
 -12   5   9   -7.35   12.39
  12   5  -9    0.44   21.00
  12  -5  -9    1.57   12.90
 -12   5   8   58.22   14.32
  12   5  -8   -0.27   15.38
  12  -5  -8   -1.60   14.42
  12   5  -7   -1.70   12.66
 -12   5   7   31.81   19.27
  12  -5  -7   -3.13   11.75
 -12   5   6  450.26   23.53
  12   5  -6  490.78   23.80
  12  -5  -6  454.89   31.46
  12   5  -5   27.30   22.35
 -12   5   5   17.26   13.78
  12  -5  -5   20.66   20.55
 -12   5   4   30.87   15.12
  12   5  -4   47.33   14.45
  12  -5  -4   50.83   21.52
  12   5  -3   19.78   12.14
 -12   5   3   10.74   13.99
  12  -5  -3   14.31   19.44
 -12   5   2   13.17   20.31
  12   5  -2    3.21    9.92
 -12  -5   2   -0.12    3.25
  12  -5  -2    3.05   10.57
 -12  -5   2    5.03    2.96
 -12   5   1   10.95   14.02
  12   5  -1   29.66   15.97
 -12  -5   1   11.21    7.57
  12  -5  -1    6.55   12.15
 -12  -5   1    8.38    5.39
 -12   5   0   71.04   17.13
  12   5   0   56.83   17.66
 -12  -5   0   68.42    7.78
 -12  -5   0   63.16    8.54
  12  -5   0   69.38   14.63
  12   5   1   35.89   14.66
 -12   5  -1   46.98   15.85
 -12  -5  -1   28.49   13.66
 -12  -5  -1   23.19    8.06
  12  -5   1   -0.38   13.39
  12   5   2    8.73    7.39
 -12   5  -2   10.64   23.78
  12  -5   2    1.55   12.68
 -12  -5  -2    7.13    9.17
 -12  -5  -2   -0.40    7.91
 -12   5  -3   12.35   15.64
 -12  -5  -3    3.01   10.26
  12  -5   3   -0.40   13.20
 -12  -5  -3   10.97   14.91
 -12   5  -4    5.17   15.32
 -12  -5  -4    8.46   16.70
  12  -5   4   -0.51   13.89
 -12  -5  -4    0.42   11.08
  12  -5   4    4.07    5.60
 -12   5  -5    0.14   14.43
  12  -5   5   -0.92   12.73
 -12  -5  -5   -0.58   10.79
 -12  -5  -5    3.87   16.05
 -12   5  -6    1.03   27.63
 -12  -5  -6    6.16   13.20
 -12  -5  -6   -0.40   13.92
  12  -5   6   -0.68   15.60
  12   6 -10    6.34   16.31
 -12   6  10   15.26   15.75
  12  -6 -10    0.86   17.26
  12   6  -9    9.96   14.97
 -12   6   9    0.71   14.55
  12  -6  -9    0.58   24.46
 -12   6   8   21.47   14.82
  12   6  -8    3.79   23.57
  12  -6  -8    1.18   15.06
  12   6  -7   28.61   27.21
 -12   6   7   73.01   26.55
  12  -6  -7   48.69   16.47
  12   6  -6   -4.13   13.43
 -12   6   6    9.06   13.67
  12  -6  -6    7.93   19.73
 -12   6   5   -0.78   12.12
  12   6  -5    0.54   11.30
  12  -6  -5   -3.25   17.67
 -12   6   4   61.69   16.96
  12   6  -4    1.13   14.63
  12  -6  -4   65.58   15.28
  12   6  -3    1.97   18.27
 -12   6   3   -0.04   14.33
  12  -6  -3   13.66   12.87
 -12   6   2   14.89   15.51
  12   6  -2    7.90   11.83
 -12  -6   2   13.41    5.42
  12  -6  -2    1.57   21.35
 -12  -6   2   16.12    4.81
  12   6  -1   55.46   12.44
 -12   6   1   30.62   17.26
 -12  -6   1   37.35    5.55
 -12  -6   1   29.37    6.08
  12  -6  -1   -0.50   23.03
 -12   6   0    4.06   14.15
  12   6   0    6.95    9.00
  12  -6   0   -0.17   11.79
 -12  -6   0    2.96    6.08
 -12  -6   0    0.44    5.36
 -12   6  -1    4.82   14.31
  12   6   1    3.77    8.26
 -12  -6  -1    1.44   10.16
 -12  -6  -1   -0.60   11.49
  12  -6   1    0.01   12.31
 -12   6  -2   90.29   31.72
 -12  -6  -2   71.59   10.47
  12  -6   2    0.03   17.52
 -12  -6  -2   88.23   11.74
 -12   6  -3   18.25   16.45
 -12  -6  -3   -5.28   16.81
 -12  -6  -3   14.45    9.87
  12  -6   3   -0.09   14.84
 -12   6  -4   -0.33   17.11
  12  -6   4    1.48   14.74
  12  -6   4    4.54    6.76
 -12  -6  -4    6.57   10.82
 -12  -6  -4   -1.99   18.35
 -12   6  -5   -0.41   17.12
  12  -6   5    0.11   14.74
 -12  -6  -5   -1.36   19.29
 -12  -6  -5    3.40   11.39
 -12   7   9    3.14   15.53
  12   7  -9    9.65   15.47
  12  -7  -9   -3.78   16.98
 -12   7   8    2.00   14.31
  12   7  -8   -3.64   14.46
  12  -7  -8   12.80   23.58
  12   7  -7    1.21   15.07
 -12   7   7   28.97   24.98
  12  -7  -7    0.67   15.29
  12   7  -6   -2.64   14.62
 -12   7   6   28.22   15.57
  12  -7  -6   -0.78   14.67
 -12   7   5   40.34   16.53
  12   7  -5   -0.09   15.15
  12  -7  -5    9.20   24.26
 -12   7   4  -21.56   15.00
  12   7  -4    0.38   13.89
  12  -7  -4   -3.05   22.34
 -12   7   3   -5.54   14.70
  12   7  -3    0.04   12.03
  12  -7  -3   14.79   13.50
  12   7  -2   -4.78   12.64
 -12   7   2   10.91   16.86
 -12  -7   2   11.67    5.16
 -12  -7   2   17.29    4.51
  12  -7  -2    0.32   14.91
  12   7  -1   12.07   10.74
 -12   7   1   -0.35   15.21
 -12  -7   1    5.91    4.39
  12  -7  -1    0.25   13.28
 -12  -7   1   -2.18    4.87
 -12  -7   1    9.48   10.88
 -12   7   0   41.70   18.08
  12   7   0   40.51   11.54
  12  -7   0    0.34   15.28
 -12  -7   0   30.98   11.71
 -12  -7   0   -1.21    6.68
 -12  -7   0   24.68   11.94
 -12   7  -1   13.81   16.83
 -12  -7  -1    9.01    9.82
 -12  -7  -1   -1.17    7.29
 -12  -7  -1   10.88    8.08
  12  -7   1    0.92   22.35
 -12   7  -2    7.21   15.79
  12  -7   2    0.32   22.26
 -12  -7  -2    0.38   12.64
 -12  -7  -2    1.56   14.48
 -12   7  -3    0.26   17.80
 -12  -7  -3   -2.15   10.86
 -12  -7  -3    8.57   14.80
  12  -7   3    9.54    8.93
  12  -7   3    0.28   24.03
 -12   7  -4    0.48   14.10
 -12  -7  -4    6.24    9.52
  12  -7   4   -4.01    6.03
  12  -7   4    0.22   18.83
 -12  -7  -4    7.52   13.61
 -12   8   7   11.42   18.83
  12   8  -7   12.82   17.79
  12  -8  -7   21.89   18.70
  12   8  -6   -1.40   15.28
 -12   8   6   15.07   16.71
  12  -8  -6   -1.15   15.71
 -12   8   5  -26.16   28.08
  12   8  -5    0.11   15.45
  12  -8  -5  -15.47   16.36
  12   8  -4   -1.58   23.65
 -12   8   4   77.41   29.94
  12  -8  -4    0.73   26.94
  12   8  -3    0.33   12.71
 -12   8   3    2.69   26.66
 -12  -8   3    0.30   13.25
  12  -8  -3   20.52   15.37
  12   8  -2   -0.66   11.61
 -12   8   2   20.90   24.40
  12  -8  -2    0.37   14.21
 -12  -8   2   -0.50   12.09
 -12   8   1  101.70   31.56
  12   8  -1   35.38   14.18
  12  -8  -1   -3.16   17.91
 -12  -8   1   40.66   14.84
 -12   8   0   25.62   17.87
 -12  -8   0   10.07   11.78
 -12  -8   0    0.22    9.33
  12  -8   0   -0.49   15.36
 -12  -8   0    6.14    7.19
 -12   8  -1   41.79   18.84
 -12  -8  -1   -0.01    7.80
  12  -8   1   -0.04   16.29
 -12  -8  -1   12.20    9.08
 -12  -8  -1   16.15   11.91
 -12   8  -2   15.56   16.42
 -12  -8  -2    4.74    9.53
  12  -8   2    0.00   14.34
 -12  -8  -2    0.00    7.83
 -12  -8  -2   -5.69    9.01
 -12   8  -3   -9.72   16.97
 -12  -8  -3   -1.66    8.89
  12  -8   3    6.41    9.10
  12  -8   3   -0.14   14.64
 -12  -8  -3   -0.08    8.73
 -12  -8  -3    2.23   15.94
  12  -9  -6    5.46   17.44
 -12   9   5   -7.80   16.96
  12   9  -5   -2.58   14.41
  12  -9  -5    7.06   16.18
  12   9  -4    1.66   24.39
 -12   9   4   -0.18   18.97
  12  -9  -4   16.40   17.33
 -12  -9   4    0.26   15.56
 -12   9   3    4.43   16.25
  12   9  -3   -0.04   12.74
 -12  -9   3   -1.48   13.32
 -12   9   2  -15.78   18.14
  12   9  -2    1.51   13.24
  12  -9  -2   -0.81   16.24
 -12  -9   2   -0.01   13.42
 -12   9   1    8.47   19.21
 -12  -9   1   13.36   21.85
  12  -9  -1   -0.14   17.66
 -12   9   0   11.46   33.45
 -12  -9   0   37.32   22.87
  12  -9   0   -0.10   19.14
 -12   9  -1   14.03   19.07
 -12  -9  -1    1.83    7.03
  12  -9   1   -0.57   16.80
 -12  -9  -1    4.11   19.14
  13   0 -11    6.17   10.68
  13   0 -10   -0.45    5.57
  13   0 -10   -2.46   11.94
  13   0  -9    0.72    4.92
 -13   0   9   -0.16    4.72
 -13   0   8    2.65    5.02
  13   0  -8    0.01    8.06
 -13   0   7   -0.33    4.39
  13   0  -7   -0.16    4.27
  13   0  -6   -0.14    7.41
 -13   0   6   -2.75    5.05
  13   0  -5    2.28    4.48
 -13   0   5   -4.03    8.19
 -13   0   4   28.59    7.36
  13   0  -4   30.99    9.63
 -13   0   3   -0.22    6.54
  13   0  -3    4.47    5.48
 -13   0   2  458.14   15.88
  13   0  -2  446.14   14.16
  13   0  -1   -0.54    6.64
 -13   0   1    4.18    7.65
 -13   0   0  688.30   21.49
  13   0   0  654.12   19.69
  13   0   0  654.94   18.09
  13   0   1   -3.40    8.06
 -13   0  -1    8.37    8.90
  13   0   1    0.44    5.36
 -13   0  -2  138.68   15.45
  13   0   2  129.53   11.15
  13   0   3    1.07    3.22
 -13   0  -3  -12.45   16.04
 -13   0  -4  110.04   17.80
 -13   0  -5   -6.64   14.34
 -13   0  -6   87.36   20.60
  13  -1 -11   -0.34    7.26
 -13   1  10   -0.44    5.87
  13   1 -10    0.32   10.68
  13  -1 -10    0.16    6.14
  13   1  -9    0.87    5.93
  13   1  -9    3.53   12.18
 -13   1   9    1.96   10.09
  13  -1  -9    0.10   10.57
  13   1  -8   -0.08   11.44
 -13   1   8    1.56    9.75
  13  -1  -8    0.32    9.73
 -13   1   7    1.44   10.55
  13   1  -7    7.63    3.42
  13   1  -7   -0.42   12.22
 -13  -1   7    2.68    3.67
  13  -1  -7    2.69    6.51
 -13   1   6    7.66   10.57
  13   1  -6    3.20    3.39
  13   1  -6    5.88   11.80
  13  -1  -6    1.99    6.28
 -13  -1   6    4.28    3.60
  13   1  -5   58.97   14.16
  13   1  -5   58.92    7.55
 -13   1   5   50.93    9.09
 -13  -1   5   54.25    8.40
  13  -1  -5   54.83   12.11
  13   1  -4  129.41   14.65
 -13   1   4  117.03   10.59
  13   1  -4  109.67    6.48
 -13  -1   4  100.73    7.14
  13  -1  -4  108.70    9.03
  13   1  -3   60.80   12.62
  13   1  -3   56.25    6.51
 -13   1   3   67.61   10.42
 -13  -1   3   56.94    7.24
  13  -1  -3   58.76    8.52
 -13   1   2  116.30   12.07
  13   1  -2  107.47    8.35
  13   1  -2  120.12   12.67
  13  -1  -2  106.98   15.91
 -13  -1   2  118.48    9.45
 -13   1   1  130.92   13.43
  13   1  -1  125.80   10.02
  13   1  -1  132.64   11.50
  13  -1  -1  120.38   11.58
 -13  -1   1  123.39   10.68
 -13   1   0   -4.73    9.95
  13   1   0   -2.52    6.98
 -13  -1   0   -7.80    7.86
  13  -1   0    0.16    8.73
  13   1   1  125.73    9.10
 -13   1  -1  158.02   15.15
 -13  -1  -1  126.11   13.10
  13  -1   1  133.05   13.58
  13   1   2   14.84    5.58
 -13   1  -2   19.76   12.60
  13  -1   2   11.30   11.77
 -13  -1  -2   21.04   11.20
  13  -1   2   22.93    5.87
  13   1   3   -0.48    3.09
 -13   1  -3   -4.33   15.96
  13  -1   3    0.12    3.13
 -13  -1  -3   19.84   14.47
 -13   1  -4   18.06   14.63
 -13  -1  -4   13.98   13.21
 -13   1  -5   15.01   15.50
 -13  -1  -5    9.48   14.42
 -13   1  -6    4.24   27.27
 -13  -1  -6   16.91   16.10
 -13  -1  -6    2.98   15.68
 -13   2  11    0.48    8.96
  13  -2 -11    5.00   10.05
 -13   2  10   -1.23    8.04
  13   2 -10   -1.06   12.25
  13  -2 -10   -2.56   13.91
 -13   2   9   -2.14    8.48
  13   2  -9    1.26   13.12
  13  -2  -9   12.34    8.85
  13   2  -8   -0.74   15.00
 -13   2   8   26.09    9.52
  13  -2  -8   37.24    9.84
 -13   2   7    9.31    8.78
  13   2  -7    0.96   21.02
  13  -2  -7   12.34    8.35
 -13   2   6  339.25   15.63
  13   2  -6  371.73   20.87
  13  -2  -6  371.94   14.65
  13   2  -5    0.10   16.25
  13   2  -5    2.42    1.77
 -13   2   5   -5.57    7.51
 -13  -2   5   -0.71    1.96
  13  -2  -5    0.30   10.55
 -13   2   4   -8.01    8.05
  13   2  -4   -3.09   15.78
  13  -2  -4    9.12    6.81
 -13  -2   4   -4.46    4.80
  13   2  -3    3.02   10.03
 -13   2   3   15.53    9.78
 -13  -2   3    6.58    7.51
  13  -2  -3    7.54    8.08
  13   2  -2    9.18    9.37
 -13   2   2    6.67   16.08
 -13  -2   2    0.99    8.88
  13  -2  -2    7.76    8.26
  13   2  -1 1472.39   31.06
 -13   2   1 1419.46   34.00
  13  -2  -1 1356.96   30.27
 -13  -2   1 1349.75   31.51
 -13   2   0  773.98   25.92
  13   2   0  810.52   20.83
 -13  -2   0  769.59   20.26
  13  -2   0  822.50   23.55
 -13   2  -1   44.13   14.41
  13   2   1   59.55    8.21
  13  -2   1   42.04   12.45
 -13  -2  -1   60.86   10.71
  13   2   2    1.56    5.04
 -13   2  -2    4.68   11.56
  13  -2   2   -3.02   10.32
 -13  -2  -2    5.21    8.86
  13   2   3   23.68    5.08
 -13   2  -3   31.47   15.08
 -13  -2  -3   34.14   11.71
  13  -2   3    1.28   13.73
 -13   2  -4   15.03   13.57
 -13  -2  -4   -7.79   17.61
 -13  -2  -4   -1.84   11.67
 -13   2  -5   -2.20   32.15
 -13  -2  -5  127.54   27.97
 -13  -2  -5  115.13   17.96
 -13   2  -6   12.88   18.14
 -13  -2  -6   16.60   15.94
 -13  -2  -6    2.97   15.54
 -13   3  11  195.81   25.13
  13  -3 -11  210.42   18.86
  13   3 -10    0.66   14.92
 -13   3  10   18.76   11.03
  13  -3 -10   -0.29   18.64
  13   3  -9    0.32   15.14
 -13   3   9   18.86   16.94
  13  -3  -9   24.70   11.15
  13   3  -8   -1.24   12.15
 -13   3   8   -4.16    8.97
  13  -3  -8    9.50    9.04
  13   3  -7  149.05   17.47
 -13   3   7  124.01   21.14
  13  -3  -7  121.92   13.40
 -13   3   6  446.28   19.27
  13   3  -6  531.68   23.24
  13  -3  -6  435.60   17.83
  13   3  -5 1163.78   32.03
 -13   3   5 1075.78   28.58
  13  -3  -5 1109.22   27.44
 -13   3   4   14.12   11.61
  13   3  -4   30.60   12.22
  13  -3  -4   23.04    9.86
 -13  -3   4   23.84    2.48
 -13  -3   4   25.27    1.60
  13   3  -3  237.46   15.74
 -13   3   3  209.18   15.87
 -13  -3   3  192.98    8.85
 -13  -3   3  197.20    8.32
  13  -3  -3  203.63   13.80
  13   3  -2   -0.40    9.43
 -13   3   2   -0.84   10.91
  13  -3  -2    1.29   14.43
 -13  -3   2    8.05    4.57
 -13  -3   2    3.36    4.67
  13   3  -1  554.91   25.75
 -13   3   1  532.52   22.86
 -13  -3   1  538.61   14.85
  13  -3  -1  516.00   19.97
 -13  -3   1  516.97   18.82
  13   3   0  111.75   16.95
 -13   3   0  134.66   16.65
 -13  -3   0  123.36   10.32
  13  -3   0  122.38   14.62
 -13  -3   0  129.10   10.11
 -13   3  -1  117.96   17.07
  13   3   1   98.00    9.64
 -13  -3  -1   95.27   10.90
 -13  -3  -1  102.26   11.13
  13  -3   1  104.97   14.85
  13   3   2   38.69   11.13
 -13   3  -2   45.24   15.76
 -13  -3  -2   47.12   10.73
  13  -3   2   -0.96   13.76
 -13  -3  -2   45.35   17.22
 -13   3  -3   80.20   18.36
  13   3   3   74.23   10.21
  13  -3   3   -0.93   16.02
 -13  -3  -3   84.48   13.68
 -13  -3  -3   72.11   13.30
 -13   3  -4   69.11   18.39
 -13  -3  -4    2.52   14.42
  13  -3   4   -0.64   16.65
 -13  -3  -4   65.85   13.86
 -13   3  -5  135.69   22.85
 -13  -3  -5  125.76   18.78
 -13  -3  -5  137.18   27.28
 -13   3  -6    4.19   16.87
 -13  -3  -6  -10.71   21.37
 -13  -3  -6   -3.00   14.86
  13   4 -10    2.17   27.21
 -13   4  10   62.21   21.71
  13  -4 -10    2.92   23.46
 -13   4   9   -4.16   10.26
  13   4  -9    1.34   12.80
  13  -4  -9    0.73   10.37
  13   4  -8   -3.00   14.72
 -13   4   8   15.87   12.05
  13  -4  -8   20.24   11.85
 -13   4   7   50.78   13.15
  13   4  -7    1.40   15.86
  13  -4  -7   42.93   19.86
  13   4  -6  361.45   22.54
 -13   4   6  349.07   20.09
  13  -4  -6  381.30   26.53
 -13   4   5  159.11   16.79
  13   4  -5  184.82   17.75
  13  -4  -5  154.48   22.95
 -13   4   4   -2.74    9.76
  13   4  -4   -1.63   15.29
  13  -4  -4    7.65   13.37
 -13   4   3   59.22   14.99
  13   4  -3   82.46   13.40
  13  -4  -3   61.59   12.56
 -13  -4   3   71.74    4.63
 -13  -4   3   74.52    4.63
  13   4  -2  203.91   15.34
 -13   4   2  215.93   18.23
 -13  -4   2  184.15    7.51
 -13  -4   2  203.49    7.59
  13  -4  -2  204.55   15.84
  13   4  -1   98.25   12.31
 -13   4   1   88.85   26.06
  13  -4  -1   75.93   13.82
 -13  -4   1   91.60    7.79
 -13  -4   1   92.67   11.26
  13   4   0   -1.76    7.35
 -13   4   0    5.33   19.24
 -13  -4   0    0.89    9.47
 -13  -4   0   -0.14    5.69
  13  -4   0   -6.58    9.82
  13   4   1    1.32    7.51
 -13   4  -1   -3.77   21.02
  13  -4   1    0.46   11.49
 -13  -4  -1    3.31    7.24
 -13  -4  -1    8.76    7.76
 -13   4  -2   -9.10   12.60
  13   4   2    0.11    5.77
 -13  -4  -2    2.92    8.01
  13  -4   2   -0.28   10.53
 -13  -4  -2    7.67   12.07
 -13   4  -3   22.89   14.67
 -13  -4  -3  -13.87   15.95
  13  -4   3   -0.61   12.89
 -13  -4  -3    4.03    9.76
 -13   4  -4   32.36   18.67
  13  -4   4    0.67   16.21
 -13  -4  -4    1.57   13.44
 -13  -4  -4   53.68   12.99
 -13   4  -5   34.24   17.19
 -13  -4  -5   -1.27   13.20
  13  -4   5    2.14   15.42
 -13  -4  -5   -7.77   12.70
 -13   5  10  -10.77   14.00
  13  -5 -10   -1.40   14.91
 -13   5   9  -11.83   12.82
  13   5  -9   -1.69   14.85
  13  -5  -9   -0.23   13.40
 -13   5   8  -13.97   19.36
  13   5  -8   -0.32   13.63
  13  -5  -8   -0.72   12.20
 -13   5   7   -1.46   11.47
  13   5  -7   -1.76   12.60
  13  -5  -7    0.14   17.40
  13   5  -6   30.64   15.22
 -13   5   6   45.06   14.56
  13  -5  -6    0.50   13.08
 -13   5   5    8.10   12.55
  13   5  -5   15.22   19.95
  13  -5  -5    1.43   11.42
 -13   5   4   -5.74   12.37
  13   5  -4    9.29   11.45
  13  -5  -4  -12.83   11.22
  13   5  -3   -7.54   11.04
 -13   5   3    3.80   12.69
  13  -5  -3   -3.82   11.07
  13   5  -2   46.31   11.74
 -13   5   2   31.51   24.02
 -13  -5   2   31.04    4.14
 -13  -5   2    0.02    6.60
  13  -5  -2   -0.20   12.80
  13   5  -1    7.07   16.96
 -13   5   1   30.54   14.85
  13  -5  -1    0.58   20.29
 -13  -5   1   19.05    9.16
 -13  -5   1   17.44    8.41
  13   5   0   -3.08   12.84
 -13   5   0   -3.06   12.90
 -13  -5   0    6.27    6.08
 -13  -5   0   -0.43    5.58
  13  -5   0   -0.50   17.77
  13   5   1   27.94   15.41
 -13   5  -1   34.42   27.23
  13  -5   1    0.97   15.12
 -13  -5  -1   41.09    8.81
 -13  -5  -1   34.43    9.42
  13   5   2   -4.37    7.04
 -13   5  -2   24.56   14.65
  13  -5   2   -1.13   12.42
 -13  -5  -2    7.62    8.07
 -13  -5  -2   -0.56    8.48
 -13   5  -3    4.19   15.33
 -13  -5  -3    6.34   14.16
  13  -5   3    1.12   12.91
 -13  -5  -3   -0.68    9.85
 -13   5  -4   -4.92   26.99
 -13  -5  -4   -8.39   10.90
 -13  -5  -4    0.04   11.80
  13  -5   4   -1.40   14.90
 -13   5  -5   17.24   16.48
 -13  -5  -5   -5.87   11.84
  13  -5   5    0.20   15.03
 -13  -5  -5    0.12   12.48
 -13   6   9    7.50   14.51
  13   6  -9   -2.80   24.68
  13  -6  -9    0.78   14.52
  13   6  -8   -2.33   14.35
 -13   6   8   -0.08   21.01
  13  -6  -8   -2.17   13.49
  13   6  -7   -0.23   11.35
 -13   6   7    0.16   10.88
  13  -6  -7    0.43   16.35
  13   6  -6    1.17   22.11
 -13   6   6   -7.16   14.11
  13  -6  -6   -4.59   12.54
  13   6  -5    2.60   14.59
 -13   6   5    4.96   14.76
  13  -6  -5   23.63   13.57
 -13   6   4   -9.47   20.81
  13   6  -4    0.28   11.41
  13  -6  -4   -0.14   11.27
 -13   6   3   20.18   14.50
  13   6  -3   -3.12   18.86
  13  -6  -3   -0.38   12.89
  13   6  -2   51.72   13.35
 -13   6   2   26.28   17.37
  13  -6  -2    0.01   14.84
 -13  -6   2   35.85    4.02
 -13  -6   2   34.90    3.79
 -13   6   1  -10.84   14.65
  13   6  -1   -8.90   10.16
  13  -6  -1    0.54   12.05
 -13  -6   1   -0.35    4.70
 -13  -6   1   -2.34    6.94
 -13   6   0   21.62   14.30
  13   6   0    0.63    9.18
 -13  -6   0    1.81    6.17
  13  -6   0    0.54   11.79
 -13  -6   0   -0.55    5.62
 -13   6  -1   19.60   15.05
  13   6   1    1.34    8.92
 -13  -6  -1   -0.74   10.95
  13  -6   1    0.02   13.05
 -13  -6  -1    2.20    7.64
 -13   6  -2   31.55   24.54
  13  -6   2    0.61   13.63
 -13  -6  -2    2.45    8.75
 -13  -6  -2    0.12    7.98
 -13   6  -3    6.08   17.66
  13  -6   3   -1.74   14.98
 -13  -6  -3   -1.34   16.97
 -13  -6  -3   11.42    9.86
 -13   6  -4   -0.46   28.08
 -13  -6  -4    7.35   10.84
 -13  -6  -4    0.07   11.69
  13  -6   4   -0.66   15.32
 -13   7   8   -0.14   25.15
  13   7  -8   11.84   25.50
  13  -7  -8    2.33   15.68
  13   7  -7   -5.73   24.88
 -13   7   7  -10.76   16.08
  13  -7  -7   -1.18   15.04
  13   7  -6    7.58   16.48
 -13   7   6   30.32   17.05
  13  -7  -6    3.44   24.96
  13   7  -5    0.34   12.27
 -13   7   5    8.27   13.99
  13  -7  -5   -4.47   12.58
  13   7  -4    2.51   14.13
 -13   7   4   18.74   16.56
  13  -7  -4   19.49   15.16
  13   7  -3    4.00   12.84
 -13   7   3  -30.65   15.97
  13  -7  -3   -0.33   14.14
 -13   7   2   35.13   17.02
  13   7  -2    9.11   12.63
  13  -7  -2   -0.41   14.77
  13   7  -1   14.94   11.63
 -13   7   1   13.89   16.96
 -13  -7   1    8.42    5.12
  13  -7  -1    0.54   14.73
 -13  -7   1    4.86    4.53
  13   7   0   29.91   11.56
 -13   7   0   36.25   17.91
 -13  -7   0   13.26    7.53
  13  -7   0    0.63   16.02
 -13  -7   0    1.66   10.22
 -13   7  -1   19.78   16.44
  13  -7   1    0.57   14.23
 -13  -7  -1    0.68    6.82
 -13  -7  -1    2.09    7.80
 -13   7  -2    2.41   16.66
  13  -7   2    1.47   14.21
 -13  -7  -2   -0.82   12.31
 -13  -7  -2   -6.89   14.07
 -13   7  -3   12.80   18.25
 -13  -7  -3  -11.44   10.39
  13  -7   3   -1.17   15.78
  13  -7   3   15.27    8.81
 -13  -7  -3   -0.50    9.72
  13   8  -7  -20.25   17.00
 -13   8   7  -19.29   28.66
  13  -8  -7   10.89   17.51
 -13   8   6   -3.82   16.12
  13   8  -6   -0.30   14.40
  13  -8  -6    0.40   14.61
 -13   8   5   21.68   16.85
  13   8  -5    0.98   14.37
  13  -8  -5  -22.86   14.48
  13   8  -4   -0.05   13.36
 -13   8   4   14.88   16.45
  13  -8  -4   -6.46   15.04
 -13   8   3    0.14   16.18
  13   8  -3   -2.76   12.53
  13  -8  -3   -0.30   14.37
  13   8  -2   32.67   14.87
 -13   8   2   48.16   19.96
  13  -8  -2    0.73   18.12
  13   8  -1    8.87   12.41
 -13   8   1    3.45   28.39
  13  -8  -1    0.50   16.14
 -13   8   0    4.86   17.45
  13  -8   0    0.56   14.88
 -13   8  -1   11.91   16.77
  13  -8   1   -0.70   14.76
 -13  -8  -1    0.19    6.41
 -13  -8  -1   -0.82    7.55
 -13   8  -2   61.31   20.78
 -13  -8  -2   17.02   10.80
  13  -8   2    0.06   18.14
 -13  -8  -2    0.07    9.40
 -13   9   4    0.60   18.35
  13   9  -4    5.34   14.80
  13  -9  -4   -0.35   18.06
  13   9  -3   -3.62   15.40
 -13   9   3   28.82   19.39
  13  -9  -3    0.83   18.24
 -13   9   2   -8.49   17.93
  13   9  -2    5.16   13.08
  13  -9  -2    2.14   15.78
 -13   9   1  -14.27   21.70
 -13  -9   1  -29.66   15.40
  13  -9  -1   -0.73   19.43
  14   0 -10   -0.53    4.94
  14   0 -10    0.24   12.48
  14   0  -9    0.07    4.77
  14   0  -9    3.50   11.95
 -14   0   9    0.53    4.72
 -14   0   8   20.06    8.60
  14   0  -8   -0.25    5.45
 -14   0   7   -6.48    7.89
  14   0  -7   -0.32    4.72
  14   0  -6    0.47    5.40
 -14   0   6   19.45    6.18
  14   0  -5    1.92    4.65
 -14   0   5   -0.35    5.37
  14   0  -4    6.88    8.85
 -14   0   4    3.06   10.26
 -14   0   3   -0.64    6.17
  14   0  -3    1.55    5.39
  14   0  -2   34.79    8.03
 -14   0   2   32.67    9.29
  14   0  -1    5.14    7.44
  14   0  -1    3.93    7.90
 -14   0   1    1.63   13.64
  14   0   0    1.66   10.58
  14   0   0    2.37    7.76
 -14   0   0   -7.70    8.60
 -14   0  -1    0.59    8.84
  14   0   1   -3.52    8.14
  14   0   1    1.73    8.61
  14   0   2   -0.73    4.29
 -14   0  -2   11.90   14.77
  14   0   3   -2.56    3.54
 -14   0  -3    5.52   11.28
 -14   0  -4    9.16   21.72
 -14   0  -5   -1.03   13.60
 -14   0  -6   25.24   19.18
 -14   1  11    1.64    7.22
  14  -1 -11   -0.55    7.64
  14   1 -10   -0.06   12.96
 -14   1  10    1.62    6.35
  14  -1 -10   -0.17    6.80
  14   1  -9    1.09   11.47
 -14   1   9   -0.02    5.67
  14  -1  -9    0.17    5.76
  14   1  -8    1.23   21.72
 -14   1   8    0.63    6.96
  14   1  -8    9.35    3.49
  14  -1  -8    0.16    6.84
 -14  -1   8    4.77    3.54
  14   1  -7   69.32   16.09
  14   1  -7   44.44    4.46
 -14   1   7   36.09    8.55
  14  -1  -7   62.41    8.13
 -14  -1   7   46.60    6.77
 -14   1   6  198.95   11.70
  14   1  -6  214.93   19.03
  14   1  -6  193.76    6.87
 -14  -1   6  185.09   10.18
  14  -1  -6  190.04   10.54
  14   1  -5  109.32    8.84
 -14   1   5  115.32   10.46
  14   1  -5  141.77   16.24
 -14  -1   5  116.13    6.83
  14  -1  -5  116.31   13.77
  14   1  -4    0.65    9.12
  14   1  -4   -0.33    3.83
 -14   1   4    1.44    6.56
 -14  -1   4   -4.32    7.02
  14  -1  -4    0.20    5.45
  14   1  -3   48.40    6.65
 -14   1   3   40.16    9.88
  14   1  -3   49.22   18.65
 -14  -1   3   25.57    7.40
  14  -1  -3   47.09    8.37
  14   1  -2   85.40    8.52
  14   1  -2   91.79   12.41
 -14   1   2   89.24   11.92
  14  -1  -2   72.53   10.12
 -14  -1   2   91.22   14.35
  14   1  -1    8.27   12.32
 -14   1   1   -4.47    9.01
  14   1  -1    5.44    6.78
  14  -1  -1   11.42    7.76
 -14  -1   1   -8.03    7.17
  14   1   0  148.06   11.02
 -14   1   0  124.97   14.79
  14  -1   0  136.12   13.18
 -14  -1   0  138.09   18.89
  14   1   1   20.55   11.06
 -14   1  -1   15.18   12.48
 -14  -1  -1   10.69   16.69
  14  -1   1   14.61   11.23
 -14   1  -2   58.51   24.17
  14   1   2   81.76    7.22
  14  -1   2    0.14   14.07
 -14  -1  -2   94.62   13.62
  14  -1   2   79.64    7.57
 -14   1  -3   24.66   14.04
  14   1   3    3.17    6.58
  14  -1   3    8.83    4.17
 -14  -1  -3   25.14   12.24
 -14   1  -4   14.44   14.36
 -14  -1  -4   -2.50   12.95
 -14   1  -5   68.90   19.58
 -14  -1  -5   42.86   28.77
 -14   1  -6   10.34   16.80
 -14  -1  -6    2.24   16.08
 -14  -1  -6   -4.87   24.26
 -14   2  11   -1.79    9.71
  14  -2 -11  -15.62   10.25
  14   2 -10   -3.26   13.35
 -14   2  10   -0.13   12.61
  14  -2 -10    0.24   13.20
 -14   2   9   -0.37    7.05
  14   2  -9   -0.55   11.86
  14  -2  -9   -0.02    7.05
  14   2  -8   -0.53   14.17
 -14   2   8    1.27    8.48
  14  -2  -8   14.26    8.46
  14   2  -7   61.25   24.18
 -14   2   7   29.70   15.61
  14  -2  -7   33.96    9.42
  14   2  -6   11.66   19.83
 -14   2   6    5.72   13.65
  14  -2  -6    8.30    7.93
 -14  -2   6    4.94    2.11
 -14   2   5   82.62   11.42
  14   2  -5   89.15   23.64
 -14  -2   5   70.05    3.98
  14  -2  -5   78.17   15.25
  14   2  -4   36.43   12.98
 -14   2   4   38.97   10.81
  14  -2  -4   44.19    9.33
 -14  -2   4   40.05    4.87
  14   2  -3   79.73   13.14
 -14   2   3   83.68   12.37
  14  -2  -3   69.14   10.17
 -14  -2   3   75.65   10.04
 -14   2   2  144.20   22.03
  14   2  -2  174.12   20.84
 -14  -2   2  156.62    9.53
  14  -2  -2  163.02   12.79
 -14   2   1  465.78   21.11
  14   2  -1  494.34   17.96
  14  -2  -1  481.84   18.97
 -14  -2   1  479.20   15.93
 -14   2   0   82.55   15.37
  14   2   0   92.11   10.55
 -14  -2   0   35.53   16.19
  14  -2   0   84.63   12.92
  14   2   1   -3.66    6.24
 -14   2  -1   -8.81   11.73
 -14  -2  -1    2.99   13.38
  14  -2   1   -0.16   10.14
 -14   2  -2   -5.20   11.77
  14   2   2    0.06    5.08
 -14  -2  -2   -5.17    9.20
  14  -2   2    0.57   10.48
 -14   2  -3   -0.05   15.33
  14   2   3   12.47    4.84
  14  -2   3   -0.86   13.28
  14  -2   3   15.84    7.44
 -14  -2  -3   12.08   11.35
 -14   2  -4   -6.69   14.33
 -14  -2  -4   15.36   11.90
 -14  -2  -4   -1.48   12.48
 -14   2  -5    2.10   15.34
 -14  -2  -5   -2.92   20.94
 -14  -2  -5   -3.07   12.78
 -14   3  10   -0.72    9.41
  14   3 -10    1.22   13.67
  14  -3 -10    7.47   15.90
  14   3  -9    0.26   14.23
 -14   3   9  -10.45   10.21
  14  -3  -9   -3.39    9.94
 -14   3   8   24.68   11.10
  14   3  -8   -1.85   15.63
  14  -3  -8   28.91   10.52
  14   3  -7  194.21   19.51
 -14   3   7  182.45   14.70
  14  -3  -7  166.70   14.03
 -14   3   6   20.69   17.93
  14   3  -6   17.05   14.24
  14  -3  -6   26.16   10.23
  14   3  -5  122.89   16.49
 -14   3   5  104.70   14.01
  14  -3  -5  105.47   12.14
  14   3  -4    7.54    9.82
 -14   3   4   -0.59    9.17
  14  -3  -4    3.94    7.73
 -14  -3   4   -0.12    1.69
 -14  -3   4    1.23    1.64
  14   3  -3   45.13   20.22
 -14   3   3   72.84   21.59
 -14  -3   3   75.33    8.14
  14  -3  -3   81.75   12.00
 -14  -3   3   64.73    7.43
 -14   3   2    9.30   11.52
  14   3  -2    1.78   10.36
 -14  -3   2   13.73    5.12
  14  -3  -2    2.60    9.86
 -14  -3   2    7.40    5.36
 -14   3   1  195.24   18.01
  14   3  -1  184.55   14.10
 -14  -3   1  216.42   10.68
  14  -3  -1  203.90   15.43
 -14  -3   1  194.05   10.59
  14   3   0  335.10   15.05
 -14   3   0  317.34   20.92
 -14  -3   0  336.53   13.82
 -14  -3   0  323.37   13.98
  14  -3   0  293.55   18.73
 -14   3  -1    2.89   13.28
  14   3   1   10.73    7.18
 -14  -3  -1    3.07    8.52
 -14  -3  -1    2.33    8.57
  14  -3   1    0.90   11.25
 -14   3  -2   -7.31   12.87
  14   3   2   -0.75    8.96
 -14  -3  -2    5.76    8.77
 -14  -3  -2    5.95    8.99
  14  -3   2   -0.73   11.14
  14   3   3   22.94    8.38
 -14   3  -3   58.83   25.79
 -14  -3  -3   16.65   18.06
  14  -3   3   -0.20   14.29
 -14  -3  -3   -1.32   12.25
 -14   3  -4    3.12   16.19
 -14  -3  -4   12.58   11.92
 -14  -3  -4   -1.45   12.00
  14  -3   4    0.97   14.38
 -14   3  -5   -7.84   18.05
 -14  -3  -5   11.80   13.76
 -14  -3  -5    7.13   14.43
 -14   4  10   29.08   13.70
  14  -4 -10    2.35   22.36
  14   4  -9    1.51   14.03
 -14   4   9   -5.39   10.40
  14  -4  -9    0.96   11.10
 -14   4   8   13.66   17.13
  14   4  -8    1.05   13.30
  14  -4  -8   -0.60   10.57
 -14   4   7  216.83   17.84
  14   4  -7  226.61   21.61
  14  -4  -7  240.87   24.70
 -14   4   6   13.79   16.19
  14   4  -6   -4.56   11.78
  14  -4  -6   -3.17    9.12
 -14   4   5   36.20   14.12
  14   4  -5   48.07   15.17
  14  -4  -5   42.02   12.35
  14   4  -4   -3.77   19.14
 -14   4   4   23.24   19.13
  14  -4  -4    5.36   10.45
 -14   4   3   23.18   13.52
  14   4  -3   17.86   12.38
 -14  -4   3   20.77    4.59
 -14  -4   3   20.67    4.54
  14  -4  -3   10.00   17.93
 -14   4   2   -4.76   11.25
  14   4  -2   18.69   14.62
  14  -4  -2    0.86   14.96
 -14  -4   2    2.30    6.22
 -14  -4   2   -1.53    6.27
 -14   4   1   15.93   12.39
  14   4  -1    5.15    8.91
 -14  -4   1    4.37    8.48
 -14  -4   1   -0.05    5.36
  14  -4  -1   -0.31   16.93
 -14   4   0   -0.78   22.14
  14   4   0   11.83    8.89
  14  -4   0    0.02   11.39
 -14  -4   0    0.22    7.00
 -14  -4   0   12.86    7.11
  14   4   1    7.47    7.78
 -14   4  -1    9.84   15.04
 -14  -4  -1   18.32    8.59
  14  -4   1    0.18   12.57
 -14  -4  -1    5.19    8.29
  14   4   2   15.82    7.66
 -14   4  -2    1.86   16.55
  14  -4   2   -1.24   13.83
 -14  -4  -2   17.78   10.26
 -14  -4  -2   19.72    9.93
 -14   4  -3   13.76   17.48
 -14  -4  -3   32.94   11.31
 -14  -4  -3   -0.58   18.88
  14  -4   3    1.01   14.95
 -14   4  -4    0.79   16.22
 -14  -4  -4    5.14   11.17
 -14  -4  -4   -0.09   11.76
  14  -4   4   -0.35   22.81
 -14   4  -5   -2.72   26.58
 -14  -4  -5    9.45   19.35
  14  -4   5   -0.66   14.94
 -14  -4  -5   -0.41   12.89
  14   5  -9    0.05   14.97
 -14   5   9   10.32   20.25
  14  -5  -9    1.22   12.64
  14   5  -8    0.48   13.41
 -14   5   8   -0.33   11.83
  14  -5  -8    2.26   11.01
 -14   5   7   68.42   15.54
  14   5  -7   58.56   17.63
  14  -5  -7   -1.05   14.32
  14   5  -6   23.59   13.94
 -14   5   6   -0.39   20.69
  14  -5  -6   -3.84   11.83
 -14   5   5  171.30   19.61
  14   5  -5  208.05   28.57
  14  -5  -5  189.94   17.55
 -14   5   4   38.07   15.33
  14   5  -4   44.98   14.07
  14  -5  -4   -0.12   13.19
  14   5  -3   10.27   11.31
 -14   5   3   -7.52   20.73
  14  -5  -3   -0.03   11.20
  14   5  -2   23.44   10.47
 -14   5   2    7.13   21.12
  14  -5  -2    0.18   11.63
 -14  -5   2    5.60    3.79
 -14  -5   2    0.52    3.87
 -14   5   1  116.65   19.07
  14   5  -1  129.12   21.20
  14  -5  -1  109.58   16.23
 -14  -5   1  113.26    8.31
 -14  -5   1   91.40   11.31
  14   5   0   13.53   14.07
 -14   5   0    2.69   14.61
 -14  -5   0   12.63   10.69
 -14  -5   0    0.18    6.40
  14  -5   0   -0.37   12.11
  14   5   1   -7.15   13.74
 -14   5  -1    0.24   24.76
  14  -5   1    0.99   13.51
 -14  -5  -1   21.48    8.40
 -14  -5  -1   -0.71    7.89
 -14   5  -2    5.90   16.24
  14   5   2   -0.06    7.75
 -14  -5  -2   10.69    9.74
 -14  -5  -2   10.60   13.78
  14  -5   2    1.15   14.16
 -14   5  -3   12.07   14.71
 -14  -5  -3   -0.00    9.14
 -14  -5  -3   -2.72    9.45
  14  -5   3   -0.61   12.91
 -14   5  -4    7.84   20.44
 -14  -5  -4    2.33   13.77
 -14  -5  -4   26.09   13.07
  14  -5   4   -1.31   17.15
 -14   6   8   -0.33   12.41
  14   6  -8    2.50   13.74
  14  -6  -8   -0.84   11.77
  14   6  -7   -6.03   14.92
 -14   6   7   -0.15   13.47
  14  -6  -7   -1.33   12.83
 -14   6   6    0.13   13.84
  14   6  -6    9.20   22.66
  14  -6  -6    3.48   12.45
  14   6  -5   -5.24   14.80
 -14   6   5   36.32   24.46
  14  -6  -5   17.19   13.31
  14   6  -4   -1.02   13.95
 -14   6   4   38.09   15.46
  14  -6  -4    1.27   13.47
  14   6  -3    1.81   19.36
 -14   6   3   10.68   14.46
  14  -6  -3    0.45   12.24
  14   6  -2   20.95   12.65
 -14   6   2   26.43   16.39
  14  -6  -2    0.49   13.98
  14   6  -1   63.40   13.25
 -14   6   1   62.85   19.23
 -14  -6   1   51.84    6.75
 -14  -6   1   35.46    9.53
  14  -6  -1    0.68   15.58
  14   6   0  -18.90   16.51
 -14   6   0    8.62   16.78
 -14  -6   0    0.09    6.42
  14  -6   0    0.16   13.90
 -14  -6   0   19.06    6.83
 -14   6  -1  -15.55   15.78
  14   6   1   -2.46    8.70
 -14  -6  -1   -1.09    7.84
 -14  -6  -1    1.27   11.69
  14  -6   1   -1.69   13.38
 -14   6  -2   10.01   17.35
  14  -6   2   -0.29   14.65
 -14  -6  -2   11.46   14.83
 -14  -6  -2    0.31    8.85
 -14   6  -3   18.59   19.17
 -14  -6  -3    0.48   10.43
  14  -6   3    2.26   16.36
 -14  -6  -3    8.05   17.63
  14   7  -7   -3.09   22.35
 -14   7   7    0.00   14.48
  14  -7  -7    0.69   20.86
  14   7  -6    0.46   13.15
 -14   7   6    3.08   13.73
  14  -7  -6   -2.13   12.17
 -14   7   5   -7.16   16.50
  14   7  -5    1.56   15.30
  14  -7  -5  -16.34   14.39
  14   7  -4   -1.55   13.60
 -14   7   4   11.36   15.31
  14  -7  -4    0.21   13.72
  14   7  -3    0.21   20.05
 -14   7   3  -11.53   15.82
  14  -7  -3    0.74   13.89
  14   7  -2   -0.68   12.45
 -14   7   2   27.61   16.82
  14  -7  -2   -0.49   23.62
 -14   7   1   39.44   19.08
  14   7  -1   20.57   13.08
  14  -7  -1   -0.30   26.48
  14   7   0   82.70   14.13
 -14   7   0   85.23   22.52
 -14  -7   0   57.90    8.17
  14  -7   0   -0.18   29.62
 -14  -7   0   54.91    8.86
 -14   7  -1   14.57   19.26
 -14  -7  -1   12.28    8.80
 -14  -7  -1    0.92    8.06
  14  -7   1    0.11   16.30
 -14   7  -2    7.22   30.74
 -14  -7  -2   -0.45   14.17
 -14  -7  -2    8.83    9.84
  14  -7   2   -0.37   16.45
  14   8  -6   -1.18   15.37
 -14   8   6  -11.66   17.04
  14  -8  -6    5.99   15.33
 -14   8   5  -11.48   17.64
  14   8  -5    0.80   15.50
  14  -8  -5   -1.23   15.64
 -14   8   4    4.11   17.04
  14   8  -4   -0.03   13.91
  14  -8  -4    2.02   15.37
  14   8  -3   -2.21   13.65
 -14   8   3   -3.42   17.59
  14  -8  -3   -0.69   24.54
 -14   8   2   23.20   20.29
  14   8  -2   12.35   14.51
  14  -8  -2   -2.41   28.26
 -14   8   1  -22.93   30.25
  14   8  -1   11.51   12.45
  14  -8  -1    0.75   16.97
 -14   8   0   35.68   20.95
  14  -8   0   -0.83   18.28
  15   0 -10  154.61   21.94
  15   0  -9   -0.13    6.90
  15   0  -9   -0.32   12.85
 -15   0   9   -1.03    6.78
 -15   0   8   54.49    6.72
  15   0  -8    0.40    9.70
  15   0  -7   -0.33    4.74
 -15   0   7    4.27    5.06
 -15   0   6   69.14   12.41
  15   0  -6   88.62    7.25
  15   0  -5    0.63    5.14
 -15   0   5   -5.74    5.82
  15   0  -4   23.54    6.87
 -15   0   4   14.45   12.42
  15   0  -3   -2.80    9.88
 -15   0   3   -3.16    7.22
  15   0  -2   66.44   11.70
  15   0  -2   45.55    8.74
 -15   0   2   35.47   15.79
  15   0  -1    2.35    8.58
  15   0  -1    2.15    7.78
 -15   0   1    6.27    8.79
  15   0   0  746.47   20.83
 -15   0   0  751.29   24.54
  15   0   0  729.37   22.89
  15   0   1    4.55    6.64
 -15   0  -1   -1.46   10.87
  15   0   2    2.07    8.08
 -15   0  -2  -10.45   11.20
 -15   0  -3   -2.07   19.24
 -15   0  -4   33.99   17.09
 -15   0  -5    3.31   15.03
  15   1 -10    0.89   14.49
 -15   1  10    0.72   10.29
  15  -1 -10    0.53    6.86
  15   1  -9   -3.74   12.42
 -15   1   9    1.21    5.91
  15  -1  -9    0.19    5.82
 -15   1   8   -0.76    5.81
  15   1  -8   -1.57   11.85
  15  -1  -8    0.59    5.60
  15   1  -7   -4.92   18.81
  15   1  -7    3.62    4.66
 -15   1   7    8.80    6.30
  15  -1  -7   -0.09    5.80
 -15  -1   7   -1.88    3.18
  15   1  -6  -10.42   20.59
 -15   1   6    8.99    7.42
  15   1  -6    5.72    5.94
 -15  -1   6    4.04    4.11
  15  -1  -6   -0.37   10.03
  15   1  -5   -0.41    6.03
 -15   1   5    8.09   10.79
  15   1  -5   -7.11   17.91
  15  -1  -5    4.73    9.56
 -15  -1   5    0.03    7.04
  15   1  -4    0.08    8.70
  15   1  -4   36.87   19.88
 -15   1   4   17.85   14.27
  15  -1  -4   29.54    7.79
 -15  -1   4   24.20   10.15
  15   1  -3   12.26   10.44
  15   1  -3    5.18    8.92
 -15   1   3   -1.02    8.82
  15  -1  -3   12.12    7.35
 -15  -1   3    3.43    6.69
  15   1  -2    3.24    5.91
 -15   1   2   -0.02    8.48
  15   1  -2   -6.89    8.40
 -15  -1   2   -4.15    6.69
  15  -1  -2    0.23    7.03
 -15   1   1   -4.58   16.19
  15   1  -1    9.73    8.75
 -15  -1   1   13.92    8.35
  15  -1  -1   -2.46    8.56
  15   1   0  179.71   12.13
 -15   1   0  169.46   24.66
 -15  -1   0  148.47   14.06
  15  -1   0  184.92   15.04
  15   1   1  299.60   12.98
 -15   1  -1  280.69   29.14
 -15  -1  -1  271.05   17.49
  15  -1   1  286.44   18.01
  15  -1   1  307.10   13.23
  15   1   2   14.12    9.44
 -15   1  -2   16.75   13.54
 -15  -1  -2   20.88   12.07
  15  -1   2    0.63   11.95
  15  -1   2    3.75    9.43
 -15   1  -3   -4.96   13.62
 -15  -1  -3   12.56   12.14
 -15   1  -4   19.22   16.54
 -15  -1  -4    8.91   15.08
 -15   1  -5    4.36   31.05
 -15  -1  -5   83.94   18.90
 -15  -1  -5   -2.13   18.72
  15   2 -10    1.97   20.45
 -15   2  10   82.52   12.02
  15  -2 -10   84.69   12.17
  15   2  -9   -0.49   12.37
 -15   2   9   -0.32    7.08
  15  -2  -9   -0.00   11.13
  15   2  -8    0.34   11.50
 -15   2   8    0.28    6.83
  15  -2  -8   -0.61    6.46
  15   2  -7   21.24   14.71
 -15   2   7    3.22    9.20
  15  -2  -7   14.08    8.32
 -15   2   6   17.19    9.75
  15   2  -6   37.91   14.12
  15  -2  -6   23.53    8.57
 -15  -2   6   16.72    2.70
 -15   2   5    1.82   13.03
  15   2  -5    5.31   10.82
  15  -2  -5   -4.32   10.96
 -15  -2   5   -1.50    2.74
  15   2  -4   11.77   11.55
 -15   2   4    6.59    9.55
 -15  -2   4    3.68    4.33
  15  -2  -4   11.41   12.55
  15   2  -3    1.91   10.26
 -15   2   3    4.19    9.59
 -15  -2   3    2.81    7.89
  15  -2  -3    1.73    7.82
  15   2  -2   49.43   11.49
 -15   2   2   51.97   12.20
 -15  -2   2   28.82    7.74
  15  -2  -2   28.60   10.82
 -15   2   1   12.86   10.50
  15   2  -1    1.70    8.31
 -15  -2   1   -5.62   11.31
  15  -2  -1   -0.11    8.97
  15   2   0   52.20   10.21
 -15   2   0   64.69   14.60
 -15  -2   0   40.70   10.24
  15  -2   0   47.99   12.64
  15   2   1    8.90   11.46
 -15   2  -1   14.74   13.11
 -15  -2  -1    9.90    9.60
  15  -2   1   -0.49   11.27
  15   2   2   11.80    6.36
 -15   2  -2    5.60   23.26
 -15  -2  -2   23.36   17.57
  15  -2   2   -0.78   20.27
 -15   2  -3   13.59   14.49
 -15  -2  -3    0.00   11.56
  15  -2   3    0.07   12.55
 -15  -2  -3    0.37   11.52
 -15   2  -4  -13.73   25.56
 -15  -2  -4    5.41   13.31
 -15  -2  -4    7.64   13.34
 -15   2  -5   12.84   16.90
 -15  -2  -5   -2.49   14.75
 -15  -2  -5    1.06   22.55
 -15   3  10    0.53   16.56
  15  -3 -10    9.21   16.73
 -15   3   9    0.87   10.90
  15   3  -9   -1.91   15.88
  15  -3  -9   24.67   10.80
 -15   3   8    4.28   12.06
  15   3  -8    1.76   10.73
  15  -3  -8   -2.46    7.31
 -15   3   7   12.70   10.36
  15   3  -7    4.25   14.29
  15  -3  -7    2.68    9.55
 -15   3   6   -9.56    9.68
  15   3  -6   -5.68   12.62
  15  -3  -6    3.86    8.24
  15   3  -5    0.82   10.76
 -15   3   5    0.77   14.13
  15  -3  -5    0.28    7.66
 -15   3   4   -1.51   10.08
  15   3  -4    6.54   10.51
  15  -3  -4   13.30    8.65
 -15  -3   4    3.52    3.43
 -15  -3   4    1.26    2.36
  15   3  -3   17.45   11.98
 -15   3   3   10.07   19.80
 -15  -3   3   16.00    7.16
 -15  -3   3   23.26    7.39
  15  -3  -3   17.42   10.23
  15   3  -2   -4.13    8.99
 -15   3   2    1.44   10.54
  15  -3  -2    5.87    8.63
 -15  -3   2    1.18    4.69
 -15  -3   2    0.82    7.97
  15   3  -1   10.54    9.04
 -15   3   1    4.61   12.01
 -15  -3   1   10.14    6.68
  15  -3  -1   -9.02   10.66
 -15  -3   1    3.71    6.54
  15   3   0    8.25    8.20
 -15   3   0   10.04   12.97
 -15  -3   0   -0.46    7.65
  15  -3   0    0.99   10.67
 -15  -3   0    6.31    7.70
  15   3   1   31.70    9.07
 -15   3  -1   45.17   16.65
 -15  -3  -1   40.05   16.57
 -15  -3  -1   46.74   10.57
  15  -3   1   -0.01   13.81
 -15   3  -2    0.32   13.40
  15   3   2    3.20    8.92
 -15  -3  -2   -3.60    9.37
 -15  -3  -2    5.90    9.53
  15  -3   2    0.82   11.83
 -15   3  -3   45.40   16.26
 -15  -3  -3   -0.47   11.39
 -15  -3  -3   -1.63   11.78
  15  -3   3   -1.25   13.97
 -15   3  -4   12.34   18.73
 -15  -3  -4   30.08   13.82
 -15  -3  -4    0.91   22.46
  15  -3   4   -0.90   16.18
  15   4  -9    0.17   17.24
 -15   4   9   49.89   19.99
  15  -4  -9   -0.55   12.60
  15   4  -8   -2.82   14.47
 -15   4   8    6.01   10.99
  15  -4  -8    1.07   16.36
 -15   4   7   15.49   12.11
  15   4  -7   14.23   15.31
  15  -4  -7    0.18   10.97
  15   4  -6   14.57   14.86
 -15   4   6   23.54   12.74
  15  -4  -6    1.87   10.85
 -15   4   5   16.29   13.06
  15   4  -5   23.16   14.07
  15  -4  -5   13.09   10.98
 -15   4   4    9.25   13.56
  15   4  -4   27.86   21.31
  15  -4  -4   25.91   11.61
 -15   4   3    3.16   11.73
  15   4  -3   -0.86   10.50
 -15  -4   3    3.00    2.75
  15  -4  -3   -0.19   10.24
 -15  -4   3    1.95    2.72
  15   4  -2   56.00   19.67
 -15   4   2   39.25   15.63
  15  -4  -2   -0.31   12.82
 -15  -4   2   43.40    5.89
 -15  -4   2   32.55    5.96
  15   4  -1    5.29    7.69
 -15   4   1   -9.25   11.06
 -15  -4   1   -0.49    7.79
  15  -4  -1   -0.80    9.22
 -15  -4   1   -0.28    5.06
 -15   4   0   15.49   15.99
  15   4   0   28.84    9.91
 -15  -4   0    0.07   12.80
  15  -4   0    0.75   13.24
 -15  -4   0   28.98    8.65
 -15   4  -1   38.52   15.66
  15   4   1    6.61   13.05
 -15  -4  -1    0.68    9.07
  15  -4   1   -0.18   13.43
 -15  -4  -1   16.10    9.29
 -15   4  -2    5.25   14.15
  15   4   2   -1.64    6.45
  15  -4   2    1.80   11.86
 -15  -4  -2    0.80    8.65
 -15  -4  -2   -5.72    9.05
 -15   4  -3   21.64   18.53
 -15  -4  -3   -0.81   19.53
  15  -4   3   -1.29   15.64
 -15  -4  -3   26.55   18.11
 -15   4  -4   14.45   18.85
 -15  -4  -4    1.35   13.47
 -15  -4  -4   10.63   12.60
  15  -4   4    1.07   16.21
  15   5  -9   -2.14   17.73
 -15   5   9   27.56   14.29
  15  -5  -9    0.04   14.19
 -15   5   8   -0.21   11.11
  15   5  -8   -1.21   13.46
  15  -5  -8    0.65   16.93
  15   5  -7   -4.03   13.96
 -15   5   7    0.46   11.80
  15  -5  -7   -0.84   10.82
  15   5  -6   68.88   17.35
 -15   5   6   60.92   15.94
  15  -5  -6   -0.67   14.09
 -15   5   5  264.49   21.41
  15   5  -5  306.74   31.99
  15  -5  -5  252.53   18.24
 -15   5   4   94.25   18.10
  15   5  -4  109.54   16.97
  15  -5  -4   94.03   15.36
 -15   5   3   -1.65   22.64
  15   5  -3  -16.37   12.38
  15  -5  -3   -0.71   12.08
  15   5  -2    1.80    8.63
 -15   5   2  -37.18   17.83
 -15  -5   2    3.57    4.82
 -15  -5   2   -1.79    4.92
  15  -5  -2    0.13    9.34
  15   5  -1   79.32   19.61
 -15   5   1   71.90   18.08
 -15  -5   1   60.83    7.54
  15  -5  -1    1.75   15.34
 -15  -5   1   -0.23   10.64
 -15   5   0  160.91   33.31
  15   5   0  125.15   21.22
 -15  -5   0  152.46   16.01
 -15  -5   0  137.49   10.79
  15  -5   0  129.96   18.81
 -15   5  -1    4.27   15.45
  15   5   1    4.76   13.36
 -15  -5  -1    3.44    8.10
 -15  -5  -1    0.28    7.69
  15  -5   1    2.18   13.13
  15   5   2    4.26    8.12
 -15   5  -2   -8.28   17.04
 -15  -5  -2   -0.23   15.13
 -15  -5  -2   14.35   10.19
  15  -5   2   -1.72   23.13
 -15   5  -3  -15.71   29.90
 -15  -5  -3    1.86   11.51
 -15  -5  -3   12.18   10.96
  15  -5   3   -0.31   25.12
  15   6  -8   -1.69   14.74
 -15   6   8    0.09   12.83
  15  -6  -8    0.45   19.59
  15   6  -7   12.77   16.16
 -15   6   7    0.38   14.46
  15  -6  -7   -0.80   13.43
 -15   6   6    0.15   25.57
  15   6  -6   48.45   25.80
  15  -6  -6   -0.09   13.98
  15   6  -5   -2.88   13.94
 -15   6   5    0.02   13.99
  15  -6  -5   -0.96   12.13
  15   6  -4   -2.14   13.59
 -15   6   4   14.73   14.88
  15  -6  -4   -0.93   20.57
  15   6  -3   13.83   20.00
 -15   6   3    5.09   14.80
  15  -6  -3   -0.13   13.10
  15   6  -2  -23.70   10.69
 -15   6   2   47.97   14.03
  15  -6  -2   -1.95   11.67
 -15   6   1   34.79   18.49
  15   6  -1   26.92   12.60
  15  -6  -1    0.65   15.29
 -15   6   0  -29.32   16.95
  15   6   0  -15.09   16.33
  15  -6   0   -0.43   14.16
 -15  -6   0   -1.59   11.03
 -15  -6   0   -0.43    6.21
  15   6   1   26.64   10.33
 -15   6  -1   -4.81   30.68
 -15  -6  -1   11.74    9.32
  15  -6   1    0.62   16.64
 -15  -6  -1   -0.46   13.70
 -15   6  -2  -19.57   16.36
 -15  -6  -2    0.13    8.45
 -15  -6  -2   18.31   14.06
  15  -6   2    0.36   13.98
 -15   7   6   -0.27   15.76
  15   7  -6   -2.38   24.22
  15  -7  -6    5.34   14.23
 -15   7   5  101.43   20.63
  15   7  -5    0.76   18.95
  15  -7  -5    1.39   28.11
  15   7  -4    0.90   13.90
 -15   7   4  -34.85   25.92
  15  -7  -4    1.38   15.09
  15   7  -3   -7.04   18.10
 -15   7   3    8.59   22.85
  15  -7  -3    0.18   13.13
 -15   7   2   14.99   17.99
  15   7  -2    6.11   13.07
  15  -7  -2    1.15   15.89
  15   7  -1   16.14   13.77
 -15   7   1   45.54   20.07
  15  -7  -1    0.19   17.19
  15   7   0   12.54   12.06
 -15   7   0   32.78   20.13
  15  -7   0    0.13   17.41
 -15   7  -1  -12.92   17.46
 -15  -7  -1    0.17    6.73
 -15  -7  -1   -0.16    7.36
  15  -7   1    1.11   15.12
  15   8  -3   -2.13   13.06
  15  -8  -3    1.35   14.72
  16   0 -10    1.55   16.28
  16   0  -9   -3.71   15.39
  16   0  -8    0.03    3.80
  16   0  -8    6.88   12.08
 -16   0   8   -0.44    4.17
  16   0  -7   -0.62    4.28
 -16   0   7    0.38    7.62
  16   0  -7   -1.40   11.94
  16   0  -6   42.50    6.49
 -16   0   6   23.37    7.29
  16   0  -5   -0.23    6.06
 -16   0   5  -25.76   10.62
 -16   0   4  230.95   17.90
  16   0  -4  226.05   11.23
  16   0  -3    2.73    9.27
 -16   0   3    9.76    6.93
  16   0  -3   -6.98    6.06
 -16   0   2   15.23   15.10
  16   0  -2   14.35   10.70
  16   0  -2   12.07    8.55
 -16   0   1   16.20    8.82
  16   0  -1   -0.61    7.43
  16   0  -1  -10.23    7.99
  16   0   0  768.73   24.24
  16   0   0  966.85   30.67
 -16   0   0  910.09   28.37
 -16   0  -1    0.71   11.32
  16   0   1    4.98   10.64
 -16   0  -2   -6.37   20.19
  16   0   2    6.40    5.77
 -16   0  -3   -0.98   12.72
 -16   0  -4   31.73   28.19
  16   1 -10   -0.08   13.32
  16   1  -9    0.03   13.96
 -16   1   9   -1.02    9.73
  16  -1  -9   -0.29    9.25
 -16   1   8    0.58   10.29
  16   1  -8   -6.81   13.72
  16  -1  -8   -0.20    9.27
 -16   1   7   -1.75   10.37
  16   1  -7    5.93   13.11
  16  -1  -7    1.18    9.14
 -16   1   6    7.09   11.44
  16   1  -6    6.72   13.25
  16   1  -6    0.65    5.92
  16  -1  -6    0.41   10.10
 -16  -1   6    4.48    4.40
  16   1  -5   -0.22    8.40
 -16   1   5   45.23   14.75
  16   1  -5   52.76   14.82
  16  -1  -5   -0.16   12.48
 -16  -1   5   47.80    6.35
  16   1  -4   26.72   12.44
  16   1  -4   -0.29    5.55
 -16   1   4   12.72   13.91
  16  -1  -4   15.95   12.00
 -16  -1   4   13.42    9.83
  16   1  -3   53.91   13.68
 -16   1   3   48.98   11.52
  16   1  -3   55.31    7.85
  16  -1  -3   51.63   14.97
 -16  -1   3   44.06    8.73
  16   1  -2   45.45   18.68
 -16   1   2   30.00   11.52
  16  -1  -2   32.42   15.55
 -16  -1   2   38.88    9.37
 -16   1   1  243.17   17.46
  16   1  -1  266.64   15.15
 -16  -1   1  239.01   20.96
  16  -1  -1  258.34   22.56
  16   1   0   18.43    9.05
 -16   1   0   19.63   12.80
  16  -1   0   12.98    8.93
  16  -1   0   15.91   11.22
 -16  -1   0   22.31   10.92
 -16   1  -1  148.92   17.48
  16   1   1  126.81   10.86
  16  -1   1  125.73   10.81
 -16  -1  -1  110.40   23.44
  16  -1   1  122.91   15.65
  16   1   2   37.66    7.64
 -16   1  -2   72.70   16.69
  16  -1   2   52.56    7.60
 -16  -1  -2   40.57   14.44
 -16   1  -3  -19.78   14.62
 -16  -1  -3    8.57   12.84
 -16   1  -4   -0.51   17.14
 -16  -1  -4   16.92   15.33
  16   2 -10   -2.29   14.65
 -16   2  10    1.71    7.55
  16  -2 -10    0.20    7.54
 -16   2   9   -0.83   11.92
  16   2  -9   -0.23   13.92
  16  -2  -9    0.28   11.51
 -16   2   8    0.83    8.56
  16   2  -8   19.34   14.74
  16  -2  -8    0.01   12.60
 -16   2   7   -0.52    8.48
  16   2  -7   20.45   13.78
  16  -2  -7    0.30    7.48
  16   2  -6   11.55   12.55
 -16   2   6    9.52    8.19
  16  -2  -6   -8.60    7.16
  16   2  -5    0.67   11.58
 -16   2   5    4.11    8.60
 -16  -2   5    1.71    4.69
  16  -2  -5   -1.39    7.20
 -16   2   4   17.81   10.32
  16   2  -4   20.10   12.56
  16  -2  -4    4.91    8.69
 -16  -2   4   11.51    5.01
  16   2  -3   34.47   15.74
 -16   2   3   -7.22    9.41
  16  -2  -3   -5.24    7.80
 -16  -2   3   -1.50    5.21
 -16   2   2   13.20   12.01
  16   2  -2   14.19   10.74
 -16  -2   2   29.64   11.92
  16  -2  -2    7.37   10.05
  16   2  -1   -2.26    9.18
 -16   2   1   -1.43   18.59
  16  -2  -1   12.75   10.04
 -16  -2   1    7.85    7.99
 -16   2   0   39.19   22.29
  16   2   0   23.20   14.37
  16  -2   0    0.37   11.79
 -16  -2   0   26.13   15.61
 -16   2  -1   -7.32   12.43
  16   2   1    0.22    6.77
 -16  -2  -1   -5.73    9.66
  16  -2   1    0.06   10.92
 -16   2  -2   13.42   14.92
  16   2   2    7.38   10.12
  16  -2   2    0.57   13.28
 -16  -2  -2    7.16   11.72
  16  -2   2    9.92    6.53
 -16   2  -3  -43.19   17.10
 -16  -2  -3    9.96   21.44
 -16  -2  -3   -2.65   13.64
 -16   2  -4   29.95   17.69
 -16  -2  -4    0.40   14.41
 -16  -2  -4   -0.71   14.86
  16   3  -9   -4.01   14.14
 -16   3   9   -1.30    8.85
  16  -3  -9    3.61    8.49
  16   3  -8   20.72   16.32
 -16   3   8   16.55   11.07
  16  -3  -8    0.47   10.03
  16   3  -7   45.49   16.35
 -16   3   7   22.30   17.97
  16  -3  -7    9.83   10.33
  16   3  -6   -5.07   10.86
 -16   3   6    0.49    8.45
  16  -3  -6    4.00   11.49
 -16   3   5   75.16   21.61
  16   3  -5  110.14   16.83
  16  -3  -5   76.25   18.84
 -16   3   4    0.29   10.56
  16   3  -4   19.83   17.98
  16  -3  -4  -15.89   13.81
 -16  -3   4    2.77    2.60
 -16  -3   4    2.38    3.74
 -16   3   3    3.35   16.51
  16   3  -3  -12.65   10.29
 -16  -3   3   -0.24    6.24
  16  -3  -3    8.54   13.52
 -16  -3   3   -0.96    4.20
  16   3  -2    5.59    9.90
 -16   3   2   11.02   11.80
 -16  -3   2    1.29    5.53
 -16  -3   2    2.05    5.91
  16  -3  -2    0.16   15.57
  16   3  -1   44.41   11.44
 -16   3   1   54.81   15.07
  16  -3  -1    0.24   20.24
 -16  -3   1   34.74    8.72
 -16  -3   1   30.09    8.31
 -16   3   0   30.05   13.99
  16   3   0   12.05    8.82
  16  -3   0    2.40   11.73
 -16  -3   0   -0.57    8.34
 -16  -3   0    0.13    8.49
 -16   3  -1    4.25   13.63
  16   3   1    0.35    7.30
 -16  -3  -1    7.54    8.96
 -16  -3  -1    1.96   14.22
  16  -3   1   -0.76   11.64
 -16   3  -2  -18.58   15.01
  16   3   2    7.32    6.05
  16  -3   2   -0.82   12.47
 -16  -3  -2    0.01   10.21
 -16  -3  -2   -1.09   10.18
 -16   3  -3    7.71   15.84
  16  -3   3   -0.18   13.54
 -16  -3  -3    2.63   11.24
 -16  -3  -3   -1.47   11.48
 -16   4   9   15.24   12.20
  16   4  -9   -1.76   16.88
  16  -4  -9    0.06   11.62
  16   4  -8   26.75   17.22
 -16   4   8   15.81   12.90
  16  -4  -8   -1.57   19.15
  16   4  -7   -9.93   15.00
 -16   4   7   -2.20   17.82
  16  -4  -7   -0.72   10.35
  16   4  -6   12.84   14.85
 -16   4   6   14.21   12.39
  16  -4  -6   -0.54   10.54
  16   4  -5   14.92   13.85
 -16   4   5   11.91   12.43
  16  -4  -5    0.31   10.57
  16   4  -4   -0.40   12.47
 -16   4   4   17.10   12.48
  16  -4  -4    0.34   10.48
 -16   4   3   -6.70   12.18
  16   4  -3   -0.10   10.68
  16  -4  -3   -0.48    9.86
  16   4  -2    4.53    9.83
 -16   4   2    4.61   12.00
  16  -4  -2   -0.36   10.06
 -16  -4   2    1.06    4.78
 -16  -4   2   -0.08    4.49
 -16   4   1    6.02   14.64
  16   4  -1    5.12   10.62
 -16  -4   1   15.44    6.84
  16  -4  -1    0.57   12.49
 -16  -4   1    2.11   10.62
  16   4   0    2.96    8.58
 -16   4   0   -5.30   13.95
 -16  -4   0    5.75    7.39
 -16  -4   0   -0.08    7.44
  16  -4   0   -0.51   11.89
  16   4   1    0.24   12.30
 -16   4  -1   -2.80   15.14
  16  -4   1    0.52   11.92
 -16  -4  -1   -0.26   13.75
 -16  -4  -1   -4.38    8.48
 -16   4  -2   17.69   24.87
  16   4   2    4.37    6.68
  16  -4   2   -1.09   21.18
 -16  -4  -2   -5.64    9.92
 -16  -4  -2    0.30    9.50
 -16   4  -3   17.03   15.78
  16  -4   3   -0.56   13.55
 -16  -4  -3   -6.88    9.99
 -16  -4  -3   -2.23   16.42
 -16   5   8    0.05   14.94
  16   5  -8   54.53   18.54
  16  -5  -8   -0.22   13.85
 -16   5   7   -0.35   21.88
  16   5  -7   18.19   16.21
  16  -5  -7    0.15   12.38
 -16   5   6    0.09   15.71
  16   5  -6   65.44   16.93
  16  -5  -6   -0.10   13.56
 -16   5   5  112.63   18.28
  16   5  -5  115.37   28.50
  16  -5  -5   -0.17   23.17
  16   5  -4    3.47   13.16
 -16   5   4  -16.29   13.80
  16  -5  -4    0.02   18.37
 -16   5   3   13.96   21.82
  16   5  -3    1.63   12.02
  16  -5  -3   -0.01   11.63
  16   5  -2   63.17   13.78
 -16   5   2   40.66   28.15
  16  -5  -2    1.07   14.93
 -16   5   1   34.45   22.24
  16   5  -1    0.81    9.34
 -16  -5   1   -4.06    5.24
  16  -5  -1   -0.41   11.68
 -16  -5   1   -0.52    5.16
  16   5   0   -4.32   14.86
 -16   5   0   33.79   15.34
 -16  -5   0    0.31    7.05
 -16  -5   0   -1.54   11.48
  16  -5   0   -0.82   13.34
 -16   5  -1   15.52   15.34
  16   5   1   -3.08    8.13
  16  -5   1   -0.10   13.26
 -16  -5  -1    1.69    8.12
 -16  -5  -1   -0.03    7.75
 -16   5  -2   19.74   16.49
  16   5   2   -1.60    7.12
 -16  -5  -2   -0.27    8.59
  16  -5   2   -0.82   13.68
 -16  -5  -2   -6.80    9.43
  16   6  -7    1.14   13.88
 -16   6   7   -0.25   19.94
  16  -6  -7   -1.07   11.36
 -16   6   6  134.84   20.88
  16   6  -6  141.10   34.13
  16  -6  -6   -0.14   27.85
  16   6  -5    1.41   12.75
 -16   6   5    0.28   13.08
  16  -6  -5   -0.58   11.13
  16   6  -4    5.89   13.48
 -16   6   4    3.36   15.31
  16  -6  -4    0.01   13.26
  16   6  -3   -7.89   20.72
 -16   6   3   -5.11   15.38
  16  -6  -3    1.01   13.31
  16   6  -2   -5.33   12.51
 -16   6   2  -12.78   16.51
  16  -6  -2   -1.03   14.17
 -16   6   1   -4.28   15.93
  16   6  -1    4.93   10.55
  16  -6  -1   -0.18   13.61
  16   6   0   15.75   11.76
 -16   6   0   27.28   19.42
  16  -6   0   -0.86   16.59
  16   6   1   36.10   10.73
 -16   6  -1   30.25   20.74
 -16  -6  -1    6.41    9.32
  16  -6   1    0.05   17.22
 -16  -6  -1    0.07    9.04
  16   7  -4    2.40   14.38
  16  -7  -4    0.61   14.85
  16   7  -3  -11.44   20.56
 -16   7   3   10.22   26.19
  16  -7  -3    0.43   14.65
  16   7  -2   -5.52   12.37
[truncated: 19,658 more chars]
