# Supplementary material for: Crystal structure of 7-hy­droxy-8-[(4-methyl­piperazin-1-yl)meth­yl]-2H-chromen-2-one
Source: Acta Crystallogr E Crystallogr Commun. 2016 Nov 4;72(Pt 12):1751–3. doi: 10.1107/S2056989016017217 (PMC5137600; doi:10.1107/S2056989016017217)
Supplement: Supplementary file 2 [file e-72-01751-Isup2.hkl]

data_I                                                                          
_shelx_title ' 160513'                                                          
_shelx_refln_list_code          4                                               
_shelx_F_calc_maximum      129.86                                               
_exptl_crystal_F_000       584.00                                               
_reflns_d_resolution_high  0.7714                                               
                                                                                
loop_                                                                           
 _space_group_symop_operation_xyz                                               
 'x, y, z'                                                                      
 '-x, y+1/2, -z+1/2'                                                            
 '-x, -y, -z'                                                                   
 'x, -y-1/2, z-1/2'                                                             
                                                                                
_cell_length_a    15.3519                                                       
_cell_length_b     9.4005                                                       
_cell_length_c     9.9702                                                       
_cell_angle_alpha  90.000                                                       
_cell_angle_beta  106.954                                                       
_cell_angle_gamma  90.000                                                       
                                                                                
_shelx_F_squared_multiplier     1.000                                           
                                                                                
loop_                                                                           
 _refln_index_h                                                                 
 _refln_index_k                                                                 
 _refln_index_l                                                                 
 _refln_F_squared_calc                                                          
 _refln_F_squared_meas                                                          
 _refln_F_squared_sigma                                                         
 _refln_observed_status                                                         
   3   0   0       1651.05       1464.78        11.94 o                         
   4   0   0       3735.44       3557.48        57.35 o                         
   5   0   0          3.52          2.27         2.27 o                         
   6   0   0         30.84         26.72         3.01 o                         
   7   0   0         48.04         55.11         2.77 o                         
   8   0   0         81.06         67.32         7.24 o                         
   9   0   0        193.21        184.54         5.31 o                         
  10   0   0         24.65         24.94         3.93 o                         
  11   0   0         28.58         27.49         4.39 o                         
  12   0   0        442.10        452.01         7.06 o                         
  13   0   0        335.23        367.66         6.27 o                         
  14   0   0          0.17         -0.71         2.80 o                         
  15   0   0        347.18        410.89         7.22 o                         
  16   0   0        408.90        483.50        30.61 o                         
  17   0   0         63.60         79.95         8.53 o                         
  18   0   0         10.43          6.09         5.32 o                         
  19   0   0          0.55          1.54         3.92 o                         
   2   1   0        147.33        120.53         1.37 o                         
   3   1   0       5747.02       5596.35        40.70 o                         
   4   1   0        304.53        284.86         3.02 o                         
   5   1   0         85.46         76.21         2.42 o                         
   6   1   0          1.18          2.21         1.11 o                         
   7   1   0        121.51        128.22         2.30 o                         
   8   1   0         10.26          9.21         1.51 o                         
   9   1   0        156.22        160.87         2.78 o                         
  10   1   0          2.12          2.48         1.85 o                         
  11   1   0        126.27        125.35         3.74 o                         
  12   1   0          0.12          2.37         2.77 o                         
  13   1   0          0.03         -2.06         2.26 o                         
  14   1   0         70.16         77.01         3.79 o                         
  15   1   0         86.57         95.49         4.13 o                         
  16   1   0         11.83          9.76         2.55 o                         
  17   1   0          1.85          0.12         2.29 o                         
  18   1   0         18.86         17.17         5.53 o                         
   0   2   0       3752.93       3441.38        27.68 o                         
   1   2   0        223.89        185.91         1.86 o                         
   2   2   0       9927.19      10283.43        46.97 o                         
   3   2   0       7053.49       7280.25        51.32 o                         
   4   2   0        768.80        694.43         5.04 o                         
   5   2   0        120.40        115.20         1.75 o                         
   6   2   0         28.20         26.54         1.86 o                         
   7   2   0         48.56         37.55         1.90 o                         
   8   2   0        182.99        173.22         3.06 o                         
   9   2   0         71.46         66.53         2.78 o                         
  10   2   0        141.43        143.02         4.49 o                         
  11   2   0         61.58         64.99         3.32 o                         
  12   2   0         35.57         34.44         3.01 o                         
  13   2   0        413.69        439.83         7.15 o                         
  14   2   0         39.74         45.76         4.69 o                         
  15   2   0         22.20         28.17         3.19 o                         
  16   2   0         17.71         10.67         4.11 o                         
  17   2   0          1.83          2.61         2.84 o                         
  18   2   0         15.39         16.62         3.29 o                         
   1   3   0        921.80        818.80         6.09 o                         
   2   3   0        257.37        263.85         3.01 o                         
   3   3   0       1963.86       1779.58        10.09 o                         
   4   3   0         20.69         22.12         1.50 o                         
   5   3   0         62.07         56.95         2.17 o                         
   6   3   0         47.59         48.46         1.85 o                         
   7   3   0         12.13         11.29         1.48 o                         
   8   3   0        230.75        232.69         3.50 o                         
   9   3   0          5.13          5.51         1.78 o                         
  10   3   0          4.11          5.81         2.52 o                         
  11   3   0         16.25         16.01         2.35 o                         
  12   3   0          4.36          4.98         2.23 o                         
  13   3   0         65.77         69.37         3.15 o                         
  14   3   0        162.96        179.94         3.92 o                         
  15   3   0          0.89          2.63         2.20 o                         
  16   3   0          2.29          4.00         2.62 o                         
  17   3   0          1.00          1.08         2.86 o                         
  18   3   0          2.80          2.10         2.86 o                         
   0   4   0       1817.25       1659.71        16.20 o                         
   1   4   0        909.67        862.11         6.49 o                         
   2   4   0         29.80         34.42         2.12 o                         
   3   4   0         38.14         38.19         1.70 o                         
   4   4   0        172.28        166.96         2.57 o                         
   5   4   0          2.75          1.03         1.74 o                         
   6   4   0        474.81        483.24         5.02 o                         
   7   4   0         31.90         39.12         2.61 o                         
   8   4   0        174.09        161.94         2.96 o                         
   9   4   0         82.10         80.71         2.48 o                         
  10   4   0          1.96          5.66         1.86 o                         
  11   4   0        271.38        273.41         4.15 o                         
  12   4   0         96.91         94.31         3.44 o                         
  13   4   0          0.12         -0.55         2.04 o                         
  14   4   0          6.20          3.28         2.21 o                         
  15   4   0         15.44          9.53         3.25 o                         
  16   4   0          2.35          0.70         2.22 o                         
  17   4   0          0.39         -1.33         2.78 o                         
   1   5   0       1386.16       1451.85         9.94 o                         
   2   5   0        323.97        337.52         4.36 o                         
   3   5   0        922.87        958.42         7.57 o                         
   4   5   0        403.08        370.81         6.71 o                         
   5   5   0          2.67          4.85         1.62 o                         
   6   5   0        242.23        240.63         3.33 o                         
   7   5   0          5.81          6.32         2.14 o                         
   8   5   0         46.54         44.07         2.67 o                         
   9   5   0        250.53        249.64         3.88 o                         
  10   5   0          6.39          8.78         2.12 o                         
  11   5   0         19.08         21.82         2.48 o                         
  12   5   0         36.91         36.72         2.72 o                         
  13   5   0          2.13          0.45         2.03 o                         
  14   5   0          7.30          2.73         2.48 o                         
  15   5   0         67.47         77.41         4.08 o                         
  16   5   0          2.84          2.23         2.89 o                         
  17   5   0          5.74          2.16         3.17 o                         
   0   6   0        463.54        416.35         7.10 o                         
   1   6   0          1.09          0.89         1.83 o                         
   2   6   0         84.46         96.92         3.53 o                         
   3   6   0        581.61        543.39         5.97 o                         
   4   6   0        109.51        112.42         3.41 o                         
   5   6   0         21.71         24.85         3.02 o                         
   6   6   0         12.44         11.88         2.10 o                         
   7   6   0          0.74         -1.71         2.17 o                         
   8   6   0        113.02        118.85         4.29 o                         
   9   6   0         12.20         12.53         2.54 o                         
  10   6   0          0.23         -0.65         1.90 o                         
  11   6   0         42.12         45.06         5.11 o                         
  12   6   0          1.12          1.45         1.88 o                         
  13   6   0          2.40          1.67         1.93 o                         
  14   6   0          2.08          2.45         2.81 o                         
  15   6   0          0.10         -2.68         2.68 o                         
  16   6   0          6.63          7.57         4.76 o                         
   1   7   0        584.91        652.03         6.59 o                         
   2   7   0         29.18         32.41         3.21 o                         
   3   7   0         78.18         88.35         3.33 o                         
   4   7   0          1.98          3.58         2.66 o                         
   5   7   0         16.11         13.34         2.69 o                         
   6   7   0          2.82          3.46         2.43 o                         
   7   7   0         35.64         38.03         2.67 o                         
   8   7   0         35.55         36.75         3.55 o                         
   9   7   0          7.05          3.18         2.42 o                         
  10   7   0         21.37         25.16         3.39 o                         
  11   7   0         42.01         54.59         2.80 o                         
  12   7   0         21.43         11.22         4.05 o                         
  13   7   0          9.68          8.36         3.64 o                         
  14   7   0         26.64         33.74         6.43 o                         
  15   7   0          3.59          7.79         4.92 o                         
   0   8   0         83.00         91.07         4.98 o                         
   1   8   0        263.24        284.43         4.72 o                         
   2   8   0          1.62          3.01         2.64 o                         
   3   8   0         17.19         22.25         3.01 o                         
   4   8   0         12.71         13.74         2.87 o                         
   5   8   0         24.37         26.58         3.07 o                         
   6   8   0          5.85          5.37         2.39 o                         
   7   8   0          4.65          4.00         2.97 o                         
   8   8   0          5.71          1.51         2.72 o                         
   9   8   0         31.40         17.65        10.20 o                         
  10   8   0         17.34          7.43         4.76 o                         
  11   8   0          8.04          2.18         2.36 o                         
  12   8   0          6.04          3.84         2.60 o                         
  13   8   0          0.48          1.41         6.27 o                         
  14   8   0          0.00          8.96        10.10 o                         
   1   9   0         46.96         54.25         3.71 o                         
   2   9   0          4.99          4.21         2.58 o                         
   3   9   0          1.84          2.98         2.59 o                         
   4   9   0         42.43         52.78         3.55 o                         
   5   9   0          0.03         -1.00         2.27 o                         
   6   9   0         10.40         11.67         2.81 o                         
   7   9   0          1.44          1.30         2.33 o                         
   8   9   0          3.07          4.68         3.46 o                         
   9   9   0          0.03          0.57         2.71 o                         
  10   9   0          0.13         -2.11         3.76 o                         
  11   9   0          0.16         -1.07         2.15 o                         
  12   9   0         17.82          8.66         7.44 o                         
   0  10   0         33.05         35.73        11.53 o                         
   1  10   0          5.55          6.17         2.92 o                         
   2  10   0          7.19          4.60         2.94 o                         
   3  10   0         24.29         15.98         4.51 o                         
   4  10   0          0.16          0.72         2.34 o                         
   5  10   0          5.26          4.18         2.80 o                         
   6  10   0          6.22         -0.27         2.36 o                         
   7  10   0         16.93          2.86         2.58 o                         
   8  10   0          0.68          0.05         3.00 o                         
   9  10   0          0.07          0.43         2.99 o                         
  10  10   0          0.12         -0.36         3.13 o                         
   1  11   0          0.30          3.15         3.06 o                         
   2  11   0          3.98          3.01         2.98 o                         
   3  11   0          6.25          3.77         3.15 o                         
   4  11   0          3.39          2.05         2.85 o                         
   5  11   0          3.88          1.07         2.98 o                         
   6  11   0          0.49         -1.06         2.73 o                         
   7  11   0          0.70         -0.08         2.95 o                         
   8  11   0          0.07         -1.51         3.46 o                         
   0  12   0         14.71         16.35         5.82 o                         
   1  12   0         16.50         12.83         3.95 o                         
   2  12   0          0.82          0.12         2.96 o                         
   3  12   0          0.12         -2.18         3.48 o                         
 -19   1   1          3.77          3.93         2.79 o                         
 -18   1   1          0.02         -3.00         3.00 o                         
 -17   1   1         51.82         51.59         4.80 o                         
 -16   1   1        123.60        140.60         5.08 o                         
 -15   1   1          1.57          2.96         2.61 o                         
 -14   1   1          0.02          1.21         2.00 o                         
 -13   1   1         68.44         69.97         2.79 o                         
 -12   1   1        111.55        115.43         3.00 o                         
 -11   1   1        193.95        191.22         3.74 o                         
 -10   1   1        131.01        124.71         2.74 o                         
  -9   1   1         91.16         91.91         2.16 o                         
  -8   1   1        479.95        479.02         4.40 o                         
  -7   1   1        738.29        720.95         5.38 o                         
  -6   1   1          0.66         -0.52         1.04 o                         
  -5   1   1         87.73         79.04         1.90 o                         
  -4   1   1          0.83          0.55         0.61 o                         
  -3   1   1         28.17         23.59         1.69 o                         
  -2   1   1       1347.52       1125.40         7.06 o                         
  -1   1   1         37.49         35.22         0.52 o                         
   0   1   1       6601.69       6692.97        31.29 o                         
   1   1   1       4398.97       4026.50        21.71 o                         
   2   1   1      16863.17      17230.70       101.10 o                         
   3   1   1       1234.62       1185.59         7.60 o                         
   4   1   1        228.09        201.00         2.66 o                         
   5   1   1         20.08         18.17         1.73 o                         
   6   1   1          1.35         -0.03         1.19 o                         
   7   1   1        264.37        255.09         3.62 o                         
   8   1   1          0.00          1.00         1.69 o                         
   9   1   1          2.35          1.78         2.69 o                         
  10   1   1          0.02          0.37         1.97 o                         
  11   1   1         14.41         17.45         2.40 o                         
  12   1   1         95.50        102.70         3.85 o                         
  13   1   1         67.37         73.79         3.33 o                         
  14   1   1         13.74          8.69         3.42 o                         
  15   1   1        143.47        162.87         4.00 o                         
  16   1   1         63.39         70.91         3.42 o                         
  17   1   1          5.40          3.06         2.99 o                         
  18   1   1         26.66         22.93         4.94 o                         
 -19   2   1          9.01         10.76         4.35 o                         
 -18   2   1          5.77          9.12         3.50 o                         
 -17   2   1         11.29         16.62         4.92 o                         
 -16   2   1          2.46          2.76         2.76 o                         
 -15   2   1          0.68          1.23         2.64 o                         
 -14   2   1        239.27        266.44         5.04 o                         
 -13   2   1        716.05        775.10        14.79 o                         
 -12   2   1        513.96        514.81         6.31 o                         
 -11   2   1          9.86          8.49         2.17 o                         
 -10   2   1          4.35          5.61         1.99 o                         
  -9   2   1        153.54        150.75         3.03 o                         
  -8   2   1          3.68          3.34         1.48 o                         
  -7   2   1        412.39        409.14         4.39 o                         
  -6   2   1         65.80         55.16         2.60 o                         
  -5   2   1        288.85        269.33         2.31 o                         
  -4   2   1        598.53        567.57         4.87 o                         
  -3   2   1        848.74        815.50         5.17 o                         
  -2   2   1         55.52         41.93         1.08 o                         
  -1   2   1       7163.25       7185.08        36.27 o                         
   0   2   1      10508.95      10554.39        48.25 o                         
   1   2   1       7117.98       7042.52        39.63 o                         
   2   2   1      12266.06      12899.74        65.75 o                         
   3   2   1       9601.73       9784.79        50.36 o                         
   4   2   1        285.34        268.98         3.12 o                         
   5   2   1         81.87         80.90         2.01 o                         
   6   2   1       1467.49       1470.67         9.78 o                         
   7   2   1        258.26        254.53         3.67 o                         
   8   2   1         19.27         20.20         2.01 o                         
   9   2   1         65.02         65.14         2.70 o                         
  10   2   1         21.30         25.07         2.60 o                         
  11   2   1          4.73          5.93         2.51 o                         
  12   2   1        135.77        137.14         4.20 o                         
  13   2   1         25.71         30.82         2.97 o                         
  14   2   1          1.02         -1.49         2.52 o                         
  15   2   1          2.90          4.49         3.09 o                         
  16   2   1          1.51         -1.50         2.54 o                         
  17   2   1          2.74         -2.39         2.39 o                         
  18   2   1         37.86         37.95         6.71 o                         
 -18   3   1          0.89          1.03         2.98 o                         
 -17   3   1          1.42          2.33         2.48 o                         
 -16   3   1         20.81         19.56         3.85 o                         
 -15   3   1          0.00          2.61         2.04 o                         
 -14   3   1        112.70        111.34         3.20 o                         
 -13   3   1        281.93        293.92         4.80 o                         
 -12   3   1        596.77        623.89         7.45 o                         
 -11   3   1          9.11          7.71         1.85 o                         
 -10   3   1        295.01        283.78         5.13 o                         
  -9   3   1        818.36        797.86         6.30 o                         
  -8   3   1        145.94        139.15         2.26 o                         
  -7   3   1         33.25         27.89         1.26 o                         
  -6   3   1         26.66         26.00         1.13 o                         
  -5   3   1        175.25        164.38         2.81 o                         
  -4   3   1        133.92        131.18         1.88 o                         
  -3   3   1          0.16         -0.44         1.06 o                         
  -2   3   1        124.98        114.92         2.25 o                         
  -1   3   1         21.96         26.22         1.64 o                         
   0   3   1       1249.99       1069.78         7.85 o                         
   1   3   1        836.95        780.32         5.45 o                         
   2   3   1        179.11        141.15         2.51 o                         
   3   3   1      11924.25      12744.02        67.71 o                         
   4   3   1        177.64        153.80         2.73 o                         
   5   3   1       1254.43       1246.72         8.70 o                         
   6   3   1          8.47          9.50         1.98 o                         
   7   3   1          0.01          1.55         1.27 o                         
   8   3   1          2.66          5.36         2.00 o                         
   9   3   1          0.16          0.13         1.65 o                         
  10   3   1        155.36        165.60         4.08 o                         
  11   3   1         28.10         32.78         2.70 o                         
  12   3   1         19.38         17.25         2.57 o                         
  13   3   1         58.06         56.22         2.95 o                         
  14   3   1          3.19          2.50         2.25 o                         
  15   3   1         20.49         18.88         3.66 o                         
  16   3   1          0.34          1.47         2.50 o                         
  17   3   1          1.45          0.30         2.73 o                         
 -18   4   1          1.56          4.51         4.26 o                         
 -17   4   1          0.00         -2.26         3.05 o                         
 -16   4   1          3.21          3.89         2.47 o                         
 -15   4   1          0.04         -0.30         1.82 o                         
 -14   4   1          0.92          2.34         2.07 o                         
 -13   4   1         48.64         50.46         2.85 o                         
 -12   4   1        139.50        148.96         3.53 o                         
 -11   4   1       1318.98       1375.55        10.87 o                         
 -10   4   1         55.33         55.84         2.12 o                         
  -9   4   1        146.69        145.02         2.54 o                         
  -8   4   1        190.20        182.00         2.67 o                         
  -7   4   1          1.69          2.70         2.02 o                         
  -6   4   1        228.27        227.67         3.12 o                         
  -5   4   1        233.88        231.64         2.62 o                         
  -4   4   1         10.15         10.67         1.41 o                         
  -3   4   1        603.84        551.95         4.54 o                         
  -2   4   1        367.86        379.05         3.53 o                         
  -1   4   1         42.24         43.67         2.15 o                         
   0   4   1        397.35        355.69         3.65 o                         
   1   4   1         43.19         37.84         1.87 o                         
   2   4   1        450.47        471.91         4.58 o                         
   3   4   1        405.50        423.67         4.59 o                         
   4   4   1       4267.08       4404.73        25.38 o                         
   5   4   1       1959.31       1900.67        12.37 o                         
   6   4   1       1286.36       1202.74         9.36 o                         
   7   4   1         93.98        109.52         2.86 o                         
   8   4   1          8.93          7.86         1.74 o                         
   9   4   1          6.93          6.42         1.79 o                         
  10   4   1          6.80          4.64         2.19 o                         
  11   4   1         10.12         13.37         2.71 o                         
  12   4   1          4.21          2.94         2.14 o                         
  13   4   1          1.56          1.68         2.20 o                         
  14   4   1          3.44          4.75         2.35 o                         
  15   4   1          4.53          6.09         3.24 o                         
  16   4   1          2.78         -0.86         2.87 o                         
  17   4   1          7.46          3.08         2.98 o                         
 -17   5   1          1.88          1.67         4.01 o                         
 -16   5   1          0.72          0.64         2.33 o                         
 -15   5   1         32.90         27.35         8.92 o                         
 -14   5   1         49.87         60.80         3.14 o                         
 -13   5   1         10.97          9.13         2.90 o                         
 -12   5   1          7.59          6.44         2.13 o                         
 -11   5   1        148.69        149.34         3.45 o                         
 -10   5   1        396.94        399.28         4.78 o                         
  -9   5   1          3.28          2.88         1.40 o                         
  -8   5   1          1.37          3.03         1.85 o                         
  -7   5   1         38.08         42.72         3.20 o                         
  -6   5   1          4.79          7.23         1.74 o                         
  -5   5   1          0.12          0.21         1.25 o                         
  -4   5   1         84.20         81.53         2.60 o                         
  -3   5   1          9.84         12.67         1.87 o                         
  -2   5   1         36.75         41.58         2.16 o                         
  -1   5   1         87.17         76.14         2.53 o                         
   0   5   1         13.47         10.45         1.97 o                         
   1   5   1        254.09        265.80         3.78 o                         
   2   5   1        229.80        192.35         3.08 o                         
   3   5   1        211.70        228.21         3.47 o                         
   4   5   1        104.45         90.89         3.05 o                         
   5   5   1         56.73         55.67         2.74 o                         
   6   5   1        426.54        437.78         5.77 o                         
   7   5   1         34.53         36.63         2.84 o                         
   8   5   1         73.20         77.99         3.31 o                         
   9   5   1          1.19          0.59         1.77 o                         
  10   5   1         81.94         76.62         2.72 o                         
  11   5   1          0.39         -0.54         1.89 o                         
  12   5   1         10.10         14.20         3.48 o                         
  13   5   1         17.33         17.35         3.00 o                         
  14   5   1          5.38          2.59         2.68 o                         
  15   5   1          0.02          1.49         2.53 o                         
  16   5   1          2.92          0.89         2.32 o                         
 -16   6   1          3.29          0.44         4.09 o                         
 -15   6   1         11.77         11.30         5.30 o                         
 -14   6   1         23.27         26.19         5.24 o                         
 -13   6   1          0.00         -1.81         1.87 o                         
 -12   6   1         18.61         19.44         3.79 o                         
 -11   6   1        170.23        172.27         3.08 o                         
 -10   6   1         33.61         36.48         2.38 o                         
  -9   6   1         52.11         52.08         3.01 o                         
  -8   6   1          0.17         -0.54         2.32 o                         
  -7   6   1          0.75          1.63         2.37 o                         
  -6   6   1          3.42          6.08         2.29 o                         
  -5   6   1         23.52         21.89         2.21 o                         
  -4   6   1         42.55         45.28         2.74 o                         
  -3   6   1         32.19         38.69         2.59 o                         
  -2   6   1         78.27         74.71         3.09 o                         
  -1   6   1        184.34        176.32         3.93 o                         
   0   6   1        163.40        182.15         3.67 o                         
   1   6   1        286.28        292.08         4.21 o                         
   2   6   1        724.07        782.63         6.61 o                         
   3   6   1         16.61         24.10         3.28 o                         
   4   6   1          5.62          6.77         2.40 o                         
   5   6   1         85.49         80.34         3.06 o                         
   6   6   1         34.96         35.37         2.65 o                         
   7   6   1         27.98         32.64         3.33 o                         
   8   6   1         41.82         47.57         3.63 o                         
   9   6   1          7.19          8.25         2.77 o                         
  10   6   1         25.14         30.42         2.44 o                         
  11   6   1         28.13         28.46         3.30 o                         
  12   6   1          0.01          1.07         2.66 o                         
  13   6   1          1.98          1.94         2.52 o                         
  14   6   1          0.54         -1.69         2.57 o                         
  15   6   1          6.42          5.52         3.15 o                         
  16   6   1         10.87          7.66         4.08 o                         
 -15   7   1         13.02         10.58         6.30 o                         
 -14   7   1          1.71         12.05         5.53 o                         
 -13   7   1          2.78          4.28         1.73 o                         
 -12   7   1          4.19          2.11         1.59 o                         
 -11   7   1          0.83         -1.07         1.67 o                         
 -10   7   1          7.12          4.82         1.70 o                         
  -9   7   1         23.27         25.96         2.95 o                         
  -8   7   1        168.67        176.73         4.57 o                         
  -7   7   1        105.21        110.73         3.32 o                         
  -6   7   1         44.41         49.32         2.57 o                         
  -5   7   1         14.84         14.27         2.54 o                         
  -4   7   1          0.14          2.12         2.10 o                         
  -3   7   1        124.93        152.08         4.60 o                         
  -2   7   1          0.03         -0.03         1.92 o                         
  -1   7   1         23.95         25.92         2.80 o                         
   0   7   1          2.05          4.47         2.35 o                         
   1   7   1          9.53         14.11         2.52 o                         
   2   7   1         88.62         91.18         3.22 o                         
   3   7   1        314.40        337.65         4.70 o                         
   4   7   1         13.24         13.84         2.81 o                         
   5   7   1         34.27         40.07         2.96 o                         
   6   7   1         29.69         28.93         2.90 o                         
   7   7   1          1.76          2.66         3.13 o                         
   8   7   1        150.99        154.25         5.25 o                         
   9   7   1         96.22        110.97         4.84 o                         
  10   7   1          8.94          4.33         2.89 o                         
  11   7   1          8.51          5.33         3.42 o                         
  12   7   1          5.23          3.51         2.47 o                         
  13   7   1          0.26          2.20         2.56 o                         
  14   7   1          8.63          3.58         2.97 o                         
  15   7   1          1.16         -0.90         2.52 o                         
 -14   8   1          5.47          0.68         5.27 o                         
 -13   8   1          0.15          2.70         5.14 o                         
 -12   8   1         21.07         20.70         8.80 o                         
 -11   8   1         15.26          9.14         4.63 o                         
 -10   8   1         57.55         69.25         3.67 o                         
  -9   8   1          1.55         -0.19         2.50 o                         
  -8   8   1          0.03          0.20         2.18 o                         
  -7   8   1          0.07          1.10         2.15 o                         
  -6   8   1          0.07          1.42         2.32 o                         
  -5   8   1         21.59         19.02         2.98 o                         
  -4   8   1          0.74         -1.18         2.18 o                         
  -3   8   1        160.31        185.29         4.24 o                         
  -2   8   1         26.73         29.80         3.42 o                         
  -1   8   1          6.99          8.79         2.72 o                         
   0   8   1         40.67         52.02         3.58 o                         
   1   8   1         51.35         59.01         3.36 o                         
   2   8   1         69.84         78.66         3.74 o                         
   3   8   1         46.59         47.38         3.09 o                         
   4   8   1          1.60          3.69         2.90 o                         
   5   8   1         44.69         44.54         2.99 o                         
   6   8   1         98.92        104.10         6.59 o                         
   7   8   1          0.49         -0.75         2.37 o                         
   8   8   1          0.46         -2.81         3.84 o                         
   9   8   1          7.97          3.61         3.16 o                         
  10   8   1          9.43          6.51         3.87 o                         
  11   8   1          3.73          1.27         2.30 o                         
  12   8   1          8.30          6.23         3.26 o                         
  13   8   1          0.66          0.78         2.47 o                         
 -13   9   1          0.22         -5.84         5.84 o                         
 -12   9   1          4.05          3.74         6.18 o                         
 -11   9   1          1.41         -2.46         4.89 o                         
 -10   9   1          2.43          0.70         3.25 o                         
  -9   9   1          6.97          3.16         3.30 o                         
  -8   9   1         19.29          8.38         6.58 o                         
  -7   9   1          0.02         -0.77         1.95 o                         
  -6   9   1          0.39          1.34         2.31 o                         
  -5   9   1         66.99         84.56         3.89 o                         
  -4   9   1         29.17         29.43         4.26 o                         
  -3   9   1         33.62         31.96         3.63 o                         
  -2   9   1          1.42          1.89         2.48 o                         
  -1   9   1         69.67         85.19         3.63 o                         
   0   9   1         18.29         14.09         3.16 o                         
   1   9   1         19.11         21.67         3.51 o                         
   2   9   1          4.68          3.13         2.78 o                         
   3   9   1         25.14         33.99         3.72 o                         
   4   9   1         24.30         22.94         3.69 o                         
   5   9   1         42.89         34.73         6.43 o                         
   6   9   1          2.82          3.08         2.97 o                         
   7   9   1          3.60          6.47         3.66 o                         
   8   9   1          0.88         -0.55         3.56 o                         
   9   9   1          0.07         -0.44         4.05 o                         
  10   9   1          0.90          2.22         4.52 o                         
  11   9   1          5.83          1.04         2.93 o                         
  12   9   1          1.81          2.13         3.24 o                         
 -11  10   1          0.89          0.41         4.92 o                         
 -10  10   1          5.45          2.27         5.22 o                         
  -9  10   1          2.86         -3.11         4.00 o                         
  -8  10   1          2.91          0.68         2.39 o                         
  -7  10   1          1.59          0.63         2.18 o                         
  -6  10   1         16.27          6.84         3.30 o                         
  -5  10   1          0.56          1.15         2.29 o                         
  -4  10   1          9.93          7.84         2.89 o                         
  -3  10   1          1.51         -0.03         2.22 o                         
  -2  10   1          8.34          3.37         3.28 o                         
  -1  10   1         12.05          9.73         3.17 o                         
   0  10   1          9.99          6.71         3.07 o                         
   1  10   1          1.73          0.77         2.53 o                         
   2  10   1         21.96         13.46         3.68 o                         
   3  10   1         79.34         92.87         4.59 o                         
   4  10   1         42.05         51.15        10.80 o                         
   5  10   1          0.00          1.04         2.73 o                         
   6  10   1          2.53          1.96         2.65 o                         
   7  10   1          1.62         -0.47         2.83 o                         
   8  10   1          0.12         -2.49         3.38 o                         
   9  10   1          0.01          2.65         3.29 o                         
  10  10   1          0.39         -3.97         3.97 o                         
  -8  11   1          5.30         -0.13         4.26 o                         
  -7  11   1          4.50          2.71         2.54 o                         
  -6  11   1          4.01          3.09         3.07 o                         
  -5  11   1          1.59         -0.31         2.95 o                         
  -4  11   1          5.20          3.84         3.26 o                         
  -3  11   1          2.69          0.49         2.86 o                         
  -2  11   1          4.29          4.37         3.09 o                         
  -1  11   1          8.47          7.15         3.39 o                         
   0  11   1          0.06         -2.54         3.26 o                         
   1  11   1         15.52          8.76         3.71 o                         
   2  11   1          5.92          4.21         3.49 o                         
   3  11   1          6.27          1.47         2.87 o                         
   4  11   1          1.47         -0.08         2.31 o                         
   5  11   1          3.17          3.56         3.34 o                         
   6  11   1          6.54          2.22         3.08 o                         
   7  11   1          0.99          2.34         2.89 o                         
  -3  12   1          0.12         -0.29         2.76 o                         
  -2  12   1          1.15          2.19         3.19 o                         
  -1  12   1          0.02         -0.32         2.82 o                         
   0  12   1          3.38         -2.17         3.22 o                         
   1  12   1          0.17         -2.15         3.88 o                         
   2  12   1          0.28          0.23         3.07 o                         
 -19   0   2         26.71         34.79         5.19 o                         
 -18   0   2          4.72         -1.43         2.96 o                         
 -17   0   2         30.20         27.93         4.70 o                         
 -16   0   2         13.73          7.53         3.38 o                         
 -15   0   2         24.31         28.79         4.88 o                         
 -14   0   2         15.73         18.77         3.36 o                         
 -13   0   2        257.76        249.91         5.85 o                         
 -12   0   2        335.57        319.51         6.96 o                         
 -11   0   2         87.90         90.27         4.23 o                         
 -10   0   2        139.11        161.41         4.06 o                         
  -9   0   2       1895.94       1942.81        18.35 o                         
  -8   0   2       1492.80       1389.89        13.93 o                         
  -7   0   2       4742.06       5017.95        41.43 o                         
  -6   0   2        638.30        675.61         9.87 o                         
  -5   0   2        333.43        329.36         4.27 o                         
  -4   0   2         73.31         70.24         2.12 o                         
  -3   0   2       2166.59       2098.22        16.42 o                         
  -2   0   2        601.66        514.35         4.93 o                         
  -1   0   2       4813.52       5002.97        38.82 o                         
   0   0   2        383.66        300.47         5.52 o                         
   1   0   2        826.03        752.09         7.26 o                         
   2   0   2          8.48          9.74         3.18 o                         
   3   0   2       2151.94       1873.40        56.80 o                         
   4   0   2        358.41        333.21         3.82 o                         
   5   0   2        667.12        565.37         8.54 o                         
   6   0   2        311.26        340.53         4.19 o                         
   7   0   2        312.73        300.79         4.27 o                         
   8   0   2        394.42        406.44         5.29 o                         
   9   0   2        484.77        521.97         6.28 o                         
  10   0   2        168.41        167.18         6.29 o                         
  11   0   2         14.22         13.86         2.71 o                         
  12   0   2          1.71          1.31         2.77 o                         
  13   0   2         65.55         73.50         5.00 o                         
  14   0   2          0.73          1.17         3.50 o                         
  15   0   2          0.26         -1.76         3.63 o                         
  16   0   2          1.75          1.97         3.53 o                         
  17   0   2          9.93          3.97         7.80 o                         
 -19   1   2          4.81          7.10         2.85 o                         
 -18   1   2          2.05          3.05         2.62 o                         
 -17   1   2          1.01         -0.60         2.49 o                         
 -16   1   2         18.32         20.21         3.44 o                         
 -15   1   2          0.46         -0.68         1.76 o                         
 -14   1   2         42.03         47.22         2.70 o                         
 -13   1   2         58.57         63.02         2.68 o                         
 -12   1   2         16.51         14.35         1.91 o                         
 -11   1   2         41.11         40.91         2.26 o                         
 -10   1   2       1122.46       1160.90         8.17 o                         
  -9   1   2          0.54         -0.24         1.05 o                         
  -8   1   2       2453.69       2509.70        15.68 o                         
  -7   1   2        348.06        320.82         2.86 o                         
  -6   1   2        236.35        232.73         2.23 o                         
  -5   1   2        594.78        577.89         4.01 o                         
  -4   1   2       1099.46       1012.67        14.50 o                         
  -3   1   2          2.41          3.17         0.65 o                         
  -2   1   2        218.84        183.13         1.67 o                         
  -1   1   2       1505.21       1359.57         7.36 o                         
   0   1   2         60.57         56.57         1.17 o                         
   1   1   2         25.32         24.43         1.05 o                         
   2   1   2       5618.55       5714.39        71.43 o                         
   3   1   2         78.47         79.50         2.14 o                         
   4   1   2         13.67         17.85         1.47 o                         
   5   1   2          3.34          3.67         1.01 o                         
   6   1   2        348.08        348.27         3.71 o                         
   7   1   2          0.01          0.44         1.14 o                         
   8   1   2          0.14          1.90         1.97 o                         
   9   1   2         34.00         33.66         2.83 o                         
  10   1   2         13.25         16.85         2.66 o                         
  11   1   2          1.80          0.70         2.19 o                         
  12   1   2          5.25          7.32         2.93 o                         
  13   1   2          5.69         10.27         1.93 o                         
  14   1   2         40.36         42.83         6.64 o                         
  15   1   2          7.67          6.01         2.71 o                         
  16   1   2         22.20         27.22         3.76 o                         
  17   1   2         16.93          5.14         6.51 o                         
 -19   2   2         11.97         13.68         4.02 o                         
 -18   2   2          3.05          3.56         3.95 o                         
 -17   2   2          0.15         -0.76         2.26 o                         
 -16   2   2          4.82          8.68         3.07 o                         
 -15   2   2         19.32         21.83         3.51 o                         
 -14   2   2         83.28         88.26         3.78 o                         
 -13   2   2          4.21          3.36         2.68 o                         
 -12   2   2          1.63          1.52         1.93 o                         
 -11   2   2         18.24         18.57         2.29 o                         
 -10   2   2        576.86        576.80         6.82 o                         
  -9   2   2        846.10        869.68         7.99 o                         
  -8   2   2        124.54        130.14         2.79 o                         
  -7   2   2         34.36         42.36         1.74 o                         
  -6   2   2          1.53          1.31         0.64 o                         
  -5   2   2          0.01         -0.83         1.52 o                         
  -4   2   2         14.77         15.79         2.33 o                         
  -3   2   2        248.70        227.22         1.76 o                         
  -2   2   2       1469.00       1269.02         6.77 o                         
  -1   2   2        118.28        117.26         1.69 o                         
   0   2   2       3099.25       2790.39        13.90 o                         
   1   2   2       3805.55       3570.10        21.97 o                         
   2   2   2         15.43         19.00         2.13 o                         
   3   2   2        851.10        807.13         6.52 o                         
   4   2   2        343.16        336.56         3.88 o                         
   5   2   2       1229.72       1264.16         8.21 o                         
   6   2   2        278.18        307.67         3.29 o                         
   7   2   2        126.72        119.97         2.84 o                         
   8   2   2        213.01        210.44         4.20 o                         
   9   2   2          2.74          3.82         2.01 o                         
  10   2   2         25.78         23.62         2.39 o                         
  11   2   2         30.51         34.00         2.66 o                         
  12   2   2         14.23         10.04         2.66 o                         
  13   2   2          0.08          1.13         2.11 o                         
  14   2   2          0.01         -1.07         2.14 o                         
  15   2   2          7.27          6.12         3.08 o                         
  16   2   2          4.04          4.39         2.46 o                         
  17   2   2          4.21          4.12         3.78 o                         
 -19   3   2          0.37          2.75         4.05 o                         
 -18   3   2          2.05          2.80         2.78 o                         
 -17   3   2          1.16          4.22         2.95 o                         
 -16   3   2          2.12          1.93         1.92 o                         
 -15   3   2          2.10          0.60         1.79 o                         
 -14   3   2          5.79          4.40         1.75 o                         
 -13   3   2          0.64          1.94         1.61 o                         
 -12   3   2         83.49         93.83         4.05 o                         
 -11   3   2        619.45        635.35         6.01 o                         
 -10   3   2          0.67          0.61         1.04 o                         
  -9   3   2          4.90          3.00         1.43 o                         
  -8   3   2        246.70        227.93         2.46 o                         
  -7   3   2        379.66        359.57         2.82 o                         
  -6   3   2          4.37          4.01         0.60 o                         
  -5   3   2         10.98         11.29         0.62 o                         
  -4   3   2          6.54          5.98         0.52 o                         
  -3   3   2        131.11        128.59         1.73 o                         
  -2   3   2         31.28         26.69         1.42 o                         
  -1   3   2          3.87          2.58         1.17 o                         
   0   3   2         20.69         24.12         1.59 o                         
   1   3   2        929.69        790.19         6.08 o                         
   2   3   2        742.47        643.21         4.78 o                         
   3   3   2        212.20        202.03         3.15 o                         
   4   3   2       1579.20       1623.60        11.86 o                         
   5   3   2       1609.24       1540.98        11.43 o                         
   6   3   2        113.11        135.56         2.75 o                         
   7   3   2          0.82          3.00         1.42 o                         
   8   3   2          5.72          8.35         2.23 o                         
   9   3   2          0.15         -1.35         1.72 o                         
  10   3   2          4.74          4.92         1.99 o                         
  11   3   2         16.84         16.45         2.70 o                         
  12   3   2          5.28          3.62         2.93 o                         
  13   3   2         22.26         20.23         3.75 o                         
  14   3   2          1.44          0.66         2.43 o                         
  15   3   2          1.26          0.79         2.53 o                         
  16   3   2          1.37         -0.22         2.31 o                         
  17   3   2          0.00         -1.80         3.71 o                         
 -18   4   2          0.53          2.75         4.15 o                         
 -17   4   2          5.07          6.26         4.19 o                         
 -16   4   2          2.33          0.78         1.59 o                         
 -15   4   2         17.49         20.18         3.87 o                         
 -14   4   2          0.32          1.06         2.12 o                         
 -13   4   2         96.67        109.36         2.82 o                         
 -12   4   2        227.28        219.09         3.18 o                         
 -11   4   2         39.48         36.73         2.13 o                         
 -10   4   2        338.10        332.72         3.66 o                         
  -9   4   2          7.30          6.90         1.33 o                         
  -8   4   2         57.60         50.62         1.23 o                         
  -7   4   2         70.58         69.44         1.58 o                         
  -6   4   2         12.36          9.20         1.07 o                         
  -5   4   2        441.39        431.64         3.39 o                         
  -4   4   2        227.43        215.01         3.28 o                         
  -3   4   2         27.77         30.70         1.39 o                         
  -2   4   2         90.57         92.71         1.89 o                         
  -1   4   2          1.24          2.05         1.22 o                         
   0   4   2         34.70         34.19         1.95 o                         
   1   4   2         94.79         74.86         2.21 o                         
   2   4   2        183.43        158.39         2.75 o                         
   3   4   2        622.61        671.52         5.13 o                         
   4   4   2         31.51         25.08         2.41 o                         
   5   4   2       2432.77       2449.87        17.86 o                         
   6   4   2          0.00          0.49         1.83 o                         
   7   4   2         97.17         87.05         3.02 o                         
   8   4   2         27.96         27.61         2.07 o                         
   9   4   2          0.00          2.48         2.57 o                         
  10   4   2         20.58         17.51         2.45 o                         
  11   4   2         62.86         57.99         3.39 o                         
  12   4   2          9.94          6.03         2.68 o                         
  13   4   2          0.00          0.27         2.13 o                         
  14   4   2          6.15          6.96         2.59 o                         
  15   4   2          0.10         -0.28         2.23 o                         
  16   4   2          0.76          0.97         2.54 o                         
 -18   5   2          1.44         12.90         7.72 o                         
 -17   5   2          0.01          6.41         4.98 o                         
 -16   5   2         23.47         22.10         8.20 o                         
 -15   5   2          0.15         -1.19         2.62 o                         
 -14   5   2          4.92          3.10         1.65 o                         
 -13   5   2         22.28         14.15         4.62 o                         
 -12   5   2          3.66          1.82         1.15 o                         
 -11   5   2        427.99        452.98         7.78 o                         
 -10   5   2        647.98        671.54         5.90 o                         
  -9   5   2        583.68        584.12         5.29 o                         
  -8   5   2          1.00          0.32         1.26 o                         
  -7   5   2        279.29        288.58         3.74 o                         
  -6   5   2         14.36         17.05         1.25 o                         
  -5   5   2        121.02        124.96         2.59 o                         
  -4   5   2          0.97          2.83         1.40 o                         
  -3   5   2          0.83          0.93         1.46 o                         
  -2   5   2        147.07        142.52         2.84 o                         
  -1   5   2          3.36          1.44         1.51 o                         
   0   5   2        118.76        132.51         3.01 o                         
   1   5   2          0.05          0.23         1.41 o                         
   2   5   2        284.13        263.74         3.43 o                         
   3   5   2        293.78        281.99         3.88 o                         
   4   5   2        419.48        438.46         5.28 o                         
   5   5   2        484.59        501.60         5.53 o                         
   6   5   2          0.42          0.14         2.28 o                         
   7   5   2        207.34        237.91         5.20 o                         
   8   5   2        131.58        145.12         4.63 o                         
   9   5   2          5.23          2.89         2.17 o                         
  10   5   2         13.79         16.51         2.35 o                         
  11   5   2         39.29         35.54         5.64 o                         
  12   5   2          2.21          2.79         2.38 o                         
  13   5   2          0.07          1.91         2.31 o                         
  14   5   2          3.79          2.92         2.73 o                         
  15   5   2          6.45          1.93         2.98 o                         
  16   5   2          0.06          0.18         2.39 o                         
 -17   6   2          1.20         -5.63         5.63 o                         
 -16   6   2          0.97         -3.34         4.51 o                         
 -15   6   2          1.28          3.21        10.36 o                         
 -14   6   2          4.78          8.64         4.51 o                         
 -13   6   2         20.27         19.15         3.41 o                         
 -12   6   2          7.63          7.16         1.84 o                         
 -11   6   2          7.89          5.49         1.46 o                         
 -10   6   2         22.22         21.54         1.55 o                         
  -9   6   2        433.43        461.23         4.87 o                         
  -8   6   2       1027.58       1031.55         9.20 o                         
  -7   6   2        333.30        334.78         3.63 o                         
  -6   6   2         18.92         18.21         1.86 o                         
  -5   6   2         42.85         46.26         1.99 o                         
  -4   6   2          0.06         -0.90         1.69 o                         
  -3   6   2         19.44         14.33         2.20 o                         
  -2   6   2          4.99          9.13         2.32 o                         
  -1   6   2        137.36        137.99         3.46 o                         
   0   6   2        326.17        344.56         4.68 o                         
   1   6   2         93.97        108.04         3.00 o                         
   2   6   2         18.98         21.20         2.52 o                         
   3   6   2         23.04         21.45         2.35 o                         
   4   6   2         13.96         19.19         2.49 o                         
   5   6   2         21.72         26.09         2.91 o                         
   6   6   2         12.41         18.07         3.08 o                         
   7   6   2        465.62        470.16         7.12 o                         
   8   6   2        770.26        766.99         9.50 o                         
   9   6   2        147.88        153.86         7.55 o                         
  10   6   2         16.13         14.17         2.68 o                         
  11   6   2          1.65          2.52         2.35 o                         
  12   6   2         38.64         39.68         8.54 o                         
  13   6   2          1.49          2.54         3.00 o                         
  14   6   2          0.94          2.47         3.48 o                         
  15   6   2          0.41          0.25         3.31 o                         
 -16   7   2          1.80          1.49         4.55 o                         
 -15   7   2          0.04          3.90         4.87 o                         
 -14   7   2          1.11          4.76         5.10 o                         
 -13   7   2          0.05          7.42         5.20 o                         
 -12   7   2         11.15          6.04         1.85 o                         
 -11   7   2         51.45         53.16         6.11 o                         
 -10   7   2          2.59          2.28         1.31 o                         
  -9   7   2        120.97        136.34         3.53 o                         
  -8   7   2        170.53        167.19         3.65 o                         
  -7   7   2         12.08         11.33         1.94 o                         
  -6   7   2         40.26         40.10         2.13 o                         
  -5   7   2          1.01          1.12         2.26 o                         
  -4   7   2          2.02          4.58         2.25 o                         
  -3   7   2         14.06         11.03         2.38 o                         
  -2   7   2          8.85         11.75         2.76 o                         
  -1   7   2         56.93         58.91         3.08 o                         
   0   7   2          0.02          0.04         1.79 o                         
   1   7   2          0.93          1.52         2.06 o                         
   2   7   2          6.91          9.67         2.68 o                         
   3   7   2         45.63         48.42         3.29 o                         
   4   7   2          7.61          8.01         3.08 o                         
   5   7   2          0.67          1.45         2.47 o                         
   6   7   2          0.01         -1.14         2.16 o                         
   7   7   2          1.23          1.60         3.10 o                         
   8   7   2          1.19          3.10         3.44 o                         
   9   7   2          0.20         -2.01         3.71 o                         
  10   7   2         32.88         11.43         6.50 o                         
  11   7   2          7.62          5.15         3.32 o                         
  12   7   2          7.44          1.31         4.24 o                         
  13   7   2          0.40         -0.60         3.89 o                         
  14   7   2          0.26          2.25         3.91 o                         
 -14   8   2          5.93          6.88         6.03 o                         
 -13   8   2         12.88         14.92         6.93 o                         
 -12   8   2         12.57          1.55         3.83 o                         
 -11   8   2         62.96         63.27        12.14 o                         
 -10   8   2          5.16          3.67         2.22 o                         
  -9   8   2          0.56          0.75         2.43 o                         
  -8   8   2          6.41          2.61         2.07 o                         
  -7   8   2          6.14          5.33         2.08 o                         
  -6   8   2        103.79        110.82         3.49 o                         
  -5   8   2         20.45         17.99         2.70 o                         
  -4   8   2         40.62         44.28         3.20 o                         
  -3   8   2          0.31          2.04         2.42 o                         
  -2   8   2         65.47         77.13         3.76 o                         
  -1   8   2         26.71         27.22         3.05 o                         
   0   8   2          5.40          2.74         2.46 o                         
   1   8   2         21.40         22.07         2.80 o                         
   2   8   2          4.58          7.03         2.65 o                         
   3   8   2         26.34         28.67         3.22 o                         
   4   8   2         35.24         36.24         2.94 o                         
   5   8   2         33.12         32.48         3.37 o                         
   6   8   2         36.42         33.11         3.38 o                         
   7   8   2          4.00          4.97         2.82 o                         
   8   8   2          9.01          2.73         2.84 o                         
   9   8   2          6.07          5.62         2.94 o                         
  10   8   2         36.22         24.74         5.22 o                         
  11   8   2         50.28         49.30         6.95 o                         
  12   8   2          1.53          0.95         2.52 o                         
  13   8   2          1.82          8.31         6.25 o                         
 -13   9   2          0.63          0.16         4.86 o                         
 -12   9   2          0.82         -1.67         4.12 o                         
 -11   9   2         11.31          4.08         4.33 o                         
 -10   9   2          6.77          0.41         6.34 o                         
  -9   9   2         12.00          5.64         3.35 o                         
  -8   9   2          1.17          1.09         1.69 o                         
  -7   9   2         11.00          7.95         3.20 o                         
  -6   9   2         40.11         43.05         4.52 o                         
  -5   9   2         49.27         56.62         3.19 o                         
  -4   9   2         15.60         19.24         3.15 o                         
  -3   9   2         18.55         18.71         3.18 o                         
  -2   9   2         16.06         13.36         2.86 o                         
  -1   9   2          1.43         -0.89         2.42 o                         
   0   9   2          8.59          8.24         3.28 o                         
   1   9   2          7.87          9.88         2.96 o                         
   2   9   2          0.83         -0.93         2.83 o                         
   3   9   2          3.92          5.95         2.84 o                         
   4   9   2          1.53          1.32         2.53 o                         
   5   9   2         41.65         31.61         4.40 o                         
   6   9   2         29.04         29.41         3.73 o                         
   7   9   2          1.30         -0.61         2.51 o                         
   8   9   2          0.01         -1.34         3.06 o                         
   9   9   2          5.64          5.12         3.60 o                         
  10   9   2         13.42         14.18         3.69 o                         
  11   9   2         10.80         10.53         3.35 o                         
 -11  10   2          1.40         -0.97         5.19 o                         
 -10  10   2          8.32          5.60         6.24 o                         
  -9  10   2          5.84         -3.53         5.46 o                         
  -8  10   2          5.26          1.46         1.84 o                         
  -7  10   2          0.87         -1.50         2.10 o                         
  -6  10   2         31.00         35.88         9.24 o                         
  -5  10   2          3.86          0.47         2.27 o                         
  -4  10   2         13.03          4.60         2.82 o                         
  -3  10   2          1.42         -1.52         2.44 o                         
  -2  10   2         13.00         13.11         3.12 o                         
  -1  10   2          0.09          1.49         2.74 o                         
   0  10   2          0.29         -0.45         2.42 o                         
   1  10   2          9.44          4.33         2.87 o                         
   2  10   2          3.99         -0.07         2.56 o                         
   3  10   2          0.59          0.27         2.76 o                         
   4  10   2          4.35          2.92         3.06 o                         
   5  10   2          4.19          0.51         2.64 o                         
   6  10   2         23.43         33.98         5.60 o                         
   7  10   2          1.36          2.32         3.42 o                         
   8  10   2          1.94          2.48         3.62 o                         
   9  10   2          2.43          1.58         3.50 o                         
  -8  11   2          2.33          3.96         5.95 o                         
  -7  11   2         18.19          8.11         7.54 o                         
  -6  11   2          0.46          1.72         2.28 o                         
  -5  11   2          3.72          2.33         2.74 o                         
  -4  11   2          0.78          1.44         2.91 o                         
  -3  11   2         15.12          8.13         3.88 o                         
  -2  11   2          0.69          4.89         3.62 o                         
  -1  11   2          4.41          4.90         3.36 o                         
   0  11   2          8.62          7.63         3.72 o                         
   1  11   2          1.54          3.21         3.01 o                         
   2  11   2         10.91          6.96         3.41 o                         
   3  11   2          1.69          2.09         3.00 o                         
   4  11   2          0.10         -1.32         3.90 o                         
   5  11   2          1.56          0.72         3.08 o                         
   6  11   2          7.14          9.21         3.46 o                         
  -2  12   2          0.08         -2.21         3.24 o                         
  -1  12   2          0.78          0.47         2.84 o                         
   0  12   2          5.62          9.23         4.43 o                         
 -19   1   3          8.01          3.86         2.83 o                         
 -18   1   3         27.56         27.18         7.67 o                         
 -17   1   3          1.04          1.59         1.93 o                         
 -16   1   3         24.00         28.25         2.56 o                         
 -15   1   3          3.05          3.47         2.01 o                         
 -14   1   3         25.63         23.87         2.12 o                         
 -13   1   3         34.51         32.65         2.06 o                         
 -12   1   3         20.36         19.17         2.18 o                         
 -11   1   3         15.92         19.78         1.75 o                         
 -10   1   3        214.46        227.46         2.98 o                         
  -9   1   3         19.28         21.20         2.26 o                         
  -8   1   3         15.26         14.26         1.35 o                         
  -7   1   3       4830.69       5245.64        92.29 o                         
  -6   1   3        302.43        303.32         2.76 o                         
  -5   1   3          9.94          7.26         1.06 o                         
  -4   1   3         54.95         50.24         1.31 o                         
  -3   1   3        130.67        128.25         2.31 o                         
  -2   1   3         87.65         98.38         2.40 o                         
  -1   1   3       2234.68       2080.83        13.42 o                         
   0   1   3        670.69        585.03         5.33 o                         
   1   1   3         14.33         15.64         1.09 o                         
   2   1   3          0.08         -0.99         1.02 o                         
   3   1   3         92.55         85.84         1.20 o                         
   4   1   3         11.12         10.40         1.41 o                         
   5   1   3         47.49         37.55         2.80 o                         
   6   1   3        390.98        407.70         3.93 o                         
   7   1   3          4.42          4.13         1.62 o                         
   8   1   3        267.04        292.39         4.27 o                         
   9   1   3         83.47         98.80         3.01 o                         
  10   1   3          0.07          0.63         1.13 o                         
  11   1   3         25.91         24.80         1.60 o                         
  12   1   3         33.26         33.66         3.82 o                         
  13   1   3          0.06          0.70         2.16 o                         
  14   1   3          4.48          6.51         3.02 o                         
  15   1   3          0.59          2.38         5.02 o                         
  16   1   3          0.78         -2.59         7.85 o                         
  17   1   3          0.18         -2.55         6.66 o                         
 -19   2   3          0.59          2.41         4.71 o                         
 -18   2   3         21.90         14.65         4.39 o                         
 -17   2   3          0.08          1.13         2.20 o                         
 -16   2   3          0.50          0.52         4.02 o                         
 -15   2   3          0.14          1.46         2.41 o                         
 -14   2   3         36.95         42.31         3.10 o                         
 -13   2   3          5.74          4.46         2.39 o                         
 -12   2   3         10.10          9.31         2.40 o                         
 -11   2   3         98.11        105.09         2.82 o                         
 -10   2   3        293.84        297.51         4.39 o                         
  -9   2   3        384.88        354.73         7.92 o                         
  -8   2   3          3.76          5.01         0.78 o                         
  -7   2   3       1144.09       1234.91        11.24 o                         
  -6   2   3       1357.92       1382.84        12.67 o                         
  -5   2   3        902.40        872.24         9.38 o                         
  -4   2   3        638.16        595.95         3.73 o                         
  -3   2   3       3458.69       3388.47        33.46 o                         
  -2   2   3       1290.79       1182.24         7.68 o                         
  -1   2   3        233.60        211.53         2.54 o                         
   0   2   3          7.49          8.94         1.40 o                         
   1   2   3        133.52        124.89         1.83 o                         
   2   2   3        407.84        383.25         3.81 o                         
   3   2   3         99.86         97.35         2.02 o                         
   4   2   3         71.04         65.33         1.43 o                         
   5   2   3       1219.25       1234.87         9.31 o                         
   6   2   3        411.56        402.54         5.36 o                         
   7   2   3          2.95          1.83         1.66 o                         
   8   2   3         26.31         28.19         2.41 o                         
   9   2   3         53.66         61.44         2.45 o                         
  10   2   3          9.73          4.97         2.44 o                         
  11   2   3         34.31         36.88         2.43 o                         
  12   2   3         99.96        107.10         3.45 o                         
  13   2   3         14.04         12.88         3.31 o                         
  14   2   3          8.46          5.54         1.98 o                         
  15   2   3          0.80          1.68         3.42 o                         
  16   2   3          0.02         -7.00         8.24 o                         
 -19   3   3          2.68          6.85         5.62 o                         
 -18   3   3         10.08          8.27         4.17 o                         
 -17   3   3          0.66         -0.26         1.26 o                         
 -16   3   3          0.03         -0.58         1.74 o                         
 -15   3   3          9.49          9.92         2.32 o                         
 -14   3   3         40.55         39.32         2.71 o                         
 -13   3   3        104.42        112.19         3.18 o                         
 -12   3   3         17.25         16.14         1.44 o                         
 -11   3   3         34.23         34.32         1.19 o                         
 -10   3   3        246.30        222.64         2.88 o                         
  -9   3   3        260.13        282.43         6.30 o                         
  -8   3   3         62.60         72.50         4.21 o                         
  -7   3   3          2.38          3.02         2.50 o                         
  -6   3   3        100.08        118.11         3.21 o                         
  -5   3   3       2460.33       2493.65        17.23 o                         
  -4   3   3        831.27        883.01         5.19 o                         
  -3   3   3          4.75          3.06         1.13 o                         
  -2   3   3          8.42         11.69         1.20 o                         
  -1   3   3        222.65        224.80         2.69 o                         
   0   3   3         21.99         20.20         1.53 o                         
   1   3   3         17.44         23.19         1.84 o                         
   2   3   3          0.01         -0.04         0.94 o                         
   3   3   3        281.86        277.06         2.86 o                         
   4   3   3         55.74         48.33         2.27 o                         
   5   3   3        495.18        500.46         4.66 o                         
   6   3   3         78.06         80.99         3.20 o                         
   7   3   3         27.83         28.31         2.53 o                         
   8   3   3         23.60         22.12         3.72 o                         
   9   3   3         28.04         28.46         2.30 o                         
  10   3   3         64.08         69.42         3.01 o                         
  11   3   3         46.54         51.45         2.68 o                         
  12   3   3         15.26         12.29         2.84 o                         
  13   3   3         38.52         38.62         5.68 o                         
  14   3   3         13.75          8.82         4.65 o                         
  15   3   3          0.10          4.57         5.21 o                         
  16   3   3          0.33          1.02         3.50 o                         
 -18   4   3          0.18         -3.42         4.69 o                         
 -17   4   3         11.49          7.14         4.82 o                         
 -16   4   3          0.49         -1.21         3.45 o                         
 -15   4   3          0.00          1.08         1.02 o                         
 -14   4   3         11.81         11.06         1.66 o                         
 -13   4   3         39.62         40.22         2.05 o                         
 -12   4   3          8.11          7.29         0.65 o                         
 -11   4   3          5.43          7.03         3.97 o                         
 -10   4   3         29.52         33.95         6.65 o                         
  -9   4   3         63.56         62.19         4.40 o                         
  -8   4   3        110.22        115.46         4.41 o                         
  -7   4   3         66.70         64.50         3.50 o                         
  -6   4   3       1008.89        985.48         9.25 o                         
  -5   4   3        558.21        546.30         3.75 o                         
  -4   4   3         18.80         18.71         1.20 o                         
  -3   4   3         12.57         11.21         1.15 o                         
  -2   4   3        337.36        309.98         3.13 o                         
  -1   4   3         25.72         24.46         1.62 o                         
   0   4   3         10.55          8.82         1.86 o                         
   1   4   3        111.40        123.90         3.18 o                         
   2   4   3       1142.97       1144.18         7.84 o                         
   3   4   3        402.55        403.56         4.07 o                         
   4   4   3        201.66        196.02         4.01 o                         
   5   4   3        406.13        411.79         4.61 o                         
   6   4   3          2.78          3.58         2.14 o                         
   7   4   3         30.86         33.37         3.26 o                         
   8   4   3         25.56         21.04         2.40 o                         
   9   4   3         15.10         20.50         3.32 o                         
  10   4   3        183.06        177.59         6.15 o                         
  11   4   3          3.49          1.03         3.53 o                         
  12   4   3         15.23         12.35         3.87 o                         
  13   4   3          0.08          1.88         3.49 o                         
  14   4   3          8.34          7.79         4.08 o                         
  15   4   3          8.40          6.19         4.92 o                         
  16   4   3          0.34          0.40         3.63 o                         
 -18   5   3          7.92         12.74         7.05 o                         
 -17   5   3          0.15         -0.53         4.79 o                         
 -16   5   3          0.11          1.99         4.32 o                         
 -15   5   3          0.12         -3.87         4.47 o                         
 -14   5   3          3.29          1.33         4.11 o                         
 -13   5   3          0.03         -1.55         3.68 o                         
 -12   5   3         13.09          8.45         4.59 o                         
 -11   5   3        269.79        281.11         7.11 o                         
 -10   5   3         56.82         65.12         5.70 o                         
  -9   5   3        107.94        118.19         4.76 o                         
  -8   5   3        130.10        134.71         4.64 o                         
  -7   5   3          5.75         10.11         3.41 o                         
  -6   5   3         38.87         37.56         1.74 o                         
  -5   5   3         73.19         80.19         3.23 o                         
  -4   5   3         51.75         50.54         2.19 o                         
  -3   5   3         11.92         13.16         1.83 o                         
  -2   5   3         64.31         68.00         2.14 o                         
  -1   5   3         95.99         97.17         2.93 o                         
   0   5   3         67.08         61.53         2.77 o                         
   1   5   3         23.77         28.81         2.64 o                         
   2   5   3        329.77        328.15         4.12 o                         
   3   5   3          1.39          3.03         1.77 o                         
   4   5   3          5.50          8.49         2.17 o                         
   5   5   3          0.04          2.04         2.81 o                         
   6   5   3        118.74        125.70         3.41 o                         
   7   5   3        157.46        156.72         4.40 o                         
   8   5   3         86.09         89.95         3.92 o                         
   9   5   3         35.92         40.72         3.05 o                         
  10   5   3         30.06         24.08         3.96 o                         
  11   5   3         48.98         46.12        11.04 o                         
  12   5   3          0.04          3.25         3.59 o                         
  13   5   3          0.59          1.30         3.46 o                         
  14   5   3          0.49          0.74         3.01 o                         
  15   5   3          0.11          1.62         4.06 o                         
 -17   6   3          5.59         11.05         6.34 o                         
 -16   6   3          0.87         -1.87         5.01 o                         
 -15   6   3          2.64          2.93         4.87 o                         
 -14   6   3          0.14          2.37         4.66 o                         
 -13   6   3         10.40          3.32         4.75 o                         
 -12   6   3          0.40          3.19         4.69 o                         
 -11   6   3         21.68         17.66         4.64 o                         
 -10   6   3          5.87          9.66         3.65 o                         
  -9   6   3         14.71         15.93         3.81 o                         
  -8   6   3         82.16         72.29         1.74 o                         
  -7   6   3         32.35         34.97         3.33 o                         
  -6   6   3          9.37          7.12         1.13 o                         
  -5   6   3          0.01          0.41         1.01 o                         
  -4   6   3         19.66         18.89         2.01 o                         
  -3   6   3          5.28          4.04         1.67 o                         
  -2   6   3          2.96          4.64         2.22 o                         
  -1   6   3         22.10         21.36         2.53 o                         
   0   6   3          0.80          0.24         1.71 o                         
   1   6   3         33.40         40.99         2.79 o                         
   2   6   3          0.79          2.94         2.12 o                         
   3   6   3         21.54         26.57         2.54 o                         
   4   6   3        116.96        126.87         3.41 o                         
   5   6   3          4.23          3.66         2.06 o                         
   6   6   3         52.38         49.13         3.91 o                         
   7   6   3        122.54        141.28         3.78 o                         
   8   6   3          3.87         -0.42         2.12 o                         
   9   6   3          0.72         -1.50         2.75 o                         
  10   6   3          4.86          0.75         2.25 o                         
  11   6   3          2.18          2.13         3.29 o                         
  12   6   3          1.42          4.32         3.73 o                         
  13   6   3          0.13          2.55         3.78 o                         
  14   6   3          4.63          3.35         4.03 o                         
 -16   7   3          5.87         -0.49         6.01 o                         
 -15   7   3          0.02          0.00         5.33 o                         
 -14   7   3          1.10         -1.99         5.12 o                         
 -13   7   3          1.97         -4.27         5.48 o                         
 -12   7   3          5.45          1.77         4.24 o                         
 -11   7   3          5.78          3.47         3.74 o                         
 -10   7   3          0.05         -4.01         4.02 o                         
  -9   7   3        375.56        368.85         9.37 o                         
  -8   7   3        175.80        188.22         3.82 o                         
  -7   7   3          8.02          6.05         2.24 o                         
  -6   7   3        167.38        190.22         4.04 o                         
  -5   7   3          5.02          5.11         1.65 o                         
  -4   7   3         22.30         24.86         2.18 o                         
  -3   7   3         43.20         43.77         2.97 o                         
  -2   7   3         16.66         17.95         2.50 o                         
  -1   7   3         91.45         93.62         4.29 o                         
   0   7   3         23.83         24.48         2.67 o                         
   1   7   3          1.36          3.04         2.22 o                         
   2   7   3         12.11         10.81         2.47 o                         
   3   7   3          3.35          3.10         2.35 o                         
   4   7   3          0.41          0.58         2.15 o                         
   5   7   3          8.67         11.57         2.71 o                         
   6   7   3          6.63          7.17         2.65 o                         
   7   7   3        113.57        120.39         5.04 o                         
   8   7   3        128.22        129.36         4.47 o                         
   9   7   3         14.54         11.32         3.66 o                         
  10   7   3         92.83         95.21         3.96 o                         
  11   7   3          0.73          1.55         2.41 o                         
  12   7   3          0.02          2.21         3.17 o                         
  13   7   3          0.02          1.55         2.78 o                         
 -15   8   3          0.41         -0.27         5.41 o                         
 -14   8   3          0.34         -1.25         5.46 o                         
 -13   8   3          0.55         -0.61         4.51 o                         
 -12   8   3          1.05          3.20         4.18 o                         
 -11   8   3          4.13          1.66         3.72 o                         
 -10   8   3          0.00         -2.27         3.71 o                         
  -9   8   3         65.86         64.93        11.89 o                         
  -8   8   3          5.65          5.16         1.72 o                         
  -7   8   3          1.11          0.31         1.24 o                         
  -6   8   3        488.91        532.78         6.11 o                         
  -5   8   3         77.03         77.95         3.41 o                         
  -4   8   3         55.33         63.78         3.31 o                         
  -3   8   3          2.90          2.16         2.17 o                         
  -2   8   3         31.32         37.42         3.27 o                         
  -1   8   3         17.35         21.46         3.48 o                         
   0   8   3         14.84         15.60         2.73 o                         
   1   8   3          0.08         -1.18         2.52 o                         
   2   8   3          3.64          5.65         2.72 o                         
   3   8   3          3.81          5.30         2.75 o                         
   4   8   3          4.41          6.31         2.86 o                         
   5   8   3         11.94         11.59         2.66 o                         
   6   8   3          0.37          2.50         2.57 o                         
   7   8   3          2.56         -0.77         2.53 o                         
   8   8   3          1.70          1.59         2.83 o                         
   9   8   3         13.39         10.28         3.18 o                         
  10   8   3         52.44         57.90        11.73 o                         
  11   8   3         22.85          9.71         5.02 o                         
  12   8   3          1.74          0.07         2.48 o                         
 -13   9   3          1.24          4.19         5.57 o                         
 -12   9   3          8.67          0.41         4.43 o                         
 -11   9   3          1.95          1.98         4.58 o                         
 -10   9   3          5.13         -1.69         4.20 o                         
  -9   9   3          0.32          3.11         4.04 o                         
  -8   9   3          1.28          1.31         1.29 o                         
  -7   9   3         16.63         15.58         4.21 o                         
  -6   9   3        110.48        120.28         4.72 o                         
  -5   9   3         98.10        110.29         3.53 o                         
  -4   9   3         54.18         66.20         3.27 o                         
  -3   9   3          1.89          0.46         2.33 o                         
  -2   9   3          2.16          2.06         2.35 o                         
  -1   9   3          0.69          0.84         2.26 o                         
   0   9   3         21.42         25.07         3.17 o                         
   1   9   3          0.03          1.45         2.94 o                         
   2   9   3          9.04          7.22         2.87 o                         
   3   9   3          2.85          2.31         2.51 o                         
   4   9   3          5.46          3.57         2.97 o                         
   5   9   3         15.23         13.70         3.14 o                         
   6   9   3          4.84          7.17         2.84 o                         
   7   9   3          0.72          0.90         2.70 o                         
   8   9   3          2.17          3.38         3.40 o                         
   9   9   3          2.35         -1.38         3.01 o                         
  10   9   3          8.18          7.74         4.09 o                         
 -11  10   3          0.91         -0.94         5.44 o                         
 -10  10   3          2.57          1.21         5.28 o                         
  -9  10   3          0.66          0.23         4.63 o                         
  -8  10   3          0.14         -0.14         5.43 o                         
  -7  10   3          0.93          0.79         1.87 o                         
  -6  10   3         11.55          4.07         3.55 o                         
  -5  10   3         18.59         12.23         5.65 o                         
  -4  10   3        101.62        116.65         4.84 o                         
  -3  10   3        119.07        137.43         4.17 o                         
  -2  10   3         49.67         64.42         6.81 o                         
  -1  10   3          6.05          4.98         2.77 o                         
   0  10   3          2.25         -0.55         2.76 o                         
   1  10   3         15.47         15.09         4.66 o                         
   2  10   3          5.87          4.22         3.13 o                         
   3  10   3          0.77         -0.25         2.38 o                         
   4  10   3          2.20         -1.15         2.94 o                         
   5  10   3          0.11          0.11         2.28 o                         
   6  10   3          0.00          4.20         3.38 o                         
   7  10   3          0.33          1.34         3.45 o                         
   8  10   3          0.02         -0.94         3.08 o                         
  -8  11   3          4.26          1.52         6.33 o                         
  -7  11   3         22.72          5.95         7.62 o                         
  -6  11   3         19.33          6.68         7.64 o                         
  -5  11   3          0.23         -0.37         2.18 o                         
  -4  11   3          0.05          2.53         2.62 o                         
  -3  11   3         35.69         33.25         6.37 o                         
  -2  11   3         20.58         20.11         5.18 o                         
  -1  11   3          1.98          3.89         3.18 o                         
   0  11   3          0.65          5.03         3.41 o                         
   1  11   3          0.09          1.15         3.17 o                         
   2  11   3          4.34          5.81         3.28 o                         
   3  11   3          0.75         -2.19         3.33 o                         
   4  11   3          0.05         -1.15         3.34 o                         
   5  11   3          4.90          3.19         3.24 o                         
 -19   0   4         17.27         37.15         4.23 o                         
 -18   0   4         13.94          7.41         4.22 o                         
 -17   0   4         20.28          9.86         6.56 o                         
 -16   0   4        139.55        125.89         5.27 o                         
 -15   0   4          6.92         11.39         3.33 o                         
 -14   0   4          2.82          2.83         3.71 o                         
 -13   0   4         21.54         16.34         3.24 o                         
 -12   0   4         68.22         69.50         3.82 o                         
 -11   0   4         58.08         57.01         2.93 o                         
 -10   0   4          1.98          3.20         2.26 o                         
  -9   0   4        696.27        651.31         8.18 o                         
  -8   0   4       1100.72       1160.78        12.58 o                         
  -7   0   4         80.53         89.83         2.60 o                         
  -6   0   4        280.40        280.63         4.58 o                         
  -5   0   4          4.40          1.19         1.86 o                         
  -4   0   4        269.00        242.83         3.89 o                         
  -3   0   4         30.50         25.14         3.62 o                         
  -2   0   4       2402.84       2170.32        29.66 o                         
  -1   0   4       7559.56       7794.67        91.88 o                         
   0   0   4       1643.28       1624.25        25.03 o                         
   1   0   4       2427.94       2451.43        26.79 o                         
   2   0   4          1.45          1.11         1.46 o                         
   3   0   4        291.47        280.05         8.15 o                         
   4   0   4         18.17         17.58         4.51 o                         
   5   0   4         71.84         75.29         9.24 o                         
   6   0   4         46.82         45.86         6.35 o                         
   7   0   4        381.89        359.57        11.66 o                         
   8   0   4        677.79        728.03        17.19 o                         
   9   0   4        156.55        168.54         9.93 o                         
  10   0   4         58.64         61.66        12.44 o                         
  11   0   4         17.01         16.13         7.47 o                         
  12   0   4        125.02        116.07        17.38 o                         
  13   0   4         46.80         60.90         9.85 o                         
  14   0   4          0.24          5.07        12.02 o                         
  15   0   4         12.12         18.81         9.46 o                         
  16   0   4         19.56         17.56        15.60 o                         
 -19   1   4          7.72          7.40         3.18 o                         
 -18   1   4         15.81          4.51         3.07 o                         
 -17   1   4          1.62          1.47         1.96 o                         
 -16   1   4          7.91          6.10         2.23 o                         
 -15   1   4         14.09         11.48         2.87 o                         
 -14   1   4          0.00         -0.24         1.40 o                         
 -13   1   4         62.30         60.75         2.10 o                         
 -12   1   4          4.25          4.95         1.60 o                         
 -11   1   4        255.66        269.27         3.27 o                         
 -10   1   4        146.09        149.81         2.47 o                         
  -9   1   4         50.68         50.17         1.87 o                         
  -8   1   4         92.00         92.42         1.95 o                         
  -7   1   4       1417.46       1412.50         9.19 o                         
  -6   1   4         77.52         77.43         1.50 o                         
  -5   1   4        117.49        127.86         2.03 o                         
  -4   1   4          0.03         -0.25         1.05 o                         
  -3   1   4        362.81        372.11         3.92 o                         
  -2   1   4       1968.99       1949.76        12.68 o                         
  -1   1   4       1836.57       1736.76        11.72 o                         
   0   1   4         66.76         70.01         2.01 o                         
   1   1   4        586.04        574.88         6.13 o                         
   2   1   4         34.44         30.00         1.25 o                         
   3   1   4        151.55        136.94         1.83 o                         
   4   1   4          9.43          6.06         2.45 o                         
   5   1   4          8.06         15.03         3.64 o                         
   6   1   4         20.38         20.89         4.15 o                         
   7   1   4         42.51         47.31         5.90 o                         
   8   1   4          1.80          0.86         3.59 o                         
   9   1   4          7.07          4.88         4.27 o                         
  10   1   4         89.02         83.45         5.69 o                         
  11   1   4          0.90          0.36         0.92 o                         
  12   1   4         15.56         13.34         3.55 o                         
  13   1   4          7.70          8.81         5.43 o                         
  14   1   4          3.13          3.06         5.32 o                         
  15   1   4          6.57          7.65         6.17 o                         
  16   1   4          5.16          4.81         6.32 o                         
 -19   2   4          0.13         -0.94         3.36 o                         
 -18   2   4          2.29          3.76         3.37 o                         
 -17   2   4          3.67          4.62         2.15 o                         
 -16   2   4          9.33          6.97         2.11 o                         
 -15   2   4          3.21          3.82         1.98 o                         
 -14   2   4         25.75         22.35         2.12 o                         
 -13   2   4          0.57         -0.80         1.90 o                         
 -12   2   4          0.11         -0.50         0.97 o                         
 -11   2   4          0.94          0.54         0.88 o                         
 -10   2   4          0.87          1.31         0.95 o                         
  -9   2   4          5.22          6.96         1.05 o                         
  -8   2   4          1.36          0.12         2.59 o                         
  -7   2   4          0.55         -0.12         2.29 o                         
  -6   2   4         20.67         21.91         0.95 o                         
  -5   2   4        272.74        301.58         2.68 o                         
  -4   2   4        228.12        220.89         2.24 o                         
  -3   2   4       1973.21       2023.07        11.75 o                         
  -2   2   4         46.09         55.27         2.37 o                         
  -1   2   4         16.65         18.43         1.54 o                         
   0   2   4        418.99        373.27         3.61 o                         
   1   2   4        174.00        180.60         2.23 o                         
   2   2   4         58.92         49.04         1.94 o                         
   3   2   4        120.63        118.39         1.90 o                         
   4   2   4          8.83         11.52         1.35 o                         
   5   2   4         16.65         21.20         2.31 o                         
   6   2   4         49.98         50.93         3.37 o                         
   7   2   4         12.91         14.84         1.73 o                         
   8   2   4         25.68         25.27         1.98 o                         
   9   2   4         15.02         17.85         1.45 o                         
  10   2   4        120.91        132.21         5.31 o                         
  11   2   4          1.98          2.60         1.43 o                         
  12   2   4          8.56          6.88         2.04 o                         
  13   2   4          3.89          1.30         4.38 o                         
  14   2   4          0.26          1.67         4.09 o                         
  15   2   4          1.75          1.29         4.89 o                         
  16   2   4          0.42          4.79         5.08 o                         
 -19   3   4          3.33         -1.61         3.72 o                         
 -18   3   4          1.20         -3.75         3.75 o                         
 -17   3   4          5.01          0.56         3.11 o                         
 -16   3   4          0.86          1.06         2.14 o                         
 -15   3   4          1.59          1.93         1.11 o                         
 -14   3   4          0.41          0.68         0.67 o                         
 -13   3   4         16.05         13.69         1.09 o                         
 -12   3   4          5.38         10.57         3.89 o                         
 -11   3   4         11.67         11.75         3.46 o                         
 -10   3   4         68.21         63.09         5.06 o                         
  -9   3   4         79.02         81.79         4.34 o                         
  -8   3   4        188.01        197.68         5.03 o                         
  -7   3   4         55.24         49.22         3.62 o                         
  -6   3   4         51.14         54.30         3.48 o                         
  -5   3   4        501.51        513.45         3.45 o                         
  -4   3   4       1071.22       1085.36         7.53 o                         
  -3   3   4        428.37        440.90         4.05 o                         
  -2   3   4        194.24        191.52         2.49 o                         
  -1   3   4        704.41        674.42         5.00 o                         
   0   3   4         27.28         26.64         1.63 o                         
   1   3   4         60.18         54.10         1.86 o                         
   2   3   4          3.71          5.48         1.49 o                         
   3   3   4         69.34         72.86         1.94 o                         
   4   3   4          5.79          7.77         1.57 o                         
   5   3   4          0.03          0.45         1.05 o                         
   6   3   4          0.13          0.54         1.24 o                         
   7   3   4          0.76          0.69         1.09 o                         
   8   3   4          7.77          9.66         2.31 o                         
   9   3   4          3.56          1.53         1.58 o                         
  10   3   4         13.95         13.64         3.89 o                         
  11   3   4          0.29          1.24         3.06 o                         
  12   3   4        141.46        162.39         5.96 o                         
  13   3   4         31.27         21.96        10.63 o                         
  14   3   4          1.33          2.21         3.68 o                         
  15   3   4          1.35          6.73         4.70 o                         
 -18   4   4          0.14          0.34         3.54 o                         
 -17   4   4          8.43          9.98         5.91 o                         
 -16   4   4          1.18          2.97         3.74 o                         
 -15   4   4         12.56         11.30         4.51 o                         
 -14   4   4          5.05          4.23         4.58 o                         
 -13   4   4          1.44          0.42         3.88 o                         
 -12   4   4          0.03         -3.97         3.97 o                         
 -11   4   4         12.54          8.71         4.25 o                         
 -10   4   4          7.81          7.94         4.04 o                         
  -9   4   4          1.24          0.90         3.02 o                         
  -8   4   4        167.79        172.34         5.98 o                         
  -7   4   4         14.01         16.68         3.10 o                         
  -6   4   4        101.66        112.66         3.91 o                         
  -5   4   4        382.90        431.83         4.19 o                         
  -4   4   4          0.02          0.55         1.11 o                         
  -3   4   4        473.94        465.28         4.10 o                         
  -2   4   4         81.59         87.51         2.23 o                         
  -1   4   4         33.81         32.02         1.72 o                         
   0   4   4        102.74        107.91         2.32 o                         
   1   4   4          3.93          1.45         1.77 o                         
   2   4   4        191.79        179.11         3.40 o                         
   3   4   4        278.76        279.77         3.46 o                         
   4   4   4          8.36          6.69         1.73 o                         
   5   4   4          1.54          2.20         1.86 o                         
   6   4   4          1.07          1.48         1.60 o                         
   7   4   4         22.27         20.87         1.95 o                         
   8   4   4          0.05         -0.82         1.61 o                         
   9   4   4         19.08          6.88         2.20 o                         
  10   4   4         38.58         46.22         2.76 o                         
  11   4   4          5.77          2.24         2.05 o                         
  12   4   4          1.47          2.37         1.94 o                         
  13   4   4         28.24         14.19         6.69 o                         
  14   4   4          0.08          0.96         3.82 o                         
  15   4   4          4.13          3.66         4.08 o                         
 -18   5   4         45.28         71.88         6.37 o                         
 -17   5   4          5.00          6.50         4.69 o                         
 -16   5   4          0.90         -2.50         4.68 o                         
 -15   5   4         51.13         55.14         5.33 o                         
 -14   5   4         19.37         15.01         7.31 o                         
 -13   5   4          0.13         -1.71         3.72 o                         
 -12   5   4         18.61         23.47         5.20 o                         
 -11   5   4          6.08          9.99         4.81 o                         
 -10   5   4          0.13          2.73         3.67 o                         
  -9   5   4          0.01         -2.79         3.76 o                         
  -8   5   4          7.35         10.97         3.39 o                         
  -7   5   4          3.42          6.56         3.17 o                         
  -6   5   4        296.23        312.83         4.37 o                         
  -5   5   4         40.05         40.11         1.41 o                         
  -4   5   4         83.02         75.43         2.30 o                         
  -3   5   4        141.01        133.63         2.51 o                         
  -2   5   4        549.23        582.78         5.29 o                         
  -1   5   4         13.73         19.16         2.09 o                         
   0   5   4        259.12        261.56         4.35 o                         
   1   5   4        138.98        122.47         3.22 o                         
   2   5   4         18.05         16.48         2.11 o                         
   3   5   4         56.80         51.59         2.64 o                         
   4   5   4         37.52         45.93         2.39 o                         
   5   5   4         11.16         12.26         2.26 o                         
   6   5   4         36.57         38.07         2.59 o                         
   7   5   4        137.73        120.71         3.94 o                         
   8   5   4          2.09          2.55         1.90 o                         
   9   5   4          7.87          8.16         2.43 o                         
  10   5   4        176.41        180.09         4.77 o                         
  11   5   4         12.02          6.56         2.93 o                         
  12   5   4          7.54          1.87         2.40 o                         
  13   5   4          0.37         -2.06         3.78 o                         
  14   5   4         16.39          5.34         4.25 o                         
 -17   6   4         17.99         19.20         9.27 o                         
 -16   6   4          1.29          1.69         4.45 o                         
 -15   6   4          1.21          2.30         4.99 o                         
 -14   6   4          7.02          6.53         6.48 o                         
 -13   6   4          0.87         -1.09         4.14 o                         
 -12   6   4         31.17         25.19        10.52 o                         
 -11   6   4          1.40          1.99         3.89 o                         
 -10   6   4          0.51         -3.46         4.66 o                         
  -9   6   4        231.92        243.06         8.37 o                         
  -8   6   4         54.85         60.07         4.49 o                         
  -7   6   4         85.07         85.15         5.31 o                         
  -6   6   4          0.50          0.42         1.19 o                         
  -5   6   4         27.04         26.70         2.07 o                         
  -4   6   4         53.84         50.96         2.08 o                         
  -3   6   4          3.22          2.12         1.60 o                         
  -2   6   4         41.11         47.89         2.65 o                         
  -1   6   4         54.65         60.97         3.11 o                         
   0   6   4        110.84        105.23         3.28 o                         
   1   6   4        557.92        592.55         6.75 o                         
   2   6   4         86.58         91.16         3.22 o                         
   3   6   4         26.60         28.81         2.67 o                         
   4   6   4          3.04          2.40         2.00 o                         
   5   6   4         13.67         11.84         2.82 o                         
   6   6   4         35.79         37.84         3.10 o                         
   7   6   4         17.08         12.57         2.56 o                         
   8   6   4          2.67          2.30         2.21 o                         
   9   6   4          0.13         -2.30         2.30 o                         
  10   6   4          8.69          4.58         2.40 o                         
  11   6   4          0.72          1.90         2.70 o                         
  12   6   4          1.63          1.64         2.72 o                         
  13   6   4          1.84          1.24         3.79 o                         
 -16   7   4         22.52          0.84         5.72 o                         
 -15   7   4          4.62         -3.72         5.72 o                         
 -14   7   4          4.02          1.68         4.52 o                         
 -13   7   4          4.79          7.29         4.85 o                         
 -12   7   4          0.97         -4.67         5.13 o                         
 -11   7   4         10.79          7.76         5.41 o                         
 -10   7   4         13.31         10.04         4.35 o                         
  -9   7   4          0.63          0.79         3.35 o                         
  -8   7   4          0.08         -0.33         3.32 o                         
  -7   7   4          0.45          1.00         0.78 o                         
  -6   7   4         49.02         48.12         2.34 o                         
  -5   7   4         25.47         28.12         2.11 o                         
  -4   7   4         66.67         69.91         2.50 o                         
  -3   7   4         67.80         76.21         3.13 o                         
  -2   7   4        317.79        331.81         4.88 o                         
  -1   7   4         51.12         56.97         3.30 o                         
   0   7   4          5.97          8.16         2.54 o                         
   1   7   4        144.47        157.66         4.36 o                         
   2   7   4          0.11          1.14         2.13 o                         
   3   7   4         21.78         19.40         2.77 o                         
   4   7   4         65.26         66.32         3.17 o                         
   5   7   4          4.89          1.37         2.24 o                         
   6   7   4          9.08          7.06         2.77 o                         
   7   7   4         17.40         12.07         3.64 o                         
   8   7   4         20.79          7.90         3.15 o                         
   9   7   4         85.95        102.20         4.54 o                         
  10   7   4         12.95          6.43         3.03 o                         
  11   7   4          0.00          2.13         2.36 o                         
  12   7   4          0.41          0.70         2.43 o                         
 -14   8   4          1.95          1.05         4.88 o                         
 -13   8   4          0.02          1.29         4.73 o                         
 -12   8   4          2.50         12.49        13.15 o                         
 -11   8   4          3.82          5.14         4.61 o                         
 -10   8   4          8.26          7.66         4.77 o                         
  -9   8   4          2.08          0.29         3.31 o                         
  -8   8   4          0.28         -0.03         0.86 o                         
  -7   8   4         79.35         76.60         3.85 o                         
  -6   8   4         66.05         65.77         2.43 o                         
  -5   8   4          7.84          6.80         1.80 o                         
  -4   8   4          1.61          2.89         1.89 o                         
  -3   8   4         30.10         31.00         2.76 o                         
  -2   8   4        180.46        194.73         4.57 o                         
  -1   8   4        182.62        203.20         5.02 o                         
   0   8   4          1.07          3.96         2.42 o                         
   1   8   4         35.43         39.73         3.14 o                         
   2   8   4         14.25         18.33         3.44 o                         
   3   8   4          1.66          0.44         2.12 o                         
   4   8   4          0.64         -1.19         2.30 o                         
   5   8   4          3.96          2.08         2.52 o                         
   6   8   4          3.70         -0.31         2.54 o                         
   7   8   4          1.00          2.04         2.93 o                         
   8   8   4         28.77         23.89         7.14 o                         
   9   8   4         21.40          6.85         3.54 o                         
  10   8   4          8.07          3.69         3.57 o                         
  11   8   4          1.16         -1.00         2.76 o                         
 -13   9   4          3.85          1.17         5.38 o                         
 -12   9   4          1.64          2.62         5.07 o                         
 -11   9   4          0.11         -0.35         3.93 o                         
 -10   9   4          0.10          0.37         3.76 o                         
  -9   9   4          2.87          2.23         4.12 o                         
  -8   9   4          0.34         -3.18         4.09 o                         
  -7   9   4          6.84          3.77         1.65 o                         
  -6   9   4         16.97         11.73         2.54 o                         
  -5   9   4         18.82         24.47         3.66 o                         
  -4   9   4        305.94        350.26         5.87 o                         
  -3   9   4         22.59         19.45         3.79 o                         
  -2   9   4         55.08         68.57         3.85 o                         
  -1   9   4          3.64          5.57         2.64 o                         
   0   9   4          0.24          1.05         2.34 o                         
   1   9   4          0.59          1.76         2.54 o                         
   2   9   4         13.16         10.47         2.89 o                         
   3   9   4          1.56          1.64         2.66 o                         
   4   9   4          4.80          3.85         2.87 o                         
   5   9   4          1.52          0.95         2.58 o                         
   6   9   4          0.29         -0.61         2.69 o                         
   7   9   4          1.16         -1.39         2.91 o                         
   8   9   4          3.27          0.46         2.74 o                         
   9   9   4          4.56          1.20         3.25 o                         
 -10  10   4          0.64          0.76         5.27 o                         
  -9  10   4          0.04         -1.75         6.19 o                         
  -8  10   4          3.42          1.28         5.69 o                         
  -7  10   4          8.70          0.89         5.81 o                         
  -6  10   4          7.38          2.90         3.03 o                         
  -5  10   4         38.31         27.23        10.51 o                         
  -4  10   4          0.64          2.12         2.33 o                         
  -3  10   4         26.30         28.59         8.06 o                         
  -2  10   4         11.08          5.51         2.90 o                         
  -1  10   4          2.57          2.45         2.76 o                         
   0  10   4          3.24          3.07         2.88 o                         
   1  10   4          0.02         -2.93         2.93 o                         
   2  10   4          0.00         -0.59         2.93 o                         
   3  10   4          0.95          2.05         3.01 o                         
   4  10   4          0.90         -2.89         2.89 o                         
   5  10   4          1.04          2.13         3.07 o                         
   6  10   4          4.78          0.45         3.64 o                         
   7  10   4          0.11          0.83         3.18 o                         
  -7  11   4          9.16          2.25         6.66 o                         
  -6  11   4          2.00          5.71         6.07 o                         
  -5  11   4         18.59         12.85         6.35 o                         
  -4  11   4         25.79         16.40         4.40 o                         
  -3  11   4         25.50         19.36         5.10 o                         
  -2  11   4          0.18         -0.05         2.37 o                         
  -1  11   4         10.68          9.04         3.36 o                         
   0  11   4         14.10         17.65         3.67 o                         
   1  11   4          0.61          6.08         3.46 o                         
   2  11   4          0.45         -4.29         4.29 o                         
   3  11   4          0.00          1.79         3.39 o                         
 -19   1   5          0.25          1.82         3.18 o                         
 -18   1   5          7.44          2.46         1.92 o                         
 -17   1   5         49.33         56.77         4.28 o                         
 -16   1   5         36.95         19.50         6.14 o                         
 -15   1   5          1.97          0.77         2.09 o                         
 -14   1   5         83.72         64.59         2.42 o                         
 -13   1   5         30.54         30.81         2.35 o                         
 -12   1   5         35.90         36.92         1.95 o                         
 -11   1   5          0.18          0.23         0.95 o                         
 -10   1   5          6.18          5.12         1.42 o                         
  -9   1   5         55.28         48.44         2.20 o                         
  -8   1   5          0.29          1.22         1.24 o                         
  -7   1   5         13.63         15.01         1.61 o                         
  -6   1   5         48.34         57.30         1.72 o                         
  -5   1   5         29.17         29.58         2.07 o                         
  -4   1   5         14.37         13.72         1.65 o                         
  -3   1   5         26.42         36.19         2.48 o                         
  -2   1   5        538.35        533.34         5.52 o                         
  -1   1   5       4723.39       4875.09        30.20 o                         
   0   1   5        407.50        436.97         4.93 o                         
   1   1   5        968.57        949.87         8.62 o                         
   2   1   5        451.01        454.02         5.00 o                         
   3   1   5         73.34         73.20         2.91 o                         
   4   1   5         32.66         32.08         3.62 o                         
   5   1   5        103.47        113.30         4.64 o                         
   6   1   5          4.83          2.96         3.25 o                         
   7   1   5         20.47         24.30         4.98 o                         
   8   1   5          1.96          4.13         6.29 o                         
   9   1   5          3.04          2.97         4.47 o                         
  10   1   5          7.21          6.09         4.93 o                         
  11   1   5        122.30        140.31         7.78 o                         
  12   1   5         25.22         35.13         8.11 o                         
  13   1   5          4.04          6.72         5.84 o                         
  14   1   5         38.93         32.84         8.96 o                         
  15   1   5         20.12         22.29        15.91 o                         
 -19   2   5         12.43         15.90         5.64 o                         
 -18   2   5          5.81          5.90         3.63 o                         
 -17   2   5          5.32          4.66         3.21 o                         
 -16   2   5          0.03          0.71         1.89 o                         
 -15   2   5          1.71         -0.28         1.40 o                         
 -14   2   5         50.84         40.14         2.78 o                         
 -13   2   5          0.28          0.12         0.71 o                         
 -12   2   5         11.77         14.36         1.22 o                         
 -11   2   5         36.09         38.16         1.15 o                         
 -10   2   5        145.45        132.96         2.62 o                         
  -9   2   5        213.04        230.61         3.82 o                         
  -8   2   5          5.80          6.90         1.08 o                         
  -7   2   5         30.01         27.90         0.88 o                         
  -6   2   5        394.02        409.53         5.49 o                         
  -5   2   5        518.99        504.11         4.03 o                         
  -4   2   5        162.45        188.57         2.50 o                         
  -3   2   5        101.84         96.63         2.18 o                         
  -2   2   5        326.15        348.79         4.09 o                         
  -1   2   5         51.31         57.20         2.48 o                         
   0   2   5        978.97        947.06         8.03 o                         
   1   2   5         67.18         72.82         2.97 o                         
   2   2   5       1353.24       1340.58        15.86 o                         
   3   2   5         59.96         59.71         2.32 o                         
   4   2   5          1.94          1.55         1.23 o                         
   5   2   5         34.65         32.14         1.57 o                         
   6   2   5         92.10         90.06         5.36 o                         
   7   2   5         42.97         40.53         4.43 o                         
   8   2   5          3.41          3.96         3.69 o                         
   9   2   5          1.46          1.13         3.94 o                         
  10   2   5         98.92         97.68         6.30 o                         
  11   2   5         13.55         13.90         5.15 o                         
  12   2   5         16.14         17.73         5.44 o                         
  13   2   5         56.08         55.67        18.82 o                         
  14   2   5          1.95         -0.70         4.92 o                         
  15   2   5          1.58          2.06         5.52 o                         
 -19   3   5         14.28         27.88         5.21 o                         
 -18   3   5          1.76          0.17         3.43 o                         
 -17   3   5          5.98          3.39         3.89 o                         
 -16   3   5         43.17         51.61         6.78 o                         
 -15   3   5          1.26          0.31         3.16 o                         
 -14   3   5         59.87         60.80         4.44 o                         
 -13   3   5        587.89        616.44        12.07 o                         
 -12   3   5         17.77         24.50         3.83 o                         
 -11   3   5         69.41         82.28         4.55 o                         
 -10   3   5        111.02        114.15         4.76 o                         
  -9   3   5         48.69         59.89         5.65 o                         
  -8   3   5          8.04          7.71         3.70 o                         
  -7   3   5          0.60          3.98         3.39 o                         
  -6   3   5        190.92        190.09         2.06 o                         
  -5   3   5        319.92        325.68         3.18 o                         
  -4   3   5         51.21         56.62         1.85 o                         
  -3   3   5        443.63        474.75         4.53 o                         
  -2   3   5         82.39         77.83         2.23 o                         
  -1   3   5          5.02          3.63         1.47 o                         
   0   3   5         36.14         37.07         1.87 o                         
   1   3   5        174.74        176.75         3.34 o                         
   2   3   5         69.46         75.13         2.64 o                         
   3   3   5         67.31         61.23         1.96 o                         
   4   3   5        362.36        348.26         3.93 o                         
   5   3   5         27.60         30.36         2.37 o                         
   6   3   5          7.09          9.31         1.38 o                         
   7   3   5          1.72          0.85         1.79 o                         
   8   3   5          0.20          0.77         1.07 o                         
   9   3   5         43.29         43.54         6.89 o                         
  10   3   5         19.57         16.57         3.49 o                         
  11   3   5          0.96          1.25         3.34 o                         
  12   3   5         25.48         19.69         7.87 o                         
  13   3   5         53.32         72.84         7.09 o                         
  14   3   5          0.34          2.57         4.83 o                         
 -18   4   5          3.98          1.62         5.33 o                         
 -17   4   5          1.36          3.42         4.79 o                         
 -16   4   5          3.63          4.62         3.85 o                         
 -15   4   5         15.98          9.47         3.99 o                         
 -14   4   5         18.59         23.28         4.39 o                         
 -13   4   5         88.80         93.32         5.96 o                         
 -12   4   5         92.76         99.69         6.69 o                         
 -11   4   5          4.04          5.51         3.65 o                         
 -10   4   5         19.77         14.07         4.04 o                         
  -9   4   5         16.55         16.33         3.91 o                         
  -8   4   5         11.76         17.79         3.88 o                         
  -7   4   5         37.39         43.96         4.62 o                         
  -6   4   5        178.09        174.13         4.68 o                         
  -5   4   5          9.33          7.48         0.97 o                         
  -4   4   5         36.33         37.27         2.47 o                         
  -3   4   5        453.38        468.67         5.13 o                         
  -2   4   5        221.37        231.01         3.19 o                         
  -1   4   5        129.88        122.86         2.95 o                         
   0   4   5         63.02         60.65         2.43 o                         
   1   4   5        301.90        303.37         4.19 o                         
   2   4   5        340.20        342.34         4.50 o                         
   3   4   5        530.52        520.73         5.42 o                         
   4   4   5         71.81         72.42         2.65 o                         
   5   4   5        256.28        267.44         3.80 o                         
   6   4   5         90.55         97.85         2.79 o                         
   7   4   5          0.33         -0.61         1.25 o                         
   8   4   5          6.97          1.73         1.66 o                         
   9   4   5         18.72          6.80         3.78 o                         
  10   4   5          4.93         -0.46         1.97 o                         
  11   4   5          9.88          5.65         4.24 o                         
  12   4   5          7.03          6.34         4.23 o                         
  13   4   5          3.86          2.84         4.11 o                         
  14   4   5          0.30          0.73         4.58 o                         
 -17   5   5          0.27         -1.66         4.17 o                         
 -16   5   5         43.55         49.41        18.12 o                         
 -15   5   5        119.82        147.60         7.36 o                         
 -14   5   5         86.86        103.58         6.58 o                         
 -13   5   5          0.03          3.90         4.30 o                         
 -12   5   5         14.86         11.60         5.64 o                         
 -11   5   5         14.92         14.59         4.37 o                         
 -10   5   5        104.75        118.14         5.65 o                         
  -9   5   5          5.29          5.02         4.55 o                         
  -8   5   5          5.64          9.28         4.06 o                         
  -7   5   5          0.79         -0.95         2.79 o                         
  -6   5   5         10.58         12.25         1.45 o                         
  -5   5   5         51.32         54.43         2.83 o                         
  -4   5   5          2.34          1.42         1.19 o                         
  -3   5   5        127.10        136.89         2.89 o                         
  -2   5   5        222.98        226.12         3.92 o                         
  -1   5   5         18.45         22.19         2.13 o                         
   0   5   5        369.42        364.97         5.04 o                         
   1   5   5        227.30        215.30         4.62 o                         
   2   5   5        116.60        113.75         3.04 o                         
   3   5   5         32.76         34.94         2.57 o                         
   4   5   5         69.87         71.51         2.78 o                         
   5   5   5         88.46         93.86         3.83 o                         
   6   5   5         27.67         25.62         2.29 o                         
   7   5   5          2.30          0.77         1.58 o                         
   8   5   5          8.55          4.27         2.40 o                         
   9   5   5          0.33          0.75         1.53 o                         
  10   5   5          5.36          0.35         1.89 o                         
  11   5   5          0.46         -0.47         3.33 o                         
  12   5   5          0.01          0.23         3.61 o                         
  13   5   5          4.99          1.09         3.76 o                         
 -17   6   5          0.10         -0.10         3.94 o                         
 -16   6   5          3.63          0.18         3.91 o                         
 -15   6   5         32.50         -0.70         4.24 o                         
 -14   6   5         11.84          7.30         5.94 o                         
 -13   6   5         10.07          5.95         4.56 o                         
 -12   6   5          0.01         -0.49         4.14 o                         
 -11   6   5         40.71         28.55        11.09 o                         
 -10   6   5         25.02         16.74         8.73 o                         
  -9   6   5          7.18          5.15         3.57 o                         
  -8   6   5          0.00         -1.35         3.15 o                         
  -7   6   5          3.96          3.92         3.59 o                         
  -6   6   5          3.25          3.83         1.76 o                         
  -5   6   5          9.24         10.05         1.60 o                         
  -4   6   5          1.02          1.67         2.68 o                         
  -3   6   5         23.83         25.33         2.40 o                         
  -2   6   5         17.23         17.43         2.27 o                         
  -1   6   5         48.73         51.47         2.83 o                         
   0   6   5        142.17        149.06         4.32 o                         
   1   6   5        428.63        436.91         6.29 o                         
   2   6   5         93.94        102.34         3.36 o                         
   3   6   5         24.48         23.01         2.93 o                         
   4   6   5         18.19         20.03         2.76 o                         
   5   6   5          0.00          0.97         1.91 o                         
   6   6   5          0.11          0.09         2.01 o                         
   7   6   5          0.13          0.68         2.26 o                         
   8   6   5         20.30          3.24         3.33 o                         
   9   6   5          2.68          1.42         1.91 o                         
  10   6   5          8.15          5.50         3.51 o                         
  11   6   5          1.75          0.46         3.68 o                         
  12   6   5          2.80          0.44         4.08 o                         
 -15   7   5         39.66         26.88        19.29 o                         
 -14   7   5          1.07         -4.16         4.90 o                         
 -13   7   5          3.50          0.63         4.12 o                         
 -12   7   5         11.67          9.29         6.26 o                         
 -11   7   5          2.98          2.75         5.00 o                         
 -10   7   5          4.14          3.45         3.79 o                         
  -9   7   5          0.10          0.57         3.34 o                         
  -8   7   5         13.59         13.01         4.04 o                         
  -7   7   5          0.73          1.18         3.31 o                         
  -6   7   5          2.05          0.92         0.91 o                         
  -5   7   5         40.55         42.54         1.91 o                         
  -4   7   5          5.60          4.58         1.99 o                         
  -3   7   5          0.12         -1.55         1.73 o                         
  -2   7   5        324.72        364.37         5.53 o                         
  -1   7   5          0.14          0.03         1.91 o                         
   0   7   5        158.04        169.30         4.12 o                         
   1   7   5        259.75        284.21         5.10 o                         
   2   7   5         24.33         24.76         2.87 o                         
   3   7   5         37.54         40.12         3.00 o                         
   4   7   5          0.01         -0.47         2.13 o                         
   5   7   5          0.09          2.01         2.49 o                         
   6   7   5          6.26          2.52         2.50 o                         
   7   7   5          0.28          0.92         2.64 o                         
   8   7   5          2.28         -0.48         2.72 o                         
   9   7   5          6.64          1.73         2.41 o                         
  10   7   5         11.77          8.13         3.28 o                         
  11   7   5          0.00         -1.15         3.95 o                         
 -14   8   5          0.19         -2.03         5.17 o                         
 -13   8   5          0.01         -0.63         6.09 o                         
 -12   8   5          0.00         -5.77         5.77 o                         
 -11   8   5          0.01         -0.40         4.35 o                         
 -10   8   5          5.28          5.87         4.73 o                         
  -9   8   5          2.96          3.34         4.98 o                         
  -8   8   5          0.06          0.59         3.32 o                         
  -7   8   5          9.44          5.70         2.42 o                         
  -6   8   5         35.23         39.07         3.65 o                         
  -5   8   5          0.25          0.37         1.57 o                         
  -4   8   5          0.03         -0.30         2.06 o                         
  -3   8   5         55.60         55.51         7.50 o                         
  -2   8   5        344.34        380.55         7.48 o                         
  -1   8   5         20.38         18.68         3.52 o                         
   0   8   5         16.87         19.28         2.94 o                         
   1   8   5         43.42         47.79         5.59 o                         
   2   8   5          3.00          5.36         2.67 o                         
   3   8   5         29.63         31.31         3.67 o                         
   4   8   5          0.29          0.63         2.38 o                         
   5   8   5          0.04          1.38         2.63 o                         
   6   8   5          1.01          0.25         2.26 o                         
   7   8   5          0.13         -0.26         2.82 o                         
   8   8   5          0.81          0.73         2.79 o                         
   9   8   5          0.12          0.63         3.10 o                         
  10   8   5          8.92          7.38         3.26 o                         
 -12   9   5          9.72         -0.59         5.03 o                         
 -11   9   5          3.17          2.40         4.54 o                         
 -10   9   5          2.78          2.15         5.10 o                         
  -9   9   5          4.94          0.16         3.35 o                         
  -8   9   5          0.39          5.51         4.77 o                         
  -7   9   5          0.32         -2.68         4.45 o                         
  -6   9   5         27.08         22.35         8.62 o                         
  -5   9   5          9.71          4.00         2.79 o                         
  -4   9   5         23.73         21.75         5.02 o                         
  -3   9   5         11.02          5.07         3.33 o                         
  -2   9   5          9.13          1.65         2.65 o                         
  -1   9   5         12.16          7.33         2.85 o                         
   0   9   5          3.06          1.45         2.41 o                         
   1   9   5         13.44         11.73         3.50 o                         
   2   9   5          0.02         -0.73         2.41 o                         
   3   9   5         13.75          8.26         3.18 o                         
   4   9   5         17.07         18.44         3.40 o                         
   5   9   5          0.89          1.81         3.11 o                         
   6   9   5          0.28          0.60         3.40 o                         
   7   9   5          1.94         -0.37         2.90 o                         
   8   9   5          0.40          2.16         3.51 o                         
 -10  10   5          0.02         -0.58         4.97 o                         
  -9  10   5          1.92          1.93         5.95 o                         
  -8  10   5         18.74         23.91        12.20 o                         
  -7  10   5          0.41         -1.39         5.88 o                         
  -6  10   5         20.75         19.94         9.31 o                         
  -5  10   5         93.52        102.77        13.63 o                         
  -4  10   5         25.34         14.43         7.32 o                         
  -3  10   5          6.87          3.26         2.62 o                         
  -2  10   5          0.97          0.57         2.74 o                         
  -1  10   5          3.59         -0.15         2.71 o                         
   0  10   5          0.25          3.95         3.12 o                         
   1  10   5          1.27         -0.74         2.99 o                         
   2  10   5          1.90          5.56         3.23 o                         
   3  10   5          1.29          5.19         3.09 o                         
   4  10   5          3.15          5.89         3.39 o                         
   5  10   5          4.04         10.23         3.43 o                         
  -5  11   5          2.16         -6.08         6.10 o                         
  -4  11   5          6.31          1.91         5.13 o                         
  -3  11   5          1.33          0.00         2.44 o                         
  -2  11   5         18.91         11.50         4.83 o                         
  -1  11   5          1.87          1.45         3.24 o                         
   0  11   5          0.05         -0.81         2.81 o                         
   1  11   5          0.13          1.10         3.07 o                         
 -18   0   6          4.92          0.68         2.10 o                         
 -17   0   6         29.64         21.69         5.02 o                         
 -16   0   6         11.44         20.31         5.29 o                         
 -15   0   6         30.40         46.78         5.39 o                         
 -14   0   6         10.25          5.28         5.25 o                         
 -13   0   6          2.17         -0.94         2.31 o                         
 -12   0   6         28.24         32.81         2.55 o                         
 -11   0   6          0.62          1.00         1.90 o                         
 -10   0   6        710.14        682.53         9.97 o                         
  -9   0   6        221.15        220.57         7.74 o                         
  -8   0   6          9.43         10.48         3.72 o                         
  -7   0   6         43.79         37.87         4.39 o                         
  -6   0   6         85.61         75.30         3.70 o                         
  -5   0   6          2.89          4.43         2.28 o                         
  -4   0   6         68.74         64.06         4.79 o                         
  -3   0   6        880.65        966.92        16.16 o                         
  -2   0   6          2.98         11.08         6.80 o                         
  -1   0   6        218.66        232.13         8.03 o                         
   0   0   6       2887.31       2942.16        28.18 o                         
   1   0   6        397.53        413.31         5.30 o                         
   2   0   6         30.99         29.58         1.70 o                         
   3   0   6          0.83         -2.91         3.71 o                         
   4   0   6        157.24        185.47         9.25 o                         
   5   0   6         14.65         14.92        10.03 o                         
   6   0   6          3.33          6.56         6.65 o                         
   7   0   6         45.65         53.38        12.80 o                         
   8   0   6        121.93        126.22        10.57 o                         
   9   0   6        107.53        131.68        10.49 o                         
  10   0   6         61.95         75.60        10.08 o                         
  11   0   6          6.53          0.11         6.28 o                         
  12   0   6         51.25         54.68        10.54 o                         
  13   0   6         36.59         48.35        11.40 o                         
  14   0   6          0.87         13.97        10.62 o                         
 -19   1   6          0.74          0.68         2.77 o                         
 -18   1   6          0.00          1.26         2.65 o                         
 -17   1   6          0.36         -1.13         2.18 o                         
 -16   1   6          2.90          1.93         1.72 o                         
 -15   1   6          3.58          2.08         1.61 o                         
 -14   1   6        126.18        107.14         2.48 o                         
 -13   1   6          4.33          2.23         1.22 o                         
 -12   1   6          8.65         10.96         1.36 o                         
 -11   1   6        168.50        174.99         2.67 o                         
 -10   1   6        858.80        856.16         6.43 o                         
  -9   1   6        564.73        565.59         5.00 o                         
  -8   1   6         17.99         18.60         1.76 o                         
  -7   1   6        732.38        698.82         6.48 o                         
  -6   1   6        218.93        209.16         3.66 o                         
  -5   1   6        105.13        109.68         3.08 o                         
  -4   1   6         80.77         80.37         3.45 o                         
  -3   1   6          2.56          2.66         1.69 o                         
  -2   1   6        231.55        271.17         3.73 o                         
  -1   1   6        106.42         99.65         2.74 o                         
   0   1   6        147.89        155.74         3.33 o                         
   1   1   6         25.59         32.95         1.86 o                         
   2   1   6        214.20        215.46         3.63 o                         
   3   1   6         20.00         22.92         3.73 o                         
   4   1   6        245.38        252.65         8.21 o                         
   5   1   6        198.70        215.81         6.85 o                         
   6   1   6        172.58        185.47         6.10 o                         
   7   1   6          8.24          5.05         4.35 o                         
   8   1   6          0.04         -1.30         3.60 o                         
   9   1   6          4.87          9.85         4.46 o                         
  10   1   6         14.23         21.52         4.93 o                         
  11   1   6          5.59          7.97         5.35 o                         
  12   1   6         20.55         27.08         5.75 o                         
  13   1   6          3.88          4.75         5.75 o                         
  14   1   6          0.74          1.88         5.80 o                         
 -19   2   6          0.65          1.21         3.23 o                         
 -18   2   6          1.78         -3.10         3.20 o                         
 -17   2   6          0.80          2.33         3.02 o                         
 -16   2   6          3.66          1.43         3.53 o                         
 -15   2   6         11.01         10.48         2.20 o                         
 -14   2   6          6.72          3.36         1.11 o                         
 -13   2   6        196.25        199.51         5.73 o                         
 -12   2   6          1.07          5.02         3.37 o                         
 -11   2   6        413.74        392.88         4.09 o                         
 -10   2   6         54.28         54.45         1.86 o                         
  -9   2   6          0.78          1.75         1.29 o                         
  -8   2   6        141.03        139.39         2.72 o                         
  -7   2   6         12.24         13.30         1.22 o                         
  -6   2   6         12.72         10.57         1.91 o                         
  -5   2   6          1.39          1.50         1.26 o                         
  -4   2   6         18.29         14.80         1.83 o                         
  -3   2   6         30.32         27.66         2.07 o                         
  -2   2   6         33.25         38.31         2.22 o                         
  -1   2   6        323.94        320.19         4.66 o                         
   0   2   6          0.29          0.06         1.70 o                         
   1   2   6          8.05          9.36         1.93 o                         
   2   2   6        836.25        856.96        12.79 o                         
   3   2   6        111.26        105.23         2.64 o                         
   4   2   6        136.77        136.77         3.33 o                         
   5   2   6         74.03         73.44         4.89 o                         
   6   2   6        121.73        119.96         6.13 o                         
   7   2   6         64.21         76.10         5.88 o                         
   8   2   6         13.05         17.51         6.74 o                         
   9   2   6          1.92          0.47         3.60 o                         
  10   2   6          1.04          1.78         4.04 o                         
  11   2   6         13.36          6.67         7.20 o                         
  12   2   6         13.05         11.92         5.33 o                         
  13   2   6          2.71          5.90         5.25 o                         
 -18   3   6          1.20         -0.55         3.35 o                         
 -17   3   6          0.95         -3.29         4.22 o                         
 -16   3   6          0.39         -0.11         3.19 o                         
 -15   3   6          0.21         -1.77         3.11 o                         
 -14   3   6         15.99         12.14         4.17 o                         
 -13   3   6        224.92        257.81        15.08 o                         
 -12   3   6        473.23        482.39        12.12 o                         
 -11   3   6         34.02         35.19         4.56 o                         
 -10   3   6        213.20        218.76         6.46 o                         
  -9   3   6          4.04          2.15         3.14 o                         
  -8   3   6        337.80        351.33         6.67 o                         
  -7   3   6          5.04          4.40         0.87 o                         
  -6   3   6          7.91          7.46         1.31 o                         
  -5   3   6         40.70         45.28         2.00 o                         
  -4   3   6         12.31         14.17         1.67 o                         
  -3   3   6          0.03         -0.56         1.81 o                         
  -2   3   6         47.31         47.29         2.99 o                         
  -1   3   6        353.68        362.00         4.94 o                         
   0   3   6          9.56          8.15         2.37 o                         
   1   3   6        164.26        165.28         3.98 o                         
   2   3   6          7.56          6.28         2.84 o                         
   3   3   6        769.57        765.44         6.80 o                         
   4   3   6        694.60        682.90         7.63 o                         
   5   3   6         58.81         60.54         2.19 o                         
   6   3   6         22.26         19.66         2.54 o                         
   7   3   6          2.04          0.42         4.60 o                         
   8   3   6         10.52          7.05         4.68 o                         
   9   3   6          2.23         -0.67         3.71 o                         
  10   3   6          0.81          0.03         3.55 o                         
  11   3   6         18.72         13.35         8.17 o                         
  12   3   6          5.45          3.67         4.82 o                         
  13   3   6          2.51         -1.45         5.47 o                         
 -18   4   6          0.87          1.22         3.94 o                         
 -17   4   6          0.34          2.58         3.86 o                         
 -16   4   6          2.97          4.47         3.91 o                         
 -15   4   6          8.49          6.98         4.00 o                         
 -14   4   6          3.18          0.25         3.65 o                         
 -13   4   6        178.01        200.07         7.23 o                         
 -12   4   6         56.18         72.68         5.76 o                         
 -11   4   6        360.02        346.52         9.06 o                         
 -10   4   6         84.27        100.71         6.53 o                         
  -9   4   6          0.02          0.02         3.88 o                         
  -8   4   6          1.02         -0.75         3.33 o                         
  -7   4   6          3.96          7.48         4.54 o                         
  -6   4   6         19.40         20.10         1.49 o                         
  -5   4   6          1.57          2.80         1.40 o                         
  -4   4   6          2.09          0.94         1.79 o                         
  -3   4   6         49.37         48.87         2.73 o                         
  -2   4   6          0.89         -1.44         1.93 o                         
  -1   4   6         41.30         40.22         2.47 o                         
   0   4   6          7.17          6.79         2.50 o                         
   1   4   6        322.90        317.13         4.88 o                         
   2   4   6        717.66        717.78        16.08 o                         
   3   4   6         97.62         98.71         2.93 o                         
   4   4   6          2.52          0.35         1.39 o                         
   5   4   6         37.43         40.32         2.39 o                         
   6   4   6         11.38         10.85         1.43 o                         
   7   4   6         28.78         29.74         3.05 o                         
   8   4   6          1.48          1.68         1.27 o                         
   9   4   6          0.63         -2.70         3.89 o                         
  10   4   6          2.98          0.06         3.20 o                         
  11   4   6          0.50          1.37         5.46 o                         
  12   4   6          0.65          1.11         4.50 o                         
 -17   5   6          1.31          0.33         4.82 o                         
 -16   5   6         33.56         12.91        11.58 o                         
 -15   5   6         28.74         24.55        11.23 o                         
 -14   5   6          8.47          3.65         4.58 o                         
 -13   5   6         15.43         13.63         6.60 o                         
 -12   5   6        250.22        258.84         8.18 o                         
 -11   5   6         13.69          7.56         4.77 o                         
 -10   5   6         14.50         16.58         4.37 o                         
  -9   5   6          5.01          9.77         4.19 o                         
  -8   5   6          0.33          1.60         3.60 o                         
  -7   5   6         22.85         21.32         5.08 o                         
  -6   5   6         42.77         40.32         1.24 o                         
  -5   5   6          0.07          1.72         2.20 o                         
  -4   5   6          0.35          0.12         1.58 o                         
  -3   5   6        238.69        254.72         4.92 o                         
  -2   5   6         18.08         22.34         2.20 o                         
  -1   5   6          7.84          5.66         1.93 o                         
   0   5   6          0.87         -0.02         2.69 o                         
   1   5   6        676.01        696.21        13.09 o                         
   2   5   6          8.37          8.37         2.08 o                         
   3   5   6        741.92        794.34         7.79 o                         
   4   5   6          7.62          5.36         1.90 o                         
   5   5   6          0.46         -1.44         1.90 o                         
   6   5   6          0.11         -0.25         1.93 o                         
   7   5   6         10.36          6.35         2.48 o                         
   8   5   6         15.41         15.27         3.92 o                         
   9   5   6          8.26          4.88         2.83 o                         
  10   5   6          5.51          2.06         4.21 o                         
  11   5   6          0.54          0.28         4.02 o                         
  12   5   6          3.02          0.96         4.33 o                         
 -16   6   6         56.98         60.46        21.77 o                         
 -15   6   6         24.28          6.95         7.95 o                         
 -14   6   6          1.93          1.96         4.74 o                         
 -13   6   6          1.71         -2.32         4.78 o                         
 -12   6   6          3.85          2.11         4.77 o                         
 -11   6   6          7.10          8.13         5.08 o                         
 -10   6   6          2.40          3.44         4.23 o                         
  -9   6   6         12.38         14.05         4.65 o                         
  -8   6   6         26.18         21.00         5.60 o                         
  -7   6   6          0.07          3.99         3.60 o                         
  -6   6   6          5.58          6.90         3.82 o                         
  -5   6   6          7.71          4.40         1.95 o                         
  -4   6   6         20.44         19.20         3.18 o                         
  -3   6   6         65.27         71.62         2.61 o                         
  -2   6   6          3.79          2.09         2.04 o                         
  -1   6   6        300.26        321.50         4.94 o                         
   0   6   6        696.75        747.74         8.35 o                         
   1   6   6        105.80        112.56         4.33 o                         
   2   6   6         11.03         11.06         2.44 o                         
   3   6   6          2.47          0.86         2.15 o                         
   4   6   6          1.45          0.97         2.32 o                         
   5   6   6          0.25          0.26         1.58 o                         
   6   6   6          2.00          2.00         1.99 o                         
   7   6   6          3.25          1.72         2.16 o                         
   8   6   6         24.75          8.73         5.04 o                         
   9   6   6          0.13          1.30         1.84 o                         
  10   6   6          3.00          2.89         4.54 o                         
  11   6   6          2.05          5.01         4.94 o                         
 -15   7   6          0.00          0.82         5.36 o                         
 -14   7   6          0.42          0.20         4.14 o                         
 -13   7   6          4.75          8.25         5.92 o                         
 -12   7   6          1.60          4.35         5.15 o                         
 -11   7   6          4.72          4.68         4.72 o                         
 -10   7   6         36.76         44.13         5.75 o                         
  -9   7   6         23.05         19.14         6.93 o                         
  -8   7   6         23.20         25.88         4.45 o                         
  -7   7   6         15.79         20.69         4.73 o                         
  -6   7   6          0.87          1.48         1.39 o                         
  -5   7   6         10.17         10.04         3.46 o                         
  -4   7   6         11.61          3.41         2.38 o                         
  -3   7   6          6.79          7.45         2.02 o                         
  -2   7   6         21.10         20.80         2.93 o                         
  -1   7   6          9.28         11.16         2.57 o                         
   0   7   6          0.44          1.79         2.59 o                         
   1   7   6         24.35         19.19         2.77 o                         
   2   7   6          0.37          1.23         2.27 o                         
   3   7   6          1.50          0.64         2.22 o                         
   4   7   6          0.90         -0.17         1.85 o                         
   5   7   6          1.89          0.36         1.98 o                         
   6   7   6          0.49          0.28         2.64 o                         
   7   7   6          0.05         -0.90         2.62 o                         
   8   7   6          3.91         -0.35         2.26 o                         
   9   7   6          3.44          0.55         1.93 o                         
  10   7   6          6.91          7.19         4.73 o                         
 -14   8   6          0.90         -1.08         5.07 o                         
 -13   8   6          0.83         -0.64         4.79 o                         
 -12   8   6          1.42          2.16         5.07 o                         
 -11   8   6         33.24         40.20         6.43 o                         
 -10   8   6          0.88         -5.21         5.21 o                         
  -9   8   6          2.15          4.36         4.60 o                         
  -8   8   6          3.95          0.22         3.59 o                         
  -7   8   6         21.72         32.81         5.17 o                         
  -6   8   6          0.08         -1.23         2.25 o                         
  -5   8   6         11.39         10.03         3.27 o                         
  -4   8   6         59.39         68.38         5.07 o                         
  -3   8   6         43.79         47.92         6.27 o                         
  -2   8   6          6.52          2.42         2.30 o                         
  -1   8   6          1.31          4.59         2.66 o                         
   0   8   6          0.08          0.40         2.52 o                         
   1   8   6         22.83         22.89         3.40 o                         
   2   8   6          1.23          1.08         2.73 o                         
   3   8   6         15.60          9.49         2.86 o                         
   4   8   6          9.45         10.36         2.95 o                         
   5   8   6          9.58          9.64         3.52 o                         
   6   8   6          3.77          2.41         4.12 o                         
   7   8   6          8.51          3.96         3.15 o                         
   8   8   6          4.79          1.93         2.75 o                         
 -12   9   6          0.02          3.02         9.65 o                         
 -11   9   6          7.11          9.62         6.16 o                         
 -10   9   6          0.05          5.53         5.13 o                         
  -9   9   6          3.32          6.67         5.73 o                         
  -8   9   6          3.54          3.63         4.49 o                         
  -7   9   6          8.07          8.69         4.69 o                         
  -6   9   6         15.47          5.55         6.06 o                         
  -5   9   6          0.62          0.12         1.74 o                         
  -4   9   6          1.38          0.11         1.86 o                         
  -3   9   6         28.35         13.24         9.13 o                         
  -2   9   6          4.88          5.13         3.44 o                         
  -1   9   6          0.00         -0.72         2.64 o                         
   0   9   6          0.00          2.57         2.69 o                         
   1   9   6          0.29         -0.40         2.57 o                         
   2   9   6         27.42         25.45         5.87 o                         
   3   9   6         20.55         15.38         3.82 o                         
   4   9   6          0.49          0.63         2.81 o                         
   5   9   6          1.02         -0.12         2.85 o                         
   6   9   6          4.42          4.52         3.56 o                         
  -9  10   6          9.56         10.86         6.17 o                         
  -8  10   6          0.98          0.43         5.70 o                         
  -7  10   6          4.50          1.49         5.60 o                         
  -6  10   6          5.73          4.00         6.04 o                         
  -5  10   6          2.87          2.70         5.52 o                         
  -4  10   6          5.10          2.13         3.00 o                         
  -3  10   6          6.76          2.11         2.89 o                         
  -2  10   6         25.35         13.17         6.93 o                         
  -1  10   6          0.11          0.61         2.57 o                         
   0  10   6         18.10         12.58         4.11 o                         
   1  10   6          1.02          2.29         2.92 o                         
   2  10   6          4.56          7.36         3.81 o                         
   3  10   6          0.38          2.01         3.03 o                         
 -18   1   7          2.07          2.19         3.13 o                         
 -17   1   7          5.88          5.67         3.28 o                         
 -16   1   7          0.22          0.81         3.36 o                         
 -15   1   7          0.64          0.79         1.23 o                         
 -14   1   7         29.20         27.02         2.96 o                         
 -13   1   7          3.37          2.15         1.24 o                         
 -12   1   7          4.64          2.90         1.21 o                         
 -11   1   7         73.23         77.06         2.38 o                         
 -10   1   7       1159.91       1179.96        10.50 o                         
  -9   1   7          1.19          2.95         1.87 o                         
  -8   1   7       2802.50       2794.06        20.16 o                         
  -7   1   7         82.57         84.40         2.92 o                         
  -6   1   7          7.60          8.41         2.50 o                         
  -5   1   7         13.11         12.04         2.44 o                         
  -4   1   7         17.74         21.00         2.65 o                         
  -3   1   7         14.85         16.74         2.45 o                         
  -2   1   7          4.47          5.24         1.98 o                         
  -1   1   7        223.29        248.33         4.37 o                         
   0   1   7          7.77          9.00         1.86 o                         
   1   1   7         23.24         24.09         1.78 o                         
   2   1   7         23.77         24.14         1.13 o                         
   3   1   7         45.02         49.45         4.53 o                         
   4   1   7         25.41         29.51         4.39 o                         
   5   1   7        415.97        478.36         9.65 o                         
   6   1   7         82.57         89.41         5.70 o                         
   7   1   7         11.87         19.84         4.84 o                         
   8   1   7        185.01        213.66         8.22 o                         
   9   1   7         79.96         90.91         7.09 o                         
  10   1   7          3.00          1.80         4.97 o                         
  11   1   7          1.95         -0.97         5.96 o                         
  12   1   7          7.98          7.02         6.34 o                         
 -18   2   7          0.02         -0.70         3.23 o                         
 -17   2   7          0.78         -1.62         2.94 o                         
 -16   2   7          2.11          2.50         3.29 o                         
 -15   2   7          6.62          6.50         3.15 o                         
 -14   2   7         26.82         20.83         4.60 o                         
 -13   2   7          0.48          5.09         3.22 o                         
 -12   2   7         46.59         41.36         1.82 o                         
 -11   2   7        463.37        485.87         6.45 o                         
 -10   2   7         72.22         73.63         2.75 o                         
  -9   2   7        392.98        420.25         5.36 o                         
  -8   2   7         48.64         52.24         2.69 o                         
  -7   2   7          5.68          1.72         1.63 o                         
  -6   2   7          3.22          2.25         1.45 o                         
  -5   2   7        194.72        185.22         3.27 o                         
  -4   2   7         19.51         20.23         2.18 o                         
  -3   2   7         54.69         59.89         2.56 o                         
  -2   2   7          7.62         11.06         1.98 o                         
  -1   2   7         12.63         10.12         2.11 o                         
   0   2   7         76.26         78.29         3.71 o                         
   1   2   7        263.39        277.15         5.57 o                         
   2   2   7         22.54         16.88         4.69 o                         
   3   2   7        101.20        103.14         4.01 o                         
   4   2   7         43.95         36.80         5.16 o                         
   5   2   7        295.11        336.80         8.57 o                         
   6   2   7        463.14        496.29        10.31 o                         
   7   2   7          2.35          3.39         4.12 o                         
   8   2   7          0.81          1.47         4.09 o                         
   9   2   7         17.11         12.06         7.90 o                         
  10   2   7          0.96         -1.51         5.79 o                         
  11   2   7         20.20         24.52        11.64 o                         
  12   2   7         10.03         13.54         6.71 o                         
 -18   3   7          8.43         12.91         4.92 o                         
 -17   3   7          4.48          8.06         5.42 o                         
 -16   3   7          8.88         12.89         4.78 o                         
 -15   3   7          5.03          3.68         3.49 o                         
 -14   3   7         87.87         99.14         4.98 o                         
 -13   3   7         54.75         72.78         5.26 o                         
 -12   3   7         55.47         71.79         4.56 o                         
 -11   3   7        211.22        212.80         6.58 o                         
 -10   3   7         87.78         89.91         5.33 o                         
  -9   3   7         60.19         53.69         4.31 o                         
  -8   3   7         86.33         95.53         1.76 o                         
  -7   3   7          0.49         -0.69         1.16 o                         
  -6   3   7        131.23        129.77         2.74 o                         
  -5   3   7        277.27        291.30         4.16 o                         
  -4   3   7        253.82        256.91         3.94 o                         
  -3   3   7         88.67         88.42         3.44 o                         
  -2   3   7         42.50         44.62         2.80 o                         
  -1   3   7         22.75         24.81         2.69 o                         
   0   3   7        196.11        212.15         4.59 o                         
   1   3   7        205.34        212.34         4.48 o                         
   2   3   7          1.77          1.62         5.20 o                         
   3   3   7        405.44        419.94         5.85 o                         
   4   3   7        259.62        262.15         4.70 o                         
   5   3   7        163.93        152.49         3.84 o                         
   6   3   7          7.93          9.92         4.43 o                         
   7   3   7          3.55          7.14         4.49 o                         
   8   3   7          0.43         -3.04         4.87 o                         
   9   3   7          0.06         -0.75         4.17 o                         
  10   3   7          1.77         -0.94         4.85 o                         
  11   3   7          6.61         10.07         6.19 o                         
  12   3   7          2.41          3.20         6.08 o                         
 -17   4   7          0.49          1.11         3.70 o                         
 -16   4   7          0.00         -2.16         4.25 o                         
 -15   4   7          5.81          5.15         3.97 o                         
 -14   4   7        105.72        125.06         6.65 o                         
 -13   4   7         26.23         18.91         7.58 o                         
 -12   4   7         66.60         66.34         6.69 o                         
 -11   4   7        108.89        103.39         5.33 o                         
 -10   4   7         57.89         64.08         5.44 o                         
  -9   4   7        140.87        149.31         6.31 o                         
  -8   4   7         15.29         15.72         4.45 o                         
  -7   4   7         38.66         32.71         1.67 o                         
  -6   4   7          5.40          8.11         1.40 o                         
  -5   4   7         23.47         29.67         1.91 o                         
  -4   4   7         40.19         44.56         2.54 o                         
  -3   4   7          1.90          1.35         2.34 o                         
  -2   4   7          7.68         11.55         2.73 o                         
  -1   4   7          0.35          0.50         2.42 o                         
   0   4   7        174.34        179.35         4.27 o                         
   1   4   7        168.15        181.13         6.22 o                         
   2   4   7         27.00         28.80         2.80 o                         
   3   4   7        389.38        419.10         7.95 o                         
   4   4   7        305.21        305.97        10.01 o                         
   5   4   7          0.18          0.63         1.08 o                         
   6   4   7          2.78          2.68         3.13 o                         
   7   4   7          2.59          3.07         4.26 o                         
   8   4   7          1.57         -2.12         4.35 o                         
   9   4   7          0.30         -0.84         4.79 o                         
  10   4   7          0.02         -1.06         4.50 o                         
  11   4   7          0.15         -6.21         6.21 o                         
 -17   5   7          0.46         -0.22         3.73 o                         
 -16   5   7          8.35          3.29         4.97 o                         
 -15   5   7          0.31         -0.73         3.83 o                         
 -14   5   7         26.35         24.54        10.92 o                         
 -13   5   7          2.37         -0.64         4.22 o                         
 -12   5   7         10.08          3.20         5.53 o                         
 -11   5   7          3.42          0.36         3.83 o                         
 -10   5   7          0.04         -0.18         3.28 o                         
  -9   5   7         43.78         48.77         6.83 o                         
  -8   5   7          0.16          3.07         3.80 o                         
  -7   5   7          3.32          1.50         0.66 o                         
  -6   5   7         28.51         22.93         1.72 o                         
  -5   5   7         98.35        102.76         2.59 o                         
  -4   5   7          1.16         -2.59         2.72 o                         
  -3   5   7          0.48          0.31         1.74 o                         
  -2   5   7         41.97         41.74         2.78 o                         
  -1   5   7          1.01          1.05         2.24 o                         
   0   5   7          0.72          0.78         2.42 o                         
   1   5   7         17.58         19.23         3.05 o                         
   2   5   7         62.75         62.30         2.97 o                         
   3   5   7         41.61         39.51         4.99 o                         
   4   5   7         17.17         15.98         2.31 o                         
   5   5   7          3.46          4.39         1.68 o                         
   6   5   7         21.94         17.68         3.08 o                         
   7   5   7         14.91          5.00         1.93 o                         
   8   5   7          0.88         -1.45         4.81 o                         
   9   5   7          0.02          1.17         4.53 o                         
  10   5   7          1.75         -0.79         5.33 o                         
 -16   6   7          4.11         -0.06         4.45 o                         
 -15   6   7          1.58          2.04         4.65 o                         
 -14   6   7          1.70         -1.31         4.36 o                         
 -13   6   7          4.57          0.05         3.92 o                         
 -12   6   7         17.64         27.68         6.89 o                         
 -11   6   7         88.59         99.84         6.37 o                         
 -10   6   7         76.25         88.16         6.13 o                         
  -9   6   7        162.68        160.67         8.49 o                         
  -8   6   7         23.08         25.04         5.76 o                         
  -7   6   7         91.14        108.88         7.01 o                         
  -6   6   7          0.83          0.70         1.00 o                         
  -5   6   7         27.45         27.90         2.40 o                         
  -4   6   7         25.60         25.08         2.79 o                         
  -3   6   7          6.85          8.27         2.42 o                         
  -2   6   7         34.94         35.37         3.30 o                         
  -1   6   7         27.41         30.73         3.41 o                         
   0   6   7         13.81         11.50         2.63 o                         
   1   6   7         18.05         21.37         3.31 o                         
   2   6   7        107.88        124.87         3.73 o                         
   3   6   7          0.00          0.94         2.15 o                         
   4   6   7          0.85          1.71         2.21 o                         
   5   6   7          0.13          0.43         1.75 o                         
   6   6   7         24.73         -0.03         2.74 o                         
   7   6   7         57.21         54.87        13.87 o                         
   8   6   7          0.06          1.21         4.18 o                         
   9   6   7          3.09         -0.26         3.72 o                         
 -14   7   7          2.00         -0.36         5.81 o                         
 -13   7   7          0.01         -3.21         5.56 o                         
 -12   7   7          6.70          4.14         5.46 o                         
 -11   7   7         37.82         47.73         6.15 o                         
 -10   7   7          0.74          9.34         5.71 o                         
  -9   7   7          6.43         10.10         5.05 o                         
  -8   7   7          3.23          1.19         4.34 o                         
  -7   7   7         49.57         53.91         5.58 o                         
  -6   7   7          3.79          2.33         2.03 o                         
  -5   7   7          0.04         -0.10         2.45 o                         
  -4   7   7         23.10         21.57         4.72 o                         
  -3   7   7          0.27         -1.42         2.29 o                         
  -2   7   7         13.32         13.62         3.20 o                         
  -1   7   7         26.07         24.32         4.47 o                         
   0   7   7         37.83         43.48         5.67 o                         
   1   7   7         46.90         45.11         4.78 o                         
   2   7   7          2.75          2.81         2.29 o                         
   3   7   7         24.44         23.18         7.23 o                         
   4   7   7         10.41          5.11         2.58 o                         
   5   7   7          1.53          2.61         4.19 o                         
   6   7   7          5.50          2.67         2.68 o                         
   7   7   7          3.42          1.35         3.28 o                         
   8   7   7          0.45          0.96         4.87 o                         
 -13   8   7          0.10         -4.56         6.21 o                         
 -12   8   7          2.64          8.49         5.89 o                         
 -11   8   7         13.32         20.23         6.27 o                         
 -10   8   7          0.61          0.57         4.70 o                         
  -9   8   7         35.33         34.50        15.90 o                         
  -8   8   7          1.02          2.85         4.05 o                         
  -7   8   7         29.15         30.12         7.18 o                         
  -6   8   7          4.52          5.15         5.08 o                         
  -5   8   7         22.10         10.32         4.53 o                         
  -4   8   7          0.03          0.48         2.14 o                         
  -3   8   7          5.23          2.06         2.15 o                         
  -2   8   7          0.89          0.75         2.17 o                         
  -1   8   7          4.47          1.35         3.24 o                         
   0   8   7          2.97          1.97         2.46 o                         
   1   8   7          0.24          0.76         2.72 o                         
   2   8   7         31.06         25.01         5.31 o                         
   3   8   7         21.55         20.11         6.15 o                         
   4   8   7         23.71         25.85         7.81 o                         
   5   8   7          2.25         -0.17         2.42 o                         
   6   8   7         20.91         16.63         6.52 o                         
 -10   9   7          6.04          6.35         6.90 o                         
  -9   9   7          4.01          2.21         4.97 o                         
  -8   9   7         21.10         24.22         6.45 o                         
  -7   9   7          0.29          0.57         4.18 o                         
  -6   9   7          1.09         -3.82         4.42 o                         
  -5   9   7         22.76         18.78        11.86 o                         
  -4   9   7          2.36          2.08         2.08 o                         
  -3   9   7         10.21          2.27         2.68 o                         
  -2   9   7          0.99          1.89         2.48 o                         
  -1   9   7          2.77          2.70         2.75 o                         
   0   9   7          5.14          6.43         3.28 o                         
   1   9   7          3.89          5.21         2.97 o                         
   2   9   7          1.66          3.27         2.94 o                         
   3   9   7          1.41         -0.97         2.91 o                         
   4   9   7          0.32          3.93         3.15 o                         
  -6  10   7          0.59          3.47         5.98 o                         
  -5  10   7          0.93         -0.32         5.04 o                         
  -4  10   7         13.25          7.05         6.77 o                         
  -3  10   7          3.16         -0.42         2.85 o                         
  -2  10   7          0.43          0.89         2.37 o                         
  -1  10   7          2.80          2.49         3.31 o                         
   0  10   7          0.81          1.07         2.74 o                         
 -18   0   8         14.46         23.27        11.29 o                         
 -17   0   8          3.64         10.12         9.92 o                         
 -16   0   8          1.04          0.45         1.51 o                         
 -15   0   8         29.34         24.05        14.97 o                         
 -14   0   8          6.11          4.22         5.62 o                         
 -13   0   8          2.44          0.91         2.36 o                         
 -12   0   8        119.35        137.90         4.00 o                         
 -11   0   8         12.72          8.14         2.46 o                         
 -10   0   8         56.24         63.61         3.93 o                         
  -9   0   8          0.43          0.16         2.53 o                         
  -8   0   8       3459.72       3499.74        56.19 o                         
  -7   0   8        908.11        912.13        20.47 o                         
  -6   0   8        358.48        321.27         9.64 o                         
  -5   0   8          0.21         -2.54         4.47 o                         
  -4   0   8          2.41         -2.66         4.69 o                         
  -3   0   8         17.95         23.62         3.28 o                         
  -2   0   8          1.25         -2.85         3.39 o                         
  -1   0   8          0.64          0.60         2.38 o                         
   0   0   8          0.77          1.75         1.71 o                         
   1   0   8         17.12         15.59         2.29 o                         
   2   0   8          2.47          1.15         0.95 o                         
   3   0   8         56.12         61.37         7.49 o                         
   4   0   8        327.80        363.46         9.99 o                         
   5   0   8          7.99          3.27         5.02 o                         
   6   0   8         16.50         10.40         8.66 o                         
   7   0   8        427.79        517.43        13.11 o                         
   8   0   8        414.66        493.70        13.47 o                         
   9   0   8         41.47         66.49         8.23 o                         
  10   0   8          2.39          7.97         6.93 o                         
  11   0   8          0.09         -5.36         6.92 o                         
 -18   1   8          0.00         -2.84         9.42 o                         
 -17   1   8          6.24         -0.35         2.77 o                         
 -16   1   8          0.32         -0.92         3.41 o                         
 -15   1   8          3.62         -0.20         2.11 o                         
 -14   1   8          4.18          2.57         1.22 o                         
 -13   1   8         15.05          0.35         3.27 o                         
 -12   1   8         37.40         42.84         5.48 o                         
 -11   1   8        358.40        395.96         9.26 o                         
 -10   1   8         54.75         59.65         2.68 o                         
  -9   1   8          1.06          1.05         1.90 o                         
  -8   1   8        654.50        694.96         7.97 o                         
  -7   1   8          2.71          2.81         2.28 o                         
  -6   1   8         10.77         14.62         2.49 o                         
  -5   1   8         88.38         90.75         4.49 o                         
  -4   1   8          3.97          4.57         2.36 o                         
  -3   1   8          0.07         -0.18         1.87 o                         
  -2   1   8         30.61         33.33         2.55 o                         
  -1   1   8          0.98         -1.01         1.85 o                         
   0   1   8         38.36         38.63         2.21 o                         
   1   1   8          0.10          0.24         0.89 o                         
   2   1   8          0.03         -0.54         0.91 o                         
   3   1   8          0.27          1.78         3.05 o                         
   4   1   8         65.53         80.70         5.08 o                         
   5   1   8          0.02         -0.55         3.17 o                         
   6   1   8         15.09         16.57         6.63 o                         
   7   1   8          3.00         -4.04         4.64 o                         
   8   1   8          0.14         -4.72         5.46 o                         
   9   1   8          3.46          1.18         4.62 o                         
  10   1   8         10.90          6.27         5.57 o                         
  11   1   8         13.62         12.32         6.97 o                         
 -18   2   8          0.02          0.26         3.36 o                         
 -17   2   8         21.96         19.39         9.34 o                         
 -16   2   8          2.26          2.96         3.53 o                         
 -15   2   8          5.21         -0.03         2.41 o                         
 -14   2   8          6.21          3.24         3.05 o                         
 -13   2   8         20.25         13.78         5.11 o                         
 -12   2   8         51.59         50.06         1.96 o                         
 -11   2   8         40.12         46.01         1.43 o                         
 -10   2   8         88.56         90.63         2.04 o                         
  -9   2   8         59.53         67.06         2.24 o                         
  -8   2   8         77.14         77.77         2.84 o                         
  -7   2   8         95.32        100.67         2.63 o                         
  -6   2   8        255.10        238.31         4.12 o                         
  -5   2   8        592.49        581.02         6.12 o                         
  -4   2   8         27.36         28.51         2.75 o                         
  -3   2   8          1.70          4.41         2.33 o                         
  -2   2   8          1.72          5.45         2.59 o                         
  -1   2   8          3.89          6.22         2.58 o                         
   0   2   8         12.51         17.30         2.19 o                         
   1   2   8          0.45          0.99         1.71 o                         
   2   2   8        128.04        141.73         7.03 o                         
   3   2   8         17.00         17.16         4.34 o                         
   4   2   8          2.01          3.41         4.02 o                         
   5   2   8        122.68        134.19         6.46 o                         
   6   2   8         55.69         71.67         7.59 o                         
   7   2   8          2.24          5.93         4.66 o                         
   8   2   8          6.44          3.91         5.41 o                         
   9   2   8          2.51          6.88         5.81 o                         
  10   2   8         20.55         13.38         6.54 o                         
  11   2   8         35.74         35.01        14.41 o                         
 -17   3   8          7.23          8.28         4.08 o                         
 -16   3   8          5.12          6.19         3.74 o                         
 -15   3   8          0.34          0.32         2.99 o                         
 -14   3   8         15.21         10.78         4.69 o                         
 -13   3   8          0.58          0.88         3.12 o                         
 -12   3   8         11.64         10.68         6.97 o                         
 -11   3   8          8.80          4.99         3.52 o                         
 -10   3   8         30.61         31.38         4.63 o                         
  -9   3   8         34.75         32.90         1.41 o                         
  -8   3   8        115.69        125.46         3.80 o                         
  -7   3   8        110.63        119.01         3.29 o                         
  -6   3   8        295.60        302.67         4.41 o                         
  -5   3   8        283.94        301.77         4.31 o                         
  -4   3   8          0.13          0.13         1.64 o                         
  -3   3   8         24.14         23.12         2.37 o                         
  -2   3   8          1.26          2.36         2.27 o                         
  -1   3   8          0.61         -0.18         1.95 o                         
   0   3   8          6.59          9.01         3.18 o                         
   1   3   8         24.57         28.41         2.91 o                         
   2   3   8          1.84          2.49         5.49 o                         
   3   3   8         12.20          9.68         3.19 o                         
   4   3   8         43.86         51.10         6.34 o                         
   5   3   8          0.42          1.04         3.88 o                         
   6   3   8          5.70          7.23         5.14 o                         
   7   3   8          0.57          4.18         4.65 o                         
   8   3   8          1.24         -0.17         4.61 o                         
   9   3   8          0.07          6.69         6.86 o                         
  10   3   8         23.28         21.28        10.98 o                         
 -17   4   8          1.05         -2.93         4.77 o                         
 -16   4   8          9.66          7.95         5.03 o                         
 -15   4   8          0.31          1.04         4.27 o                         
 -14   4   8          7.56          1.99         4.12 o                         
 -13   4   8          4.56          6.64         4.06 o                         
 -12   4   8         57.31         65.55         7.85 o                         
 -11   4   8         17.90         14.00         7.11 o                         
 -10   4   8          0.09          1.03         3.79 o                         
  -9   4   8          2.21          1.95         3.51 o                         
  -8   4   8         49.11         51.47         1.80 o                         
  -7   4   8         72.57         68.88         3.27 o                         
  -6   4   8          7.89          6.65         1.86 o                         
  -5   4   8        161.79        171.41         3.59 o                         
  -4   4   8          1.20          0.60         1.69 o                         
  -3   4   8         21.63         25.40         2.43 o                         
  -2   4   8         79.95         84.83         4.04 o                         
  -1   4   8         42.03         40.08         3.27 o                         
   0   4   8          5.18          5.75         2.66 o                         
   1   4   8         87.04         92.96        12.98 o                         
   2   4   8          1.38          1.41         2.17 o                         
   3   4   8         20.11         19.47         2.47 o                         
   4   4   8          5.58          7.29         2.81 o                         
   5   4   8          0.00         -0.07         2.14 o                         
   6   4   8         10.03          9.10         5.40 o                         
   7   4   8          0.73          3.23         5.30 o                         
   8   4   8          0.83         -3.57         4.88 o                         
   9   4   8          0.97          1.88         7.31 o                         
 -16   5   8         13.49          8.40         9.11 o                         
 -15   5   8          0.03         -0.17         4.23 o                         
 -14   5   8          2.38          0.47         3.82 o                         
 -13   5   8          1.09         -2.15         4.55 o                         
 -12   5   8         32.34         13.01        10.90 o                         
 -11   5   8         40.79         44.07        13.25 o                         
 -10   5   8         16.89         13.48         6.67 o                         
  -9   5   8         83.14         86.52         5.64 o                         
  -8   5   8          0.25         -2.24         4.79 o                         
  -7   5   8         38.44         31.84         1.45 o                         
  -6   5   8        144.72        147.74         2.86 o                         
  -5   5   8         13.02         15.13         2.24 o                         
  -4   5   8         15.74         12.96         2.51 o                         
  -3   5   8         19.57         18.62         3.00 o                         
  -2   5   8        136.71        166.43         4.57 o                         
  -1   5   8         10.43         15.17         3.50 o                         
   0   5   8         11.55         11.12         4.93 o                         
   1   5   8         31.92         25.08        20.19 o                         
   2   5   8          0.72          1.38         2.64 o                         
   3   5   8         66.42         47.46        34.52 o                         
   4   5   8          0.00          0.12         3.56 o                         
   5   5   8          0.01          0.80         3.60 o                         
   6   5   8          1.34          0.51         5.18 o                         
   7   5   8         34.42         25.34        14.31 o                         
   8   5   8          0.14         -6.37         6.37 o                         
   9   5   8         10.32          8.36         9.00 o                         
 -15   6   8          0.25         -0.24         4.80 o                         
 -14   6   8          0.03          0.20         4.01 o                         
 -13   6   8          0.40         -0.95         4.93 o                         
 -12   6   8          3.88          5.30         5.34 o                         
 -11   6   8          2.77          0.82         4.07 o                         
 -10   6   8         14.24          6.77         6.07 o                         
  -9   6   8          3.36          4.67         4.50 o                         
  -8   6   8          8.56         15.66         5.56 o                         
  -7   6   8          0.10         -1.08         1.75 o                         
  -6   6   8          2.13          3.14         1.38 o                         
  -5   6   8         62.79         70.38         2.62 o                         
  -4   6   8          6.95          5.02         2.84 o                         
  -3   6   8         18.09         12.23         5.23 o                         
  -2   6   8         23.53         23.35         2.92 o                         
  -1   6   8          3.12          2.53         2.97 o                         
   0   6   8         57.88         61.82        12.83 o                         
   1   6   8          0.61          1.99         3.95 o                         
   2   6   8          5.38          0.90         2.95 o                         
   3   6   8         23.58         11.40         6.48 o                         
   4   6   8          2.61          2.06         2.96 o                         
   5   6   8          8.61          1.02         2.51 o                         
   6   6   8          0.23         -0.51         5.54 o                         
   7   6   8          4.81          1.77         5.41 o                         
   8   6   8          0.01         -1.02         4.94 o                         
 -13   7   8          0.76          2.35         6.53 o                         
 -12   7   8          0.78          1.31         5.17 o                         
 -11   7   8         13.31         14.90         6.69 o                         
 -10   7   8          0.39          1.30         4.65 o                         
  -9   7   8         68.30         64.57        22.18 o                         
  -8   7   8         33.90         30.60        14.16 o                         
  -7   7   8         35.40         25.02        10.67 o                         
  -6   7   8         48.31         80.52         7.18 o                         
  -5   7   8         30.73          7.93         8.41 o                         
  -4   7   8          0.14          0.95         2.21 o                         
  -3   7   8         11.17         10.88         3.98 o                         
  -2   7   8          2.01          0.40         3.45 o                         
  -1   7   8          3.70          0.44         2.74 o                         
   0   7   8          5.26          4.50         3.42 o                         
   1   7   8         12.61          6.92         3.97 o                         
   2   7   8         14.60          7.35         4.09 o                         
   3   7   8          6.94          6.64         3.04 o                         
   4   7   8          1.35         -2.66         2.66 o                         
   5   7   8         10.19          3.53         2.62 o                         
   6   7   8          5.82          2.56         5.04 o                         
 -11   8   8         22.45         16.50         7.44 o                         
 -10   8   8          0.10         -1.78         5.94 o                         
  -9   8   8          4.98          1.47         5.84 o                         
  -8   8   8          5.02          0.74         4.50 o                         
  -7   8   8         34.62         24.24        12.16 o                         
  -6   8   8          6.45          9.49         4.87 o                         
  -5   8   8         12.21         12.11         6.21 o                         
  -4   8   8          1.12         -1.11         2.53 o                         
  -3   8   8          2.81          1.01         2.73 o                         
  -2   8   8         17.77          3.87         3.35 o                         
  -1   8   8          4.10          2.42         3.29 o                         
   0   8   8          0.63         -0.83         2.35 o                         
   1   8   8          0.38         -0.38         2.43 o                         
   2   8   8          5.14          1.41         2.63 o                         
   3   8   8          0.01          0.51         2.36 o                         
   4   8   8          0.11          1.30         2.61 o                         
  -8   9   8          3.74          5.73         6.06 o                         
  -7   9   8         18.50         16.44         5.33 o                         
  -6   9   8          0.14          0.62         4.07 o                         
  -5   9   8         12.33         15.31         6.82 o                         
  -4   9   8         14.74          8.09         6.66 o                         
  -3   9   8          2.92          2.94         3.30 o                         
  -2   9   8          5.39          3.09         3.60 o                         
  -1   9   8          1.27         -2.78         2.78 o                         
   0   9   8          1.37         -0.94         2.67 o                         
   1   9   8          0.35         -0.62         2.47 o                         
 -17   1   9         31.57         -0.37         8.62 o                         
 -16   1   9         13.42         -0.26         3.34 o                         
 -15   1   9          3.33         -0.08         2.18 o                         
 -14   1   9          0.40          0.15         2.11 o                         
 -13   1   9          3.20          0.80         2.38 o                         
 -12   1   9          0.28         -0.03         1.73 o                         
 -11   1   9          0.10         -0.40         1.96 o                         
 -10   1   9         27.37         34.34         3.73 o                         
  -9   1   9        130.45        137.63         3.64 o                         
  -8   1   9          9.29         13.00         2.50 o                         
  -7   1   9         32.75         32.19         3.83 o                         
  -6   1   9         23.23         25.19         3.44 o                         
  -5   1   9          9.96          9.58         2.40 o                         
  -4   1   9          6.45          8.94         2.38 o                         
  -3   1   9          0.01         -1.43         2.02 o                         
  -2   1   9         16.74         13.14         2.43 o                         
  -1   1   9         88.61         91.09         2.79 o                         
   0   1   9          1.23          1.31         1.46 o                         
   1   1   9          9.28          7.73         1.15 o                         
   2   1   9          2.12          5.50         3.66 o                         
   3   1   9          4.83          1.94         3.36 o                         
   4   1   9          0.12         -1.83         4.75 o                         
   5   1   9         55.88         69.77         5.21 o                         
   6   1   9          1.72          0.59         3.77 o                         
   7   1   9         14.24          3.23         4.36 o                         
   8   1   9         10.33          5.86         4.84 o                         
   9   1   9         14.19          9.86         5.69 o                         
 -17   2   9          1.06          0.41         2.63 o                         
 -16   2   9         22.49         -0.14         3.94 o                         
 -15   2   9          0.29         -0.15         2.98 o                         
 -14   2   9          0.03         -0.15         2.54 o                         
 -13   2   9          8.85          2.23         3.07 o                         
 -12   2   9          0.67         -0.02         0.72 o                         
 -11   2   9          0.02          1.37         1.20 o                         
 -10   2   9          6.11          5.81         1.50 o                         
  -9   2   9        226.85        252.07         4.01 o                         
  -8   2   9         66.20         66.65         2.90 o                         
  -7   2   9          7.34          8.43         2.07 o                         
  -6   2   9        679.31        717.01         7.36 o                         
  -5   2   9        101.17        113.68         3.89 o                         
  -4   2   9         13.01          9.81         2.37 o                         
  -3   2   9         11.55          9.10         2.57 o                         
  -2   2   9         13.51          8.65         2.37 o                         
  -1   2   9          7.41          5.67         2.40 o                         
   0   2   9          0.42         -2.48         2.48 o                         
   1   2   9          0.36          0.69         2.29 o                         
   2   2   9         10.78          9.14         1.76 o                         
   3   2   9          1.38          2.60         3.77 o                         
   4   2   9         42.96         11.80         8.67 o                         
   5   2   9          1.64          3.33         4.52 o                         
   6   2   9         15.18          2.20         5.11 o                         
   7   2   9          0.06          0.46         4.21 o                         
   8   2   9          0.27          6.29         5.50 o                         
   9   2   9          9.76         -0.94         5.83 o                         
 -16   3   9          0.73         -0.01         3.11 o                         
 -15   3   9          4.06          5.02         4.54 o                         
 -14   3   9          0.47         -2.77         3.53 o                         
 -13   3   9         10.07          8.63         4.39 o                         
 -12   3   9          0.74          5.05         3.61 o                         
 -11   3   9          0.74         -3.20         3.90 o                         
 -10   3   9          5.32          3.67         1.00 o                         
  -9   3   9         19.06         20.45         1.84 o                         
  -8   3   9         66.47         72.07         2.54 o                         
  -7   3   9         60.14         65.97         2.47 o                         
  -6   3   9          3.54          3.00         2.18 o                         
  -5   3   9        674.77        705.80         7.24 o                         
  -4   3   9         93.52         88.80         3.20 o                         
  -3   3   9         81.23         89.19         3.73 o                         
  -2   3   9          4.25          3.64         2.96 o                         
  -1   3   9          2.44          0.61         2.08 o                         
   0   3   9          2.64          3.89         2.15 o                         
   1   3   9          5.55          5.13         4.05 o                         
   2   3   9          4.34          3.91         2.65 o                         
   3   3   9          0.02         -0.94         1.22 o                         
   4   3   9          0.51          2.04         4.22 o                         
   5   3   9          0.14          2.26         4.93 o                         
   6   3   9          3.24          9.77         6.69 o                         
   7   3   9          6.13          1.64         4.83 o                         
   8   3   9          0.92          3.35         5.89 o                         
 -16   4   9          1.06          2.80         4.17 o                         
 -15   4   9         15.45          7.27         8.27 o                         
 -14   4   9          0.08         -0.70         3.69 o                         
 -13   4   9          0.03         -0.47         3.51 o                         
 -12   4   9          5.90          3.45         4.46 o                         
 -11   4   9          0.00          1.39         3.99 o                         
 -10   4   9          2.60          0.66         3.46 o                         
  -9   4   9          0.36          0.34         0.69 o                         
  -8   4   9          0.69         -0.68         1.28 o                         
  -7   4   9         32.12         38.62         3.99 o                         
  -6   4   9          1.65          0.89         1.94 o                         
  -5   4   9         13.20          8.64         2.23 o                         
  -4   4   9        232.26        236.76         4.59 o                         
  -3   4   9        347.99        395.59         5.74 o                         
  -2   4   9         59.25         73.46         3.65 o                         
  -1   4   9          0.31          1.16         2.52 o                         
   0   4   9          0.65         -2.78         2.78 o                         
   1   4   9          0.01         -3.46         5.37 o                         
   2   4   9          3.26          3.88         2.22 o                         
   3   4   9          0.17         -1.24         2.19 o                         
   4   4   9          0.00          3.61         6.01 o                         
   5   4   9          0.23          0.44         4.57 o                         
   6   4   9          3.25          7.09         5.32 o                         
   7   4   9          0.47          0.17         4.29 o                         
   8   4   9          0.31          4.68         7.44 o                         
 -15   5   9          4.94          5.09         5.07 o                         
 -14   5   9          5.94          1.73         4.82 o                         
 -13   5   9          0.58         -2.65         4.35 o                         
 -12   5   9          0.34         -1.21         4.55 o                         
 -11   5   9          2.16          1.69         5.25 o                         
 -10   5   9         11.92          0.37         3.62 o                         
  -9   5   9          0.96          3.59         4.09 o                         
  -8   5   9         25.71         20.89         4.10 o                         
  -7   5   9         57.91         53.25         2.88 o                         
  -6   5   9         65.37         67.27         2.62 o                         
  -5   5   9          2.84          2.08         1.88 o                         
  -4   5   9         53.18         61.14         3.16 o                         
  -3   5   9        137.04        148.92         4.40 o                         
  -2   5   9         64.82         75.09         3.92 o                         
  -1   5   9          3.56          3.31         2.88 o                         
   0   5   9         28.23         46.35         5.99 o                         
   1   5   9         32.13         42.10         7.04 o                         
   2   5   9         17.15          6.25         5.94 o                         
   3   5   9          0.06         -0.79         2.91 o                         
   4   5   9          0.24          2.50         7.18 o                         
   5   5   9          3.16          4.28         6.25 o                         
   6   5   9          0.00          4.04         5.26 o                         
   7   5   9          1.34         -6.62         6.62 o                         
 -13   6   9          0.02          1.42         5.25 o                         
 -12   6   9          1.90          2.31         5.31 o                         
 -11   6   9          8.04          9.19         5.19 o                         
 -10   6   9          0.68         -1.78         4.41 o                         
  -9   6   9          1.44          0.60         4.07 o                         
  -8   6   9         19.51         14.62         6.24 o                         
  -7   6   9          0.73         -1.89         4.00 o                         
  -6   6   9          6.19          5.22         2.80 o                         
  -5   6   9         17.83          6.03         4.57 o                         
  -4   6   9         16.58         11.83         4.58 o                         
  -3   6   9          3.75         -0.49         3.39 o                         
  -2   6   9          3.38          3.70         3.06 o                         
  -1   6   9          0.70          2.46         3.88 o                         
   0   6   9         17.20         18.95         5.73 o                         
   1   6   9          1.10          0.16         2.58 o                         
   2   6   9          0.03          0.40         2.62 o                         
   3   6   9          0.00         -0.60         3.25 o                         
   4   6   9          2.08         -2.36         6.09 o                         
   5   6   9          0.86          4.99         6.76 o                         
 -12   7   9          1.05          1.78         5.10 o                         
 -11   7   9         11.37          8.52         5.74 o                         
 -10   7   9          8.85          4.73         6.86 o                         
  -9   7   9          3.16          4.05         5.86 o                         
  -8   7   9          0.01         -3.00         4.79 o                         
  -7   7   9          0.00         -0.08         3.84 o                         
  -6   7   9         12.63          2.63         4.60 o                         
  -5   7   9          4.65          1.95         1.84 o                         
  -4   7   9          3.21          2.72         3.28 o                         
  -3   7   9          0.11         -0.39         3.06 o                         
  -2   7   9         13.99          3.23         3.92 o                         
  -1   7   9          4.45         -0.34         4.55 o                         
   0   7   9         77.35        105.77         7.70 o                         
   1   7   9         42.16         -0.38         5.78 o                         
   2   7   9          1.35          4.91         4.55 o                         
   3   7   9          0.76          0.90         2.90 o                         
   4   7   9          3.80          7.85         6.86 o                         
  -9   8   9         11.85          8.13         7.08 o                         
  -8   8   9          0.04         -2.69         5.24 o                         
  -7   8   9          0.29          3.11         5.14 o                         
  -6   8   9         14.03          1.58         5.11 o                         
  -5   8   9          2.49          5.33         5.68 o                         
  -4   8   9          0.07          1.78         7.86 o                         
  -3   8   9         25.85         18.10        17.85 o                         
  -2   8   9         18.60         15.30         9.42 o                         
  -1   8   9          0.79         -0.27         3.11 o                         
   0   8   9          4.51          1.87         3.01 o                         
   1   8   9          2.17          3.59         3.52 o                         
 -16   0  10          8.34          0.86         9.01 o                         
 -15   0  10         48.23         85.57        12.14 o                         
 -14   0  10          1.77         -0.17         2.54 o                         
 -13   0  10          0.15         -0.60         2.79 o                         
 -12   0  10          0.74          0.27         3.83 o                         
 -11   0  10         13.30         11.17         8.24 o                         
 -10   0  10          1.01         -2.72         3.48 o                         
  -9   0  10          7.98          6.68         3.74 o                         
  -8   0  10          0.79         -2.34         3.44 o                         
  -7   0  10         38.61         40.86         4.49 o                         
  -6   0  10         16.44         19.76         4.84 o                         
  -5   0  10         27.31         30.39         4.06 o                         
  -4   0  10         10.97         13.70         3.58 o                         
  -3   0  10         16.04         14.21         2.93 o                         
  -2   0  10         30.58         28.09         3.24 o                         
  -1   0  10         13.51         13.38         2.55 o                         
   0   0  10         10.50          5.97         2.92 o                         
   1   0  10         37.63         30.91         9.84 o                         
   2   0  10         17.38          0.38         4.51 o                         
   3   0  10          1.62         -0.67         5.80 o                         
   4   0  10          9.36          0.86         5.24 o                         
   5   0  10         10.67          0.22         5.04 o                         
   6   0  10          4.68          0.17         5.29 o                         
   7   0  10          0.01         -0.39         5.97 o                         
 -16   1  10         21.44         -0.04         7.37 o                         
 -15   1  10         23.09          0.37         2.94 o                         
 -14   1  10          0.01          0.33         2.42 o                         
 -13   1  10          0.15         -0.02         2.18 o                         
 -12   1  10          0.52          0.22         1.96 o                         
 -11   1  10         28.94         35.55         7.83 o                         
 -10   1  10         10.52         11.62         2.83 o                         
  -9   1  10          2.24          3.68         2.96 o                         
  -8   1  10          5.02          4.08         2.77 o                         
  -7   1  10         15.99         18.57         2.80 o                         
  -6   1  10         54.20         52.09         3.29 o                         
  -5   1  10          2.92          4.55         2.99 o                         
  -4   1  10          2.14          0.48         2.14 o                         
  -3   1  10         60.49         65.75         2.90 o                         
  -2   1  10         58.44         58.30         3.11 o                         
  -1   1  10          2.02          1.15         1.65 o                         
   0   1  10         30.80         23.71        10.90 o                         
   1   1  10         22.08         17.37         4.72 o                         
   2   1  10         11.64          2.87         3.86 o                         
   3   1  10          2.90          0.44         4.60 o                         
   4   1  10          0.49         -0.44         3.45 o                         
   5   1  10          0.09         -0.02         3.21 o                         
   6   1  10          1.42          0.68         4.39 o                         
   7   1  10          0.65          2.97         5.77 o                         
 -16   2  10          0.82          0.16         2.77 o                         
 -15   2  10         35.81         41.13        11.86 o                         
 -14   2  10          1.36         -0.57         4.17 o                         
 -13   2  10          0.12         -0.84         3.35 o                         
 -12   2  10          0.00          1.87         3.16 o                         
 -11   2  10          0.01         -0.81         1.48 o                         
 -10   2  10         23.31         23.62         4.03 o                         
  -9   2  10         18.59         16.07         5.09 o                         
  -8   2  10          5.73          2.26         1.82 o                         
  -7   2  10         81.03         86.54         3.26 o                         
  -6   2  10          8.57          9.40         2.99 o                         
  -5   2  10          1.79          0.53         2.13 o                         
  -4   2  10          5.81          2.38         2.49 o                         
  -3   2  10         24.28         26.62         3.63 o                         
  -2   2  10         44.15         35.52         7.18 o                         
  -1   2  10          1.13          0.39         1.88 o                         
   0   2  10         11.18          9.45         2.30 o                         
   1   2  10          0.42          0.14         1.31 o                         
   2   2  10         27.55         11.01         6.92 o                         
   3   2  10          1.84          1.30         3.53 o                         
   4   2  10          7.53          0.68         4.05 o                         
   5   2  10          7.47          4.89         4.49 o                         
   6   2  10          4.84          3.90         5.05 o                         
   7   2  10          4.92         -0.78         4.40 o                         
 -15   3  10          0.90          2.68         6.51 o                         
 -14   3  10          0.98          1.10         3.86 o                         
 -13   3  10          5.92          4.53         4.43 o                         
 -12   3  10          0.74          0.16         3.88 o                         
 -11   3  10          6.82          0.19         3.90 o                         
 -10   3  10          3.30          1.14         1.48 o                         
  -9   3  10          0.05         -0.31         1.17 o                         
  -8   3  10          5.21          4.93         2.09 o                         
  -7   3  10          4.49          2.96         2.06 o                         
  -6   3  10          0.10         -1.23         1.92 o                         
  -5   3  10         23.77         14.65         5.70 o                         
  -4   3  10         51.62         50.01         3.60 o                         
  -3   3  10         28.47         32.69         3.21 o                         
  -2   3  10          4.17          2.93         2.36 o                         
  -1   3  10          0.46          2.03         2.39 o                         
   0   3  10          1.86          2.26         2.16 o                         
   1   3  10          0.86         -0.46         3.96 o                         
   2   3  10         18.82          0.52         4.25 o                         
   3   3  10          0.00         -0.58         3.39 o                         
   4   3  10          1.00          1.21         4.18 o                         
   5   3  10          2.28          2.66         4.61 o                         
   6   3  10          0.12         -0.50         4.47 o                         
 -14   4  10         11.13         10.47         7.40 o                         
 -13   4  10         24.32         13.54        10.64 o                         
 -12   4  10         24.01         19.22        13.41 o                         
 -11   4  10          5.06          2.77         4.05 o                         
 -10   4  10          0.65         -3.62         4.48 o                         
  -9   4  10          1.00         -0.64         3.45 o                         
  -8   4  10         18.65         11.59         3.09 o                         
  -7   4  10          1.45          2.14         2.00 o                         
  -6   4  10          2.21         -0.75         1.62 o                         
  -5   4  10          0.89          4.04         2.43 o                         
  -4   4  10          6.80          8.82         3.36 o                         
  -3   4  10        124.25        132.67         4.40 o                         
  -2   4  10         12.47         14.22         3.62 o                         
  -1   4  10         20.28         22.31         3.98 o                         
   0   4  10          2.56          1.80         4.00 o                         
   1   4  10          3.34          5.24         4.14 o                         
   2   4  10          0.21         -0.60         4.88 o                         
   3   4  10         51.88         44.30        31.60 o                         
   4   4  10         11.23         -1.07         4.77 o                         
   5   4  10          0.33          1.84         5.81 o                         
 -13   5  10          5.87         -3.45         5.65 o                         
 -12   5  10          0.13         -1.87         6.29 o                         
 -11   5  10          1.80          6.64         5.84 o                         
 -10   5  10          5.43          3.49         4.45 o                         
  -9   5  10          3.32          2.18         5.12 o                         
  -8   5  10         13.21         11.97         6.29 o                         
  -7   5  10          1.30          1.70         1.50 o                         
  -6   5  10         69.89         78.73         3.31 o                         
  -5   5  10          0.04         -0.27         1.74 o                         
  -4   5  10          7.43          5.34         2.69 o                         
  -3   5  10        105.07        121.17         4.10 o                         
  -2   5  10          0.27          3.64         3.31 o                         
  -1   5  10          8.80          8.18         4.04 o                         
   0   5  10          8.83         12.64         5.67 o                         
   1   5  10          0.29          2.96         2.65 o                         
   2   5  10          5.44          5.86         6.65 o                         
   3   5  10          0.24          0.07         5.04 o                         
   4   5  10          0.00          0.06         7.67 o                         
 -12   6  10          0.65          4.26         5.24 o                         
 -11   6  10          0.05          2.26         5.37 o                         
 -10   6  10          5.85          5.32         5.10 o                         
  -9   6  10          0.00         -0.46         4.89 o                         
  -8   6  10          1.48          3.20         4.96 o                         
  -7   6  10          0.05         -0.50         4.22 o                         
  -6   6  10          7.45          5.10         5.11 o                         
  -5   6  10          8.97          2.95         2.41 o                         
  -4   6  10          1.81          2.30         3.07 o                         
  -3   6  10          0.32         -0.24         2.09 o                         
  -2   6  10         10.88          2.76         2.83 o                         
  -1   6  10        108.92        144.00        11.85 o                         
   0   6  10        158.60        218.82        12.21 o                         
   1   6  10         27.02          7.27        18.61 o                         
   2   6  10          3.08         -1.75        10.58 o                         
   3   6  10          1.82         -6.61         8.77 o                         
  -9   7  10          0.83         -0.10         4.05 o                         
  -8   7  10          0.06         -1.65         4.87 o                         
  -7   7  10          0.03          2.16         4.74 o                         
  -6   7  10          0.44         -1.61         4.56 o                         
  -5   7  10          3.80          3.77         5.80 o                         
  -4   7  10          5.51          1.67         2.66 o                         
  -3   7  10          9.47          6.52         3.99 o                         
  -2   7  10         10.06          2.44         5.57 o                         
  -1   7  10          7.02          3.15         5.50 o                         
   0   7  10          5.27          0.70         3.27 o                         
 -14   1  11         21.22          0.32         2.90 o                         
 -13   1  11          0.00         -0.19         4.02 o                         
 -12   1  11          2.21          6.61         4.93 o                         
 -11   1  11         41.49         41.99         7.74 o                         
 -10   1  11          0.27          1.11         2.21 o                         
  -9   1  11          0.33         -1.27         2.23 o                         
  -8   1  11          7.16          3.71         2.79 o                         
  -7   1  11         22.76         21.78         5.37 o                         
  -6   1  11          4.97          2.37         2.26 o                         
  -5   1  11          5.67          8.43         2.32 o                         
  -4   1  11          7.18          9.50         2.85 o                         
  -3   1  11          2.93          3.00         2.26 o                         
  -2   1  11         25.85         26.03         5.23 o                         
  -1   1  11          5.81          5.91         2.52 o                         
   0   1  11         62.22         72.51         5.56 o                         
   1   1  11         11.27          0.21         3.17 o                         
   2   1  11          5.74         -0.12         4.71 o                         
   3   1  11         10.12          0.64         3.82 o                         
   4   1  11          3.23         -0.12         4.46 o                         
 -14   2  11          0.08         -3.90         3.90 o                         
 -13   2  11          2.39          1.44         3.70 o                         
 -12   2  11          1.69          2.16         4.74 o                         
 -11   2  11         48.22         70.91         4.92 o                         
 -10   2  11         34.68         35.97         6.48 o                         
  -9   2  11         27.43          9.68         7.28 o                         
  -8   2  11          1.29          0.75         2.02 o                         
  -7   2  11          3.90          4.59         2.71 o                         
  -6   2  11          0.53         -1.09         2.50 o                         
  -5   2  11          0.66         -0.82         2.40 o                         
  -4   2  11          0.47          0.24         2.35 o                         
  -3   2  11         41.34         40.76         3.28 o                         
  -2   2  11         18.53         13.10         2.85 o                         
  -1   2  11          3.37          2.44         1.68 o                         
   0   2  11          0.06         -0.83         3.61 o                         
   1   2  11          2.40         -0.28         3.30 o                         
   2   2  11          2.15         -0.91         3.71 o                         
   3   2  11          0.23         -1.49         4.81 o                         
   4   2  11         36.19         18.09        13.14 o                         
 -13   3  11         82.53        113.68         8.35 o                         
 -12   3  11          3.21          1.71         4.50 o                         
 -11   3  11          0.01         -1.13         4.29 o                         
 -10   3  11          0.26          0.31         4.91 o                         
  -9   3  11          2.60         -0.02         2.93 o                         
  -8   3  11          3.06          1.80         2.17 o                         
  -7   3  11          0.06         -0.74         2.22 o                         
  -6   3  11         15.95         14.26         6.09 o                         
  -5   3  11          3.15          5.87         3.07 o                         
  -4   3  11          1.63          2.45         2.60 o                         
  -3   3  11          0.30          2.42         2.60 o                         
  -2   3  11          0.92          2.22         2.45 o                         
  -1   3  11          0.59         -0.07         1.82 o                         
   0   3  11          6.38         -0.48         3.75 o                         
   1   3  11         18.53          0.47         4.28 o                         
   2   3  11          9.10          0.20         3.54 o                         
   3   3  11          6.14         -0.01         3.57 o                         
 -12   4  11         11.95         15.39        13.59 o                         
 -11   4  11         13.67          9.92        12.61 o                         
 -10   4  11          0.20          2.95         6.14 o                         
  -9   4  11          1.95          3.73         5.41 o                         
  -8   4  11          1.84         -2.58         6.29 o                         
  -7   4  11          1.64          5.31         3.92 o                         
  -6   4  11         17.93          3.34         4.77 o                         
  -5   4  11          8.08          5.61         3.75 o                         
  -4   4  11          0.03          3.70         3.17 o                         
  -3   4  11          1.69          2.71         2.82 o                         
  -2   4  11          2.37          3.22         2.82 o                         
  -1   4  11         25.94         19.82         5.20 o                         
   0   4  11          2.69         -0.54         3.57 o                         
   1   4  11          0.01          1.97         4.22 o                         
   2   4  11         64.92         99.43         9.97 o                         
 -11   5  11          1.85         -2.71         5.94 o                         
 -10   5  11          4.51          7.12         7.18 o                         
  -9   5  11          3.46          1.59         4.37 o                         
  -8   5  11          1.60          2.72         4.80 o                         
  -7   5  11         13.28         13.77         7.28 o                         
  -6   5  11          1.65          1.02         1.91 o                         
  -5   5  11          0.10          0.02         2.36 o                         
  -4   5  11          4.49          0.39         2.30 o                         
  -3   5  11          0.07         -0.91         2.40 o                         
  -2   5  11          7.32          3.40         3.06 o                         
  -1   5  11          7.17          3.43         4.26 o                         
   0   5  11          9.08          2.25         4.77 o                         
   1   5  11          3.94         -1.39         4.26 o                         
  -8   6  11          0.33          1.94         4.64 o                         
  -7   6  11          0.18         -2.16         4.55 o                         
  -6   6  11          3.02          1.65         4.77 o                         
  -5   6  11          0.49          0.21         3.73 o                         
  -4   6  11          0.39         -0.31         2.52 o                         
  -3   6  11          0.00         -0.94         3.02 o                         
  -2   6  11          2.50         -0.33         3.08 o                         
 -12   0  12         10.75          9.46         7.84 o                         
 -11   0  12          9.94         10.39         5.40 o                         
 -10   0  12          5.87          5.89         5.62 o                         
  -9   0  12        282.71        395.18        13.47 o                         
  -8   0  12         38.60         31.84        24.49 o                         
  -7   0  12          0.44         -1.61         3.71 o                         
  -6   0  12          0.08          3.03         4.05 o                         
  -5   0  12          0.63          0.57         4.88 o                         
  -4   0  12          0.09          0.44         2.76 o                         
  -3   0  12          1.71          2.12         2.73 o                         
  -2   0  12          0.84         -0.04         5.96 o                         
  -1   0  12         12.43         -0.62         4.85 o                         
   0   0  12         24.93          0.20         5.19 o                         
   1   0  12         10.57         -0.26         6.41 o                         
 -12   1  12         16.13         20.31        10.44 o                         
 -11   1  12         11.95         25.22         6.98 o                         
 -10   1  12         46.39         54.32         3.71 o                         
  -9   1  12          0.28          2.26         3.10 o                         
  -8   1  12          0.13         -0.99         3.13 o                         
  -7   1  12         18.54         15.74        10.47 o                         
  -6   1  12          3.81          3.36         4.51 o                         
  -5   1  12          4.86          9.94         3.75 o                         
  -4   1  12          1.31          0.27         1.82 o                         
  -3   1  12          3.77          1.62         2.09 o                         
  -2   1  12          4.32          0.15         3.66 o                         
  -1   1  12          3.09         -0.03         2.93 o                         
   0   1  12          1.45          0.78         3.67 o                         
   1   1  12          3.31          0.15         4.23 o                         
 -11   2  12         34.50         57.34        13.84 o                         
 -10   2  12          3.30         -1.18        10.22 o                         
  -9   2  12         27.15         26.26         9.13 o                         
  -8   2  12          1.57          3.68         2.82 o                         
  -7   2  12          8.65          7.40         4.57 o                         
  -6   2  12          2.17          3.71         3.20 o                         
  -5   2  12          2.58          3.86         3.65 o                         
  -4   2  12          4.40          6.37         3.76 o                         
  -3   2  12          0.49          0.31         1.78 o                         
  -2   2  12          0.02          3.14         3.57 o                         
  -1   2  12          1.53          0.08         3.58 o                         
   0   2  12          6.60          1.06         3.77 o                         
 -10   3  12          5.67          2.35         7.81 o                         
  -9   3  12          3.76         -1.40         7.67 o                         
  -8   3  12          8.74         16.83         9.14 o                         
  -7   3  12          0.00         -3.47         3.47 o                         
  -6   3  12          2.85          1.07         3.26 o                         
  -5   3  12          0.94         -0.72         2.46 o                         
  -4   3  12          0.11          0.12         2.60 o                         
  -3   3  12          1.76          4.58         3.25 o                         
  -2   3  12          2.99         -0.11         3.75 o                         
  -1   3  12          0.47         -0.71         3.86 o                         
  -8   4  12          1.70          1.47         8.43 o                         
  -7   4  12          0.73         -4.22         5.31 o                         
  -6   4  12         16.29         14.02         7.16 o                         
  -5   4  12          1.77          2.53         2.69 o                         
  -4   4  12          7.42          8.53         3.36 o                         
  -3   4  12          2.00          2.48         3.03 o                         
                                                                                
